# Supplementary material for: Collagen-Heparin-FGF2-VEGF Scaffolds Induce a Regenerative Gene Expression Profile in a Fetal Sheep Wound Model
Source: Tissue Eng Regen Med. 2024 Aug 31;21(8):1173–87. doi: 10.1007/s13770-024-00667-9 (PMC11589036; doi:10.1007/s13770-024-00667-9)
Supplement: Supplementary file 1 — Supplementary file1 (XLSX 272 KB) [file 13770_2024_667_MOESM1_ESM.xlsx]

## Sheet: UNTR vs. NL
Category	Term	Count	%	PValue	Genes	List Total	Pop Hits	Pop Total	Fold Enrichment	Bonferroni	Benjamini	FDR
GOTERM_BP_DIRECT	GO:0030335~positive regulation of cell migration	17	4.43864	3.59059e-05	LYN, CSF1R, TNFAIP6, SEMA6D, CXCR4, SEMA3E, PIK3R1, RHOC, SOD2, THBS1, CDH5, CXCL12, CCL7, RUFY3, CTSH, ROR2, ITGA5	359	264	19333	3.46777	0.0817431	0.0852765	0.0851329
GOTERM_BP_DIRECT	GO:0007155~cell adhesion	25	6.52742	0.00011506	TNFAIP6, TGFB1I1, COL12A1, TNC, THBS2, PCDH19, THBS1, LOXL2, NUAK1, ALCAM, CCN4, PLXNC1, CTNNAL1, VWF, PCDH9, LSAMP, FN1, ATP1B1, GRHL2, CXCL12, CLDN8, COL6A1, CDH11, TGFBI, ITGA5	359	555	19333	2.42578	0.239123	0.113227	0.113036
GOTERM_BP_DIRECT	GO:0008360~regulation of cell shape	12	3.13316	0.000143024	CSF1R, CCL7, HEXB, TPM1, FN1, RHOU, SEMA3E, PTN, PLXNC1, RHOC, MYL12A, RHOBTB2	359	154	19333	4.19629	0.28802	0.113227	0.113036
GOTERM_BP_DIRECT	GO:0030198~extracellular matrix organization	12	3.13316	0.000261593	VIT, MMP27, COL24A1, MIA, CRISPLD2, MMP19, TGFBI, SOX9, MATN4, RECK, ADAMTS9, ADAMTS6	359	165	19333	3.91654	0.46279	0.134212	0.133986
GOTERM_BP_DIRECT	GO:0035115~embryonic forelimb morphogenesis	6	1.56658	0.000282551	MSX2, RDH10, CACNA1C, RECK, TP63, RUNX2	359	32	19333	10.0973	0.488881	0.134212	0.133986
GOTERM_BP_DIRECT	GO:0010628~positive regulation of gene expression	23	6.00522	0.000340277	EGR1, CD74, NTRK2, SGMS1, VDR, TNC, FN1, BRAF, NRG1, KLF4, ACVR1B, SOX10, CLU, RUNX2, ADAM19, CDH5, FGF7, OCLN, CTSH, SOX9, ADTRP, LAMTOR5, BMPR1A	359	525	19333	2.35925	0.554383	0.134693	0.134466
GOTERM_BP_DIRECT	GO:0014032~neural crest cell development	5	1.30548	0.000649501	RDH10, NRG1, SOX9, KBTBD8, BMPR1A	359	22	19333	12.2392	0.786275	0.206569	0.206221
GOTERM_BP_DIRECT	GO:0007165~signal transduction	41	10.705	0.000695812	CSF1R, BEX2, NDRG4, NDRG3, PRKAA2, TNFAIP6, DGKA, HHIP, CSF2RB, PIK3R1, ACVR1B, CXCL14, ELK3, SYDE2, FGF7, HPGDS, ALCAM, CCL7, WIF1, SH3BP5, CCN4, SOX9, FCGR1A, PRKG1, LYN, RIPK3, MIA, KCNIP3, PLAUR, LRRC40, IL16, BRAF, ARHGAP24, APLN, TOM1L1, CXCL12, GNB3, ROR2, PDE7A, OPTN, BEX5	359	1268	19333	1.74128	0.80855	0.206569	0.206221
GOTERM_BP_DIRECT	GO:0006955~immune response	21	5.48303	0.000921883	CD74, CXCR4, IL16, PIK3R1, SAMHD1, CXCL14, THBS1, HLA-G, PIK3CG, CTSS, HLA-E, APLN, TGFBR3, CXCL12, GPR183, ACKR4, TLR7, FCGR1A, GPSM3, C1QC, BMPR1A	359	492	19333	2.29858	0.888137	0.243275	0.242865
GOTERM_BP_DIRECT	GO:0030509~BMP signaling pathway	8	2.08877	0.00123688	TGFBR3, EGR1, SOSTDC1, SOST, ROR2, CHRDL1, RUNX2, BMPR1A	359	88	19333	4.89567	0.947103	0.293759	0.293264
GOTERM_BP_DIRECT	GO:0043066~negative regulation of apoptotic process	21	5.48303	0.00222207	CD74, CSF1R, PRKAA2, MSX2, HHIP, APIP, PLAUR, BRAF, CFLAR, PIK3R1, VTCN1, SOD2, SOX10, THBS1, PRDX3, EPCAM, DPEP1, CTSH, NAA38, SOX9, EVI2B	359	530	19333	2.13377	0.994924	0.444269	0.443521
GOTERM_BP_DIRECT	GO:0001666~response to hypoxia	11	2.87206	0.00224473	TGFBR3, EGR1, LDHA, CXCL12, DDIT4, CXCR4, PLOD2, ATP1B1, SOD2, THBS1, LOXL2	359	183	19333	3.23703	0.995191	0.444269	0.443521
GOTERM_BP_DIRECT	GO:0007507~heart development	12	3.13316	0.00266381	RBP4, CXADR, ADAP2, FLRT3, FN1, MICAL2, CCM2, PTN, SOX9, CACNA1C, SOD2, RXRG	359	219	19333	2.95081	0.998227	0.464343	0.463561
GOTERM_BP_DIRECT	GO:0001525~angiogenesis	13	3.39426	0.00279458	VAV3, CEMIP2, FN1, PIK3CG, ARHGAP24, ELK3, APLN, TGFBR3, EMCN, MMP19, TGFBI, ITGA5, BMPR1A	359	253	19333	2.76712	0.998701	0.464343	0.463561
GOTERM_BP_DIRECT	GO:0002062~chondrocyte differentiation	6	1.56658	0.00293269	WNT2B, TGFBI, SOX9, RUNX2, BMPR1A, RUNX1	359	53	19333	6.09649	0.999065	0.464343	0.463561
GOTERM_BP_DIRECT	GO:0035019~somatic stem cell population maintenance	6	1.56658	0.00318378	MED21, BRAF, SOX9, KLF4, BMPR1A, MED28	359	54	19333	5.9836	0.999486	0.472593	0.471797
GOTERM_BP_DIRECT	GO:0006954~inflammatory response	17	4.43864	0.00467554	CSF1R, CERS6, TNFAIP6, SGMS1, CXCR4, TCIRG1, THBS1, PIK3CG, HK1, TPST1, CCL7, CASP4, NFKBIZ, DPEP1, TLR7, CDO1, CHST2	359	413	19333	2.21668	0.999985	0.516017	0.515148
GOTERM_BP_DIRECT	GO:0045599~negative regulation of fat cell differentiation	6	1.56658	0.00467603	MSX2, TGFB1I1, CCN4, MKX, SOD2, TRIB2	359	59	19333	5.47651	0.999985	0.516017	0.515148
GOTERM_BP_DIRECT	GO:0048709~oligodendrocyte differentiation	5	1.30548	0.00471534	NTRK2, DUSP10, NRG1, SOX9, SOX10	359	37	19333	7.27735	0.999987	0.516017	0.515148
GOTERM_BP_DIRECT	GO:0040036~regulation of fibroblast growth factor receptor signaling pathway	3	0.78329	0.00488265	HHIP, SULF1, RUNX2	359	6	19333	26.9262	0.999991	0.516017	0.515148
GOTERM_BP_DIRECT	GO:0016064~immunoglobulin mediated immune response	4	1.04439	0.00489527	CD74, FCER1G, CSF2RB, TCIRG1	359	19	19333	11.3373	0.999991	0.516017	0.515148
GOTERM_BP_DIRECT	GO:0001503~ossification	7	1.82768	0.00495687	CDH11, SOST, SOX9, TCIRG1, CHRDL1, RUNX2, RUNX1	359	85	19333	4.4349	0.999993	0.516017	0.515148
GOTERM_BP_DIRECT	GO:0030182~neuron differentiation	10	2.61097	0.00543276	NTRK2, WNT2B, LHX2, NNAT, DDIT4, LSM1, ACSL4, RXRG, RUNX2, RUNX1	359	175	19333	3.07728	0.999998	0.516017	0.515148
GOTERM_BP_DIRECT	GO:0090090~negative regulation of canonical Wnt signaling pathway	9	2.34987	0.00567407	EGR1, CBY1, SOSTDC1, SOST, SOX9, PRICKLE1, ROR2, MLLT3, SOX10	359	145	19333	3.34256	0.999999	0.516017	0.515148
GOTERM_BP_DIRECT	GO:2000648~positive regulation of stem cell proliferation	5	1.30548	0.00570503	PTPRC, EPCAM, SOX9, TP63, RUNX2	359	39	19333	6.90415	0.999999	0.516017	0.515148
GOTERM_BP_DIRECT	GO:0030155~regulation of cell adhesion	6	1.56658	0.00577868	NUAK1, EMCN, PLAUR, TNC, CXCR4, SOX9	359	62	19333	5.21152	0.999999	0.516017	0.515148
GOTERM_BP_DIRECT	GO:0070373~negative regulation of ERK1 and ERK2 cascade	7	1.82768	0.0058663	LYN, DUSP10, PTPRC, TIMP3, SPRY1, DMD, KLF4	359	88	19333	4.28371	0.999999	0.516017	0.515148
GOTERM_BP_DIRECT	GO:0009953~dorsal/ventral pattern formation	5	1.30548	0.00624804	LHX2, PTCH1, HHIP, HOXD11, BMPR1A	359	40	19333	6.73155	1	0.529968	0.529075
GOTERM_BP_DIRECT	GO:0030316~osteoclast differentiation	5	1.30548	0.00682431	CSF1R, GPR183, CCN4, TCIRG1, PIK3R1	359	41	19333	6.56736	1	0.558887	0.557946
GOTERM_BP_DIRECT	GO:0040037~negative regulation of fibroblast growth factor receptor signaling pathway	4	1.04439	0.00746768	SPRY1, SULF1, THBS1, APLN	359	22	19333	9.79134	1	0.591191	0.590196
GOTERM_BP_DIRECT	GO:0030217~T cell differentiation	5	1.30548	0.0080799	EGR1, PTPRC, TCIRG1, PIK3R1, RUNX2	359	43	19333	6.2619	1	0.609501	0.608475
GOTERM_BP_DIRECT	GO:0030336~negative regulation of cell migration	10	2.61097	0.00826955	CD74, DUSP10, NAV3, TPM1, CDH11, DPEP1, PTN, PODN, SULF1, RECK	359	187	19333	2.87981	1	0.609501	0.608475
GOTERM_BP_DIRECT	GO:0001649~osteoblast differentiation	8	2.08877	0.00871807	BMP3, MSX2, COL6A1, TNC, CCN4, LGR4, RUNX2, BMPR1A	359	125	19333	3.44655	1	0.609501	0.608475
GOTERM_BP_DIRECT	GO:0045893~positive regulation of transcription, DNA-templated	24	6.26632	0.00872549	EGR1, CD74, SF3B5, ZFHX3, RIPK3, WBP2, TGFB1I1, PTCH1, MSL2, KLF4, MLLT3, SOX10, RUNX2, RUNX1, ZXDA, PSMD9, FGF7, LHX2, SOX9, SOST, ROR2, ATXN7L3, LGR4, TP63	359	724	19333	1.78516	1	0.609501	0.608475
GOTERM_BP_DIRECT	GO:0060070~canonical Wnt signaling pathway	7	1.82768	0.00978017	WNT2B, CBY1, SOSTDC1, SOST, SOX9, KLF4, RECK	359	98	19333	3.8466	1	0.650781	0.649685
GOTERM_BP_DIRECT	GO:0010976~positive regulation of neuron projection development	8	2.08877	0.00986448	ATF1, LYN, NTRK2, NDRG4, DMD, PTN, CFLAR, ROR2	359	128	19333	3.36577	1	0.650781	0.649685
GOTERM_BP_DIRECT	GO:0030890~positive regulation of B cell proliferation	5	1.30548	0.0102326	VAV3, CD74, PTPRC, GPR183, BMI1	359	46	19333	5.85352	1	0.65682	0.655714
GOTERM_BP_DIRECT	GO:0019882~antigen processing and presentation	5	1.30548	0.0110248	CD74, CTSH, PSMB8, CTSS, HLA-E	359	47	19333	5.72898	1	0.687851	0.686692
GOTERM_BP_DIRECT	GO:0045617~negative regulation of keratinocyte differentiation	3	0.78329	0.0112952	MSX2, GRHL2, TP63	359	9	19333	17.9508	1	0.687851	0.686692
GOTERM_BP_DIRECT	GO:0045662~negative regulation of myoblast differentiation	4	1.04439	0.0132513	ZFHX3, SOSTDC1, SOX9, CXCL14	359	27	19333	7.97813	1	0.786798	0.785473
GOTERM_BP_DIRECT	GO:0048856~anatomical structure development	5	1.30548	0.0136351	TFAP2C, ATXN1, WIF1, HOXD11, RXRG	359	50	19333	5.38524	1	0.789836	0.788506
GOTERM_BP_DIRECT	GO:0008284~positive regulation of cell proliferation	19	4.96084	0.015282	LYN, NTRK2, CSF1R, IL11RA, TNC, FN1, NRG1, PTN, TCIRG1, THBS1, RUNX2, PRDX3, FGF7, EPCAM, CTSH, DMD, SOX9, EAPP, LGMN	359	553	19333	1.85026	1	0.846673	0.845247
GOTERM_BP_DIRECT	GO:0061436~establishment of skin barrier	4	1.04439	0.0161113	FA2H, GRHL1, KLF4, TP63	359	29	19333	7.42791	1	0.846673	0.845247
GOTERM_BP_DIRECT	GO:0010332~response to gamma radiation	4	1.04439	0.0161113	PTPRC, CCL7, XRCC2, SOD2	359	29	19333	7.42791	1	0.846673	0.845247
GOTERM_BP_DIRECT	GO:0032526~response to retinoic acid	5	1.30548	0.0166078	RBP4, PTCH1, CTSH, KLF4, RXRG	359	53	19333	5.08041	1	0.846673	0.845247
GOTERM_BP_DIRECT	GO:0006874~cellular calcium ion homeostasis	7	1.82768	0.0172646	CDH5, CXCL12, CCL7, VDR, HEXB, TCIRG1, ATP1B1	359	111	19333	3.3961	1	0.846673	0.845247
GOTERM_BP_DIRECT	GO:0001932~regulation of protein phosphorylation	5	1.30548	0.0176817	LYN, CDH5, FN1, TLR7, PIK3CG	359	54	19333	4.98633	1	0.846673	0.845247
GOTERM_BP_DIRECT	GO:0030282~bone mineralization	5	1.30548	0.0176817	PTN, SOX9, ROR2, IFITM5, LGR4	359	54	19333	4.98633	1	0.846673	0.845247
GOTERM_BP_DIRECT	GO:0030593~neutrophil chemotaxis	6	1.56658	0.0180957	VAV3, CXADR, FCER1G, CCL7, DPEP1, PIK3CG	359	82	19333	3.94042	1	0.846673	0.845247
GOTERM_BP_DIRECT	GO:0036211~protein modification process	6	1.56658	0.0180957	RIPK3, CPE, PLOD2, ST3GAL1, RIMKLB, LOXL2	359	82	19333	3.94042	1	0.846673	0.845247
GOTERM_BP_DIRECT	GO:0019827~stem cell population maintenance	5	1.30548	0.0187979	MED21, LSM1, KLF4, BMPR1A, MED28	359	55	19333	4.89567	1	0.846673	0.845247
GOTERM_BP_DIRECT	GO:0019886~antigen processing and presentation of exogenous peptide antigen via MHC class II	4	1.04439	0.0192905	CD74, FCER1G, CTSS, LGMN	359	31	19333	6.94869	1	0.846673	0.845247
GOTERM_BP_DIRECT	GO:0031069~hair follicle morphogenesis	4	1.04439	0.0192905	FGF7, KRT25, SOSTDC1, TP63	359	31	19333	6.94869	1	0.846673	0.845247
GOTERM_BP_DIRECT	GO:0035987~endodermal cell differentiation	4	1.04439	0.0192905	COL12A1, COL6A1, FN1, ITGA5	359	31	19333	6.94869	1	0.846673	0.845247
GOTERM_BP_DIRECT	GO:0006739~NADP metabolic process	3	0.78329	0.0199637	NOCT, ME1, FMO2	359	12	19333	13.4631	1	0.846673	0.845247
GOTERM_BP_DIRECT	GO:2000772~regulation of cellular senescence	3	0.78329	0.0199637	NUAK1, BMPR1A, ZNF277	359	12	19333	13.4631	1	0.846673	0.845247
GOTERM_BP_DIRECT	GO:0002040~sprouting angiogenesis	4	1.04439	0.022791	SEMA3E, THBS1, RECK, LOXL2	359	33	19333	6.52756	1	0.922501	0.920947
GOTERM_BP_DIRECT	GO:0035313~wound healing, spreading of epidermal cells	3	0.78329	0.0233082	MSX2, ITGA5, ARHGAP24	359	13	19333	12.4275	1	0.922501	0.920947
GOTERM_BP_DIRECT	GO:0051289~protein homotetramerization	5	1.30548	0.0236937	CBY1, APIP, ME1, SAMHD1, SOD2	359	59	19333	4.56376	1	0.922501	0.920947
GOTERM_BP_DIRECT	GO:0071363~cellular response to growth factor stimulus	5	1.30548	0.0236937	SLC4A7, KLF4, ACVR1B, THBS1, BMPR1A	359	59	19333	4.56376	1	0.922501	0.920947
GOTERM_BP_DIRECT	GO:0045785~positive regulation of cell adhesion	5	1.30548	0.0236937	VAV3, ZFHX3, CXCL12, TPM1, NRG1	359	59	19333	4.56376	1	0.922501	0.920947
GOTERM_BP_DIRECT	GO:0006508~proteolysis	15	3.91645	0.0242833	CFD, C1S, CFLAR, CTSS, MMP27, SVBP, CASP4, FBXO3, MMP19, DPEP1, CTSH, ADAMTS9, ADAMTS6, CPA4, LGMN	359	418	19333	1.9325	1	0.930208	0.928641
GOTERM_BP_DIRECT	GO:0042475~odontogenesis of dentin-containing tooth	5	1.30548	0.0250272	TNC, SOSTDC1, TP63, RUNX2, BMPR1A	359	60	19333	4.4877	1	0.943484	0.941895
GOTERM_BP_DIRECT	GO:0031529~ruffle organization	3	0.78329	0.0268647	CSF1R, TPM1, TCIRG1	359	14	19333	11.5398	1	0.961293	0.959673
GOTERM_BP_DIRECT	GO:0043087~regulation of GTPase activity	6	1.56658	0.027005	VAV3, NTRK2, ADAP2, PLXNC1, GPR137B, PRKG1	359	91	19333	3.55071	1	0.961293	0.959673
GOTERM_BP_DIRECT	GO:0006935~chemotaxis	7	1.82768	0.0270239	CXCL12, CCL7, PLAUR, ACKR4, CXCR4, IL16, CXCL14	359	123	19333	3.06477	1	0.961293	0.959673
GOTERM_BP_DIRECT	GO:0045944~positive regulation of transcription from RNA polymerase II promoter	33	8.61619	0.0271186	ATF1, WBP2, HEXB, GLIS3, SUPT4H1, PIK3R1, ACVR1B, ELK3, EPCAM, SOX9, RXRG, TP63, EGR1, ZFHX3, TFAP2C, VDR, MICAL2, GRHL1, KLF4, SOX10, GRHL2, POU2F3, RUNX2, RUNX1, LHX2, MED21, ASXL3, NCOA7, TLR7, SSBP2, LPIN2, BMPR1A, CCDC62	359	1210	19333	1.4687	1	0.961293	0.959673
GOTERM_BP_DIRECT	GO:0014912~negative regulation of smooth muscle cell migration	3	0.78329	0.0306241	NDRG4, SEMA6D, BMPR1A	359	15	19333	10.7705	1	1	0.998736
GOTERM_BP_DIRECT	GO:0010952~positive regulation of peptidase activity	3	0.78329	0.0306241	SVBP, FN1, CTSH	359	15	19333	10.7705	1	1	0.998736
GOTERM_BP_DIRECT	GO:0016525~negative regulation of angiogenesis	7	1.82768	0.0319884	SEMA3E, PTN, KLF4, THBS2, SULF1, THBS1, HLA-G	359	128	19333	2.94505	1	1	0.998736
GOTERM_BP_DIRECT	GO:0007420~brain development	11	2.87206	0.0321488	NDRG4, ZFHX3, ATXN1, PTCH1, NNAT, DDIT4, CXCR4, PCDH19, BMI1, SLC38A3, GRHL2	359	274	19333	2.16196	1	1	0.998736
GOTERM_BP_DIRECT	GO:0071466~cellular response to xenobiotic stimulus	5	1.30548	0.032365	PRKAA2, DPEP1, CXCR4, BRAF, SOX10	359	65	19333	4.14249	1	1	0.998736
GOTERM_BP_DIRECT	GO:0030097~hemopoiesis	5	1.30548	0.0339681	CSF1R, BMI1, SOD2, RUNX2, RUNX1	359	66	19333	4.07972	1	1	0.998736
GOTERM_BP_DIRECT	GO:0006464~cellular protein modification process	6	1.56658	0.0342644	RIPK3, CPE, PLOD2, ST3GAL1, RIMKLB, LOXL2	359	97	19333	3.33107	1	1	0.998736
GOTERM_BP_DIRECT	GO:0010818~T cell chemotaxis	3	0.78329	0.0345779	CXCL12, GPR183, PIK3CG	359	16	19333	10.0973	1	1	0.998736
GOTERM_BP_DIRECT	GO:0098742~cell-cell adhesion via plasma-membrane adhesion molecules	4	1.04439	0.0352173	CDH5, FLRT3, EPCAM, CDH11	359	39	19333	5.52332	1	1	0.998736
GOTERM_BP_DIRECT	GO:0050919~negative chemotaxis	4	1.04439	0.0352173	FLRT3, SEMA6D, SEMA3E, NRG1	359	39	19333	5.52332	1	1	0.998736
GOTERM_BP_DIRECT	GO:0035690~cellular response to drug	5	1.30548	0.0356166	PRKAA2, DPEP1, CXCR4, BRAF, SOX10	359	67	19333	4.01883	1	1	0.998736
GOTERM_BP_DIRECT	GO:1990478~response to ultrasound	2	0.522193	0.0366932	CXCL12, CXCR4	359	2	19333	53.8524	1	1	0.998736
GOTERM_BP_DIRECT	GO:2000448~positive regulation of macrophage migration inhibitory factor signaling pathway	2	0.522193	0.0366932	CD74, CXCR4	359	2	19333	53.8524	1	1	0.998736
GOTERM_BP_DIRECT	GO:0002407~dendritic cell chemotaxis	3	0.78329	0.0387176	GPR183, CXCR4, PIK3CG	359	17	19333	9.50336	1	1	0.998736
GOTERM_BP_DIRECT	GO:0043154~negative regulation of cysteine-type endopeptidase activity involved in apoptotic process	5	1.30548	0.0390504	PRDX3, DPEP1, KLF4, THBS1, LAMTOR5	359	69	19333	3.90235	1	1	0.998736
GOTERM_BP_DIRECT	GO:0050680~negative regulation of epithelial cell proliferation	5	1.30548	0.0390504	TGFBR3, DUSP10, PTCH1, PTN, SOX9	359	69	19333	3.90235	1	1	0.998736
GOTERM_BP_DIRECT	GO:0007179~transforming growth factor beta receptor signaling pathway	6	1.56658	0.0397153	TGFBR3, CDH5, HPGD, CAV2, ZFYVE9, BMPR1A	359	101	19333	3.19915	1	1	0.998736
GOTERM_BP_DIRECT	GO:0009611~response to wounding	5	1.30548	0.0408357	FGF7, VWF, TNC, FN1, F2RL2	359	70	19333	3.8466	1	1	0.998736
GOTERM_BP_DIRECT	GO:0001501~skeletal system development	7	1.82768	0.0423446	BMP3, VDR, HEXB, CDH11, SOX9, TP63, PAPSS1	359	137	19333	2.75158	1	1	0.998736
GOTERM_BP_DIRECT	GO:0045184~establishment of protein localization	4	1.04439	0.0424976	WBP2, CRIPT, PHLDB2, CEP55	359	42	19333	5.1288	1	1	0.998736
GOTERM_BP_DIRECT	GO:0071392~cellular response to estradiol stimulus	4	1.04439	0.0424976	FAM210B, MSX2, CFLAR, CCDC62	359	42	19333	5.1288	1	1	0.998736
GOTERM_BP_DIRECT	GO:0001942~hair follicle development	4	1.04439	0.0424976	LHX2, SOX9, ACVR1B, LGR4	359	42	19333	5.1288	1	1	0.998736
GOTERM_BP_DIRECT	GO:0042060~wound healing	6	1.56658	0.0426273	TPM1, C6ORF89, TNC, NRG1, CFLAR, ELK3	359	103	19333	3.13703	1	1	0.998736
GOTERM_BP_DIRECT	GO:0002063~chondrocyte development	3	0.78329	0.0430349	MSX2, SULF1, RUNX2	359	18	19333	8.97539	1	1	0.998736
GOTERM_BP_DIRECT	GO:1901216~positive regulation of neuron death	4	1.04439	0.0450789	EGR1, C1QA, DDIT4, CLU	359	43	19333	5.00952	1	1	0.998736
GOTERM_BP_DIRECT	GO:0001701~in utero embryonic development	9	2.34987	0.0462597	RDH10, XRCC2, PTCH1, CCM2, BMI1, ACVR1B, SOX10, IFITM5, BMPR1A	359	214	19333	2.26482	1	1	0.998736
GOTERM_BP_DIRECT	GO:0003161~cardiac conduction system development	3	0.78329	0.0475219	MSX2, NRG1, BMPR1A	359	19	19333	8.50301	1	1	0.998736
GOTERM_BP_DIRECT	GO:0019432~triglyceride biosynthetic process	3	0.78329	0.0475219	GPAM, ACSL4, LPIN2	359	19	19333	8.50301	1	1	0.998736
GOTERM_BP_DIRECT	GO:0032332~positive regulation of chondrocyte differentiation	3	0.78329	0.0475219	SOX9, RUNX2, LOXL2	359	19	19333	8.50301	1	1	0.998736
GOTERM_BP_DIRECT	GO:0090190~positive regulation of branching involved in ureteric bud morphogenesis	3	0.78329	0.0475219	WNT2B, SOX9, LGR4	359	19	19333	8.50301	1	1	0.998736
GOTERM_BP_DIRECT	GO:0060048~cardiac muscle contraction	4	1.04439	0.0477363	TPM1, CXCR4, DMD, ATP1B1	359	44	19333	4.89567	1	1	0.998736
GOTERM_BP_DIRECT	GO:0009725~response to hormone	4	1.04439	0.0504691	LYN, ME1, TIMP3, MMP19	359	45	19333	4.78688	1	1	0.998736
GOTERM_BP_DIRECT	GO:0032722~positive regulation of chemokine production	4	1.04439	0.0504691	EGR1, CSF1R, CD74, TLR7	359	45	19333	4.78688	1	1	0.998736
GOTERM_BP_DIRECT	GO:0008285~negative regulation of cell proliferation	15	3.91645	0.0513381	LYN, BCHE, CSF1R, MSX2, VDR, TGFB1I1, KLF4, PODN, SOD2, THBS1, CDH5, FABP3, PMP22, SPRY1, ROR2	359	464	19333	1.74092	1	1	0.998736
GOTERM_BP_DIRECT	GO:0072089~stem cell proliferation	4	1.04439	0.0532763	PTCH1, SOX9, TP63, RUNX2	359	46	19333	4.68281	1	1	0.998736
GOTERM_BP_DIRECT	GO:1904706~negative regulation of vascular smooth muscle cell proliferation	4	1.04439	0.0532763	TPM1, SOD2, PRKG1, APLN	359	46	19333	4.68281	1	1	0.998736
GOTERM_BP_DIRECT	GO:0007181~transforming growth factor beta receptor complex assembly	2	0.522193	0.0545331	TGFBR3, FMOD	359	3	19333	35.9016	1	1	0.998736
GOTERM_BP_DIRECT	GO:0002431~Fc receptor mediated stimulatory signaling pathway	2	0.522193	0.0545331	LYN, FCER1G	359	3	19333	35.9016	1	1	0.998736
GOTERM_BP_DIRECT	GO:0038179~neurotrophin signaling pathway	2	0.522193	0.0545331	NTRK2, GFRA1	359	3	19333	35.9016	1	1	0.998736
GOTERM_BP_DIRECT	GO:0048807~female genitalia morphogenesis	2	0.522193	0.0545331	RBP4, TP63	359	3	19333	35.9016	1	1	0.998736
GOTERM_BP_DIRECT	GO:0010755~regulation of plasminogen activation	2	0.522193	0.0545331	PLAUR, RUNX1	359	3	19333	35.9016	1	1	0.998736
GOTERM_BP_DIRECT	GO:0007010~cytoskeleton organization	7	1.82768	0.054595	CCL7, PALLD, TPM1, KRT25, MICAL2, RHOU, SOX9	359	146	19333	2.58196	1	1	0.998736
GOTERM_BP_DIRECT	GO:0045669~positive regulation of osteoblast differentiation	5	1.30548	0.0546091	MSX2, CCN4, TP63, RUNX2, BMPR1A	359	77	19333	3.49691	1	1	0.998736
GOTERM_BP_DIRECT	GO:0007411~axon guidance	8	2.08877	0.0546784	LYPLA2, CSF1R, CXCL12, FLRT3, LHX2, PALLD, SEMA6D, SEMA3E	359	183	19333	2.3542	1	1	0.998736
GOTERM_BP_DIRECT	GO:0050729~positive regulation of inflammatory response	6	1.56658	0.055534	CASP4, NFKBIZ, CCN4, IL16, TLR7, GPSM3	359	111	19333	2.91094	1	1	0.998736
GOTERM_BP_DIRECT	GO:0006749~glutathione metabolic process	4	1.04439	0.056157	HPGDS, ARL6IP5, DPEP1, SOD2	359	47	19333	4.58318	1	1	0.998736
GOTERM_BP_DIRECT	GO:0051591~response to cAMP	4	1.04439	0.056157	LDHA, MMP19, BRAF, CDO1	359	47	19333	4.58318	1	1	0.998736
GOTERM_BP_DIRECT	GO:0030279~negative regulation of ossification	3	0.78329	0.0569743	MKX, SOST, SOX9	359	21	19333	7.6932	1	1	0.998736
GOTERM_BP_DIRECT	GO:0045087~innate immune response	18	4.69974	0.0593365	LYN, C1QA, CSF1R, FCER1G, C1S, ATP1B1, SAMHD1, CLU, PIK3CG, HK1, HLA-E, CASP4, TLR7, FCGR1A, CD55, LGR4, OPTN, C1QC	359	605	19333	1.60222	1	1	0.998736
GOTERM_BP_DIRECT	GO:0001953~negative regulation of cell-matrix adhesion	3	0.78329	0.061925	SEMA3E, PIK3R1, THBS1	359	22	19333	7.3435	1	1	0.998736
GOTERM_BP_DIRECT	GO:0002009~morphogenesis of an epithelium	3	0.78329	0.061925	TNC, SOX9, SOX10	359	22	19333	7.3435	1	1	0.998736
GOTERM_BP_DIRECT	GO:0051603~proteolysis involved in cellular protein catabolic process	4	1.04439	0.0621356	CTSH, PSMB8, CTSS, LGMN	359	49	19333	4.39611	1	1	0.998736
GOTERM_BP_DIRECT	GO:0070374~positive regulation of ERK1 and ERK2 cascade	9	2.34987	0.0638903	CSF1R, CD74, NDRG4, PTPRC, CCL7, GPR183, BRAF, NRG1, CFLAR	359	229	19333	2.11647	1	1	0.998736
GOTERM_BP_DIRECT	GO:0001817~regulation of cytokine production	4	1.04439	0.0652314	LYN, GPAM, CCN4, VTCN1	359	50	19333	4.30819	1	1	0.998736
GOTERM_BP_DIRECT	GO:0098609~cell-cell adhesion	8	2.08877	0.0653466	TMEM47, CDH5, EMCN, EPCAM, PERP, CDH11, SOX9, ITGA5	359	191	19333	2.2556	1	1	0.998736
GOTERM_BP_DIRECT	GO:0016477~cell migration	10	2.61097	0.0661951	SYDE2, VAV3, TGFBR3, PALLD, RHOU, GFRA1, LCP1, RHOC, THBS1, PIK3CG	359	271	19333	1.98717	1	1	0.998736
GOTERM_BP_DIRECT	GO:0038095~Fc-epsilon receptor signaling pathway	3	0.78329	0.0670158	VAV3, LYN, FCER1G	359	23	19333	7.02422	1	1	0.998736
GOTERM_BP_DIRECT	GO:0030318~melanocyte differentiation	3	0.78329	0.0670158	TYRP1, SOX10, ADAMTS9	359	23	19333	7.02422	1	1	0.998736
GOTERM_BP_DIRECT	GO:0045216~cell-cell junction organization	3	0.78329	0.0670158	OCLN, CXADR, CCM2	359	23	19333	7.02422	1	1	0.998736
GOTERM_BP_DIRECT	GO:0014068~positive regulation of phosphatidylinositol 3-kinase signaling	5	1.30548	0.0681709	NTRK2, FN1, SEMA3E, SOX9, ROR2	359	83	19333	3.24412	1	1	0.998736
GOTERM_BP_DIRECT	GO:0070830~bicellular tight junction assembly	4	1.04439	0.0683968	CDH5, OCLN, CLDN8, GRHL2	359	51	19333	4.22372	1	1	0.998736
GOTERM_BP_DIRECT	GO:0030178~negative regulation of Wnt signaling pathway	4	1.04439	0.0683968	WIF1, CBY1, SOSTDC1, SOST	359	51	19333	4.22372	1	1	0.998736
GOTERM_BP_DIRECT	GO:0032024~positive regulation of insulin secretion	4	1.04439	0.0683968	PSMD9, RBP4, NNAT, ACSL4	359	51	19333	4.22372	1	1	0.998736
GOTERM_BP_DIRECT	GO:1902895~positive regulation of pri-miRNA transcription from RNA polymerase II promoter	4	1.04439	0.0716307	EGR1, KLF4, BMPR1A, APLN	359	52	19333	4.14249	1	1	0.998736
GOTERM_BP_DIRECT	GO:0030148~sphingolipid biosynthetic process	4	1.04439	0.0716307	FA2H, CERS6, SGMS1, ELOVL3	359	52	19333	4.14249	1	1	0.998736
GOTERM_BP_DIRECT	GO:0038156~interleukin-3-mediated signaling pathway	2	0.522193	0.0720436	FCER1G, CSF2RB	359	4	19333	26.9262	1	1	0.998736
GOTERM_BP_DIRECT	GO:0061138~morphogenesis of a branching epithelium	2	0.522193	0.0720436	SOX9, SOX10	359	4	19333	26.9262	1	1	0.998736
GOTERM_BP_DIRECT	GO:0019695~choline metabolic process	2	0.522193	0.0720436	BCHE, CHKA	359	4	19333	26.9262	1	1	0.998736
GOTERM_BP_DIRECT	GO:0045213~neurotransmitter receptor metabolic process	2	0.522193	0.0720436	NRG1, DMD	359	4	19333	26.9262	1	1	0.998736
GOTERM_BP_DIRECT	GO:0022029~telencephalon cell migration	2	0.522193	0.0720436	CXCL12, CXCR4	359	4	19333	26.9262	1	1	0.998736
GOTERM_BP_DIRECT	GO:1903055~positive regulation of extracellular matrix organization	2	0.522193	0.0720436	CFLAR, RUNX1	359	4	19333	26.9262	1	1	0.998736
GOTERM_BP_DIRECT	GO:0006991~response to sterol depletion	2	0.522193	0.0720436	LYN, INSIG2	359	4	19333	26.9262	1	1	0.998736
GOTERM_BP_DIRECT	GO:0002605~negative regulation of dendritic cell antigen processing and presentation	2	0.522193	0.0720436	CD68, THBS1	359	4	19333	26.9262	1	1	0.998736
GOTERM_BP_DIRECT	GO:0032331~negative regulation of chondrocyte differentiation	3	0.78329	0.0722399	CCN4, MKX, SOX9	359	24	19333	6.73155	1	1	0.998736
GOTERM_BP_DIRECT	GO:0070542~response to fatty acid	3	0.78329	0.0722399	FABP3, INSIG2, SOX9	359	24	19333	6.73155	1	1	0.998736
GOTERM_BP_DIRECT	GO:0008544~epidermis development	5	1.30548	0.0730436	FGF7, DCT, GRHL1, GRHL2, POU2F3	359	85	19333	3.16779	1	1	0.998736
GOTERM_BP_DIRECT	GO:0007264~small GTPase mediated signal transduction	6	1.56658	0.0745039	VAV3, DOCK10, DIRAS3, RHOU, RHOC, RHOBTB2	359	121	19333	2.67037	1	1	0.998736
GOTERM_BP_DIRECT	GO:0016055~Wnt signaling pathway	8	2.08877	0.0745271	WNT2B, PRKAA2, WIF1, TGFB1I1, CPE, CCN4, SOSTDC1, SOST	359	197	19333	2.1869	1	1	0.998736
GOTERM_BP_DIRECT	GO:0000902~cell morphogenesis	5	1.30548	0.0755447	CDH5, VDR, CDH11, NRG1, CLU	359	86	19333	3.13095	1	1	0.998736
GOTERM_BP_DIRECT	GO:0060976~coronary vasculature development	3	0.78329	0.0775906	PRICKLE1, ADAMTS6, APLN	359	25	19333	6.46228	1	1	0.998736
GOTERM_BP_DIRECT	GO:0010596~negative regulation of endothelial cell migration	3	0.78329	0.0775906	SVBP, THBS1, ADAMTS9	359	25	19333	6.46228	1	1	0.998736
GOTERM_BP_DIRECT	GO:0006956~complement activation	3	0.78329	0.0775906	CFD, C1QA, CLU	359	25	19333	6.46228	1	1	0.998736
GOTERM_BP_DIRECT	GO:0060907~positive regulation of macrophage cytokine production	3	0.78329	0.0775906	CD74, TLR7, HLA-G	359	25	19333	6.46228	1	1	0.998736
GOTERM_BP_DIRECT	GO:0061484~hematopoietic stem cell homeostasis	3	0.78329	0.0775906	EMCN, CRISPLD1, TCIRG1	359	25	19333	6.46228	1	1	0.998736
GOTERM_BP_DIRECT	GO:0070371~ERK1 and ERK2 cascade	4	1.04439	0.0817326	CTSH, BRAF, SPRY1, SOX9	359	55	19333	3.91654	1	1	0.998736
GOTERM_BP_DIRECT	GO:0031334~positive regulation of protein complex assembly	4	1.04439	0.0817326	CDH5, NRG1, RHOC, CLU	359	55	19333	3.91654	1	1	0.998736
GOTERM_BP_DIRECT	GO:0001935~endothelial cell proliferation	3	0.78329	0.0830615	FGF7, CAV2, LOXL2	359	26	19333	6.21373	1	1	0.998736
GOTERM_BP_DIRECT	GO:0042127~regulation of cell proliferation	7	1.82768	0.0849174	FA2H, NUAK1, TFAP2C, TNC, BRAF, SOX9, CLU	359	164	19333	2.29858	1	1	0.998736
GOTERM_BP_DIRECT	GO:0002639~positive regulation of immunoglobulin production	3	0.78329	0.0886463	RBP4, PTPRC, HLA-E	359	27	19333	5.9836	1	1	0.998736
GOTERM_BP_DIRECT	GO:0001916~positive regulation of T cell mediated cytotoxicity	3	0.78329	0.0886463	PTPRC, HLA-G, HLA-E	359	27	19333	5.9836	1	1	0.998736
GOTERM_BP_DIRECT	GO:0045879~negative regulation of smoothened signaling pathway	3	0.78329	0.0886463	PTCH1, HHIP, RUNX2	359	27	19333	5.9836	1	1	0.998736
GOTERM_BP_DIRECT	GO:0030324~lung development	5	1.30548	0.0886842	FGF7, RBP4, CRISPLD2, PTN, BMPR1A	359	91	19333	2.95892	1	1	0.998736
GOTERM_BP_DIRECT	GO:0060043~regulation of cardiac muscle cell proliferation	2	0.522193	0.0892306	BMPR1A, RUNX1	359	5	19333	21.5409	1	1	0.998736
GOTERM_BP_DIRECT	GO:0071705~nitrogen compound transport	2	0.522193	0.0892306	SLC6A8, TMEM14C	359	5	19333	21.5409	1	1	0.998736
GOTERM_BP_DIRECT	GO:0032286~central nervous system myelin maintenance	2	0.522193	0.0892306	FA2H, CLU	359	5	19333	21.5409	1	1	0.998736
GOTERM_BP_DIRECT	GO:0007044~cell-substrate junction assembly	2	0.522193	0.0892306	FN1, ITGA5	359	5	19333	21.5409	1	1	0.998736
GOTERM_BP_DIRECT	GO:0036335~intestinal stem cell homeostasis	2	0.522193	0.0892306	ZNHIT1, LGR4	359	5	19333	21.5409	1	1	0.998736
GOTERM_BP_DIRECT	GO:0060221~retinal rod cell differentiation	2	0.522193	0.0892306	PTN, SOX9	359	5	19333	21.5409	1	1	0.998736
GOTERM_BP_DIRECT	GO:0002476~antigen processing and presentation of endogenous peptide antigen via MHC class Ib	2	0.522193	0.0892306	HLA-G, HLA-E	359	5	19333	21.5409	1	1	0.998736
GOTERM_BP_DIRECT	GO:0071504~cellular response to heparin	2	0.522193	0.0892306	EGR1, SOX9	359	5	19333	21.5409	1	1	0.998736
GOTERM_BP_DIRECT	GO:0032703~negative regulation of interleukin-2 production	3	0.78329	0.094339	PTPRC, NAV3, HOMER3	359	28	19333	5.7699	1	1	0.998736
GOTERM_BP_DIRECT	GO:0042493~response to drug	10	2.61097	0.0959537	VAV3, LYN, BCHE, LDHA, FABP3, PTCH1, RPP21, PTN, SOD2, THBS1	359	293	19333	1.83796	1	1	0.998736
GOTERM_BP_DIRECT	GO:0050731~positive regulation of peptidyl-tyrosine phosphorylation	5	1.30548	0.0999331	CD74, FGF7, PTPRC, GFRA1, ITGA5	359	95	19333	2.83434	1	1	0.998736
GOTERM_BP_DIRECT	GO:0006631~fatty acid metabolic process	5	1.30548	0.0999331	LYPLA2, FA2H, FABP3, GPAM, ACSL4	359	95	19333	2.83434	1	1	0.998736

## Sheet: COL vs. NL
Category	Term	Count	%	PValue	Genes	List Total	Pop Hits	Pop Total	Fold Enrichment	Bonferroni	Benjamini	FDR
GOTERM_BP_DIRECT	GO:0030593~neutrophil chemotaxis	21	1.59453	1.493e-07	VAV3, CCL23, FCER1G, CCL22, CCL20, ITGB2, C5AR1, TREM1, PIK3CG, LGALS3, CCL8, CCL7, BSG, CCL4, SAA1, PDE4B, DPEP1, S100A12, NCKAP1L, S100A9, S100A8	1235	82	19333	4.00902	0.00071713	0.000358694	0.000354662
GOTERM_BP_DIRECT	GO:0032760~positive regulation of tumor necrosis factor production	23	1.74639	1.04173e-06	IL33, CD84, HDAC2, IFNGR1, CYBB, LPL, LY96, PIK3R1, CLU, THBS1, HLA-E, AKAP12, TLR1, IL1A, MAVS, TYROBP, PTPRC, OAS1, CLEC7A, CD14, LGALS9, EPHB2, TLR2	1235	108	19333	4.00902	0.00499302	0.000715075	0.000707039
GOTERM_BP_DIRECT	GO:0030335~positive regulation of cell migration	42	3.18907	1.08877e-07	CSF1R, SEMA7A, SEMA3C, SEMA3B, PIK3R3, LAMC2, CIB1, SEMA3F, PIK3R1, GLI1, AIF1, THBS1, EGFR, SYNE2, CDH5, CCL7, CLEC7A, PLAU, PDPN, KDR, GCNT2, CTSH, ITGAV, EPHB2, CCR1, LYN, EPHA4, MCAM, HGF, INSR, MMP9, F3, PTK2, VEGFA, DIAPH1, TIAM1, SMO, RUFY3, TRIP6, ITGA5, ROR2, TDGF1	1235	264	19333	2.49045	0.000523017	0.000358694	0.000354662
GOTERM_BP_DIRECT	GO:0001525~angiogenesis	38	2.88535	1.99008e-06	ECM1, EPAS1, SERPINE1, ECSCR, CIB1, MEOX2, SAT1, PIK3CG, ELK3, AMOT, BSG, KDR, LEPR, ITGAV, EPHB2, HTATIP2, VAV3, CEMIP2, MCAM, FN1, MAPK14, PLXDC1, SIRT1, PTK2, EREG, APLN, VEGFA, NELL2, CEACAM1, EMCN, FAP, FGF18, HOXB3, MMP19, TGFBI, ITGA5, RAMP1, ANGPTL1	1235	253	19333	2.35123	0.00951676	0.00119529	0.00118186
GOTERM_BP_DIRECT	GO:0006954~inflammatory response	54	4.10023	9.40916e-07	ECM1, NRROS, ITGB2, LOXL3, PIK3CG, HK1, ADORA3, CASP4, NFKBIZ, BLNK, ITGB6, LGALS9, CCR5, SCN1A, CMKLR1, CERS6, IGFBP4, SPINK7, IL1R1, CYBB, TLR1, IL1A, DPEP1, CHI3L1, TLR8, TLR7, S100A9, S100A8, CHST2, TLR2, CX3CR1, CSF1R, PTGFR, SEMA7A, C5AR1, PTGER3, LY96, C4B_2, THBS1, AIF1, HRH1, CCL8, CCL7, CLEC7A, CCL4, S100A12, CD14, CCR1, CCL23, CCL22, CCL20, SELP, VNN1, FOLR2	1235	413	19333	2.0468	0.0045109	0.000715075	0.000707039
GOTERM_BP_DIRECT	GO:0007155~cell adhesion	68	5.16325	3.56504e-07	CNTNAP1, ITGAM, LDB1, ITGB5, TGFB1I1, ITGB3, COL12A1, ITGB2, TNC, ICAM3, CIB1, LAMC2, HAPLN1, LOXL2, ADAMTSL1, PNN, CDH3, BOC, BSG, SIRPA, ITGAV, ITGB6, EPHA4, POSTN, VWF, CLEC4A, FLG2, CEACAM1, CLDN8, CDH11, PCDHGB1, MXRA8, ITGA5, DSC2, EPHA3, GNE, FBLN7, NLGN3, CX3CR1, NEXN, PCDH19, THBS1, THBS4, EFNB1, NUAK1, PDZD2, CCL4, CLCA2, NLGN4Y, COL28A1, CCR1, CDSN, SIGLEC14, MCAM, PCDH20, SIGLEC10, FN…	1235	555	19333	1.918	0.00171154	0.000479954	0.00047456
GOTERM_BP_DIRECT	GO:0045892~negative regulation of transcription, DNA-templated	71	5.39104	3.99545e-07	CDKN1B, LDB1, NAB1, CBY1, LOXL3, NKAP, SIX1, ZC3H6, LOXL2, ELK3, SCML2, MECOM, SCMH1, MYB, MLX, CAPN3, EPC1, TLE3, ZHX3, TLE1, DNMT3A, NRG1, CBFA2T2, SOX10, SIRT1, FOXP2, RUNX2, EREG, FOXP1, GREM1, SFRP1, MDFIC, TFDP2, KAT6B, CRY1, BIRC5, PPARG, ZMYND11, CRYAB, PFDN5, TP53, PPARD, HDAC2, TSHZ3, PRICKLE1, GATA3, TOB1, RBBP8, RBBP7, SAMD1, PATZ1, RUNX1T1, TFAP2A, TCF7L2, SMAD4, CBX5, NIBAN2, MTERF3…	1235	591	19333	1.88063	0.00191797	0.000479954	0.00047456
GOTERM_BP_DIRECT	GO:0006955~immune response	59	4.47988	4.54084e-06	CD86, ADAMDEC1, NRROS, PIK3CG, IFI44L, CTSS, TNFSF13B, FCGR3B, CTSL, RGS1, ENPP2, ENPP1, ITGB6, CCR5, B2M, CTSC, GPSM3, CMKLR1, IL1R1, IL1R2, HLA-G, HLA-E, CLEC4A, TLR1, IL1A, IRF8, TLR8, TLR7, LCP2, TLR2, CX3CR1, SEMA7A, SEMA3C, C1R, CEBPG, C5AR1, PIK3R3, CD1E, PIK3R2, CD1D, PIK3R1, CFP, SAMHD1, THBS1, HLA-DMA, CCL8, CCL4, FCGR1A, CCR1, CD74, CCL23, CCL22, FYB1, CCL20, APLN, CNIH1, GPR183, TNFSF…	1235	492	19333	1.87724	0.0215825	0.0024243	0.00239706
GOTERM_BP_DIRECT	GO:0045944~positive regulation of transcription from RNA polymerase II promoter	121	9.18755	7.25329e-07	CRTC3, PID1, CCNT1, MAML1, ELK3, ZMIZ1, RPS6KA1, MYB, EPC1, PITX2, HMGN3, SLC30A9, HGF, LMO3, MRTFB, LMO7, SOX10, MED6, RUNX2, RUNX1, MYCN, SMO, KAT6B, ZSCAN21, HOXB3, ZNF711, ERG, TP53, CASZ1, PRKDC, EPAS1, GLIS3, PIK3R2, GATA3, PIK3R1, GLIS1, HOXC4, TFAP2A, SMAD4, MICAL2, RFXANK, INHBA, POU2F3, BMP4, NFKBIA, MAVS, SNW1, CAPRIN2, TNFSF8, TCF3, THRB, LDB1, HEXB, PTPRN, SIX1, MED19, HOXC13, MEOX2,…	1235	1210	19333	1.56543	0.00347914	0.000697041	0.000689208
GOTERM_BP_DIRECT	GO:0043066~negative regulation of apoptotic process	61	4.63174	1.1161e-05	CDKN1B, APIP, CIB1, HMGN5, CCND2, RPS6KA1, KDR, CAPN3, CTSH, TMEM14A, TGM2, HTATIP2, DUSP1, HGF, PLAUR, SOX10, MMP9, SIRT1, ADAMTS20, GREM1, SFRP1, SMO, DPEP1, BIRC5, NAA38, CRYAB, TP53, FAIM, BIRC3, PPARD, PSMD10, CSF1R, PTGFR, HDAC2, PRKAA2, PRKDC, GSTP1, GLO1, PIK3R1, VTCN1, THBS1, AIF1, EGFR, BAG3, PDPN, BNIP1, NCKAP1L, TFAP2A, HSPA9, CD74, NIBAN2, PLK2, BNIP3, BRAF, PTK2, VEGFA, BMP4, CCNG1,…	1235	530	19333	1.80172	0.0522162	0.00536285	0.00530258
GOTERM_BP_DIRECT	GO:0001934~positive regulation of protein phosphorylation	32	2.42976	1.31656e-05	CSF1R, SEMA7A, ITGB3, PELI2, CDCA8, PIK3R3, TREM2, CIB1, EFNA5, AIF1, EGFR, CCND2, KDR, LEPR, PDE8A, LYN, CD74, HGF, LIMK2, INSR, PLAUR, MMP9, SIRT1, ACVR2A, PGF, PTK2, VEGFA, BMP4, CLIP3, MAVS, FGF18, BIRC5	1235	212	19333	2.36291	0.0613018	0.00575099	0.00568636
GOTERM_BP_DIRECT	GO:0043129~surfactant homeostasis	8	0.607441	4.67605e-05	OAS1, EPAS1, ADGRF5, KDR, CTSH, ITGB6, ABCA12, VEGFA	1235	17	19333	7.36671	0.201236	0.0179503	0.0177486
GOTERM_BP_DIRECT	GO:0070372~regulation of ERK1 and ERK2 cascade	10	0.759301	5.32891e-05	LYN, TIAM1, CEACAM1, GSTP1, STYX, APIP, FN1, PTPN6, FRS2, EGFR	1235	29	19333	5.39802	0.225905	0.0179503	0.0177486
GOTERM_BP_DIRECT	GO:0006915~apoptotic process	65	4.93546	5.33695e-05	IFI27L2, MTCH1, STEAP3, ITGB2, APIP, SIX1, CIB1, SHF, GJA1, MECOM, PEG10, RPS6KA1, CASP4, PEA15, CASP1, CAPN3, CTSH, TMEM14A, CTSC, BOK, HTATIP2, SRGN, HELLS, MMP9, ADAMTS20, GREM1, TIAM1, ALDH1A3, IL1A, SMO, PTRH2, PSME3, DPEP1, BIRC5, CHI3L1, SGK1, S100A9, TP53, S100A8, FAIM, TLR2, BIRC3, PPARD, PSMD10, RTN3, MINDY3, PRUNE2, C5AR1, ECSCR, NTN1, SAV1, BCL2L13, INPP5D, BNIP1, PMAIP1, CD14, GADD45…	1235	607	19333	1.67632	0.226204	0.0179503	0.0177486
GOTERM_BP_DIRECT	GO:0016477~cell migration	36	2.73349	5.60364e-05	ITGB5, ITGB3, ITGB2, NTN4, ARPC5L, THBS1, PIK3CG, PDPN, KDR, PIP5K1A, SIRPA, GPC5, ITGAV, NCKAP1L, IGFBP6, ITGB6, GPC4, GPC6, NCK1, NTNG1, VAV3, ZRANB1, ATRNL1, NDE1, ARPC5, MERTK, MMP9, PTK2, TIAM1, CEACAM1, CD248, RHOU, LCP1, DOCK2, EPHA3, MEGF9	1235	271	19333	2.07953	0.236057	0.0179503	0.0177486
GOTERM_BP_DIRECT	GO:0070374~positive regulation of ERK1 and ERK2 cascade	32	2.42976	6.03e-05	CSF1R, SEMA7A, ITGB3, C5AR1, TREM2, CIB1, EGFR, AKAP12, CCL8, CCL7, CCL4, KDR, GCNT2, LGALS9, PDE8A, NELFE, CCR1, CD74, CCL23, NQO2, CCL22, CCL20, NRG1, BRAF, INHBA, VEGFA, BMP4, IL1A, PTPRC, GPR183, FGF18, CHI3L1	1235	229	19333	2.18749	0.251549	0.0180082	0.0178058
GOTERM_BP_DIRECT	GO:0007229~integrin-mediated signaling pathway	20	1.5186	6.37126e-05	VAV3, SEMA7A, ADAMDEC1, ITGAM, FYB1, ITGB5, ITGB3, ITGB2, PLEK, FN1, APOA1, PTN, PTK2, CEACAM1, ADAMTS1, ADAMTS18, ITGAV, ITGB6, ITGA5, ILKAP	1235	110	19333	2.84623	0.263723	0.0180082	0.0178058
GOTERM_BP_DIRECT	GO:0001774~microglial cell activation	10	0.759301	7.18379e-05	TLR1, C1QA, ITGAM, IFNGR1, C5AR1, ITGB2, TREM2, AIF1, CLU, TLR2	1235	30	19333	5.21808	0.291917	0.0191767	0.0189612
GOTERM_BP_DIRECT	GO:0097242~beta-amyloid clearance	7	0.531511	7.76312e-05	MSR1, ITGAM, MME, INSR, C5AR1, ITGB2, IDE	1235	13	19333	8.42921	0.311357	0.0196325	0.0194119
GOTERM_BP_DIRECT	GO:0006935~chemotaxis	21	1.59453	9.9329e-05	CCR1, CX3CR1, CCL23, CCL22, CCL20, C5AR1, ECSCR, PLAUR, MAPK14, AMOT, CCL8, CCL7, FES, PLAU, ENPP2, RAC2, NCKAP1L, LGALS9, DOCK2, CCR5, CMKLR1	1235	123	19333	2.67268	0.379543	0.0238638	0.0235956
GOTERM_BP_DIRECT	GO:0050919~negative chemotaxis	11	0.835232	0.000125033	SEMA7A, SEMA3C, FLRT3, ITGB3, SEMA3B, APOA1, ITGAV, NRG1, SEMA3F, SLIT2, EFNA5	1235	39	19333	4.4153	0.451638	0.0286087	0.0282872
GOTERM_BP_DIRECT	GO:0008284~positive regulation of cell proliferation	59	4.47988	0.000134882	CD86, CDKN1B, TNC, CIB1, LAMC2, PTH1R, GLI1, HMGN5, CCND2, KDR, RAC2, CTSH, ITGAV, CAPN1, EPHA4, RPS9, PRMT1, TET1, NRG1, CCDC117, OSMR, SIRT1, RUNX2, PGF, EREG, GREM1, TIAM1, SFRP1, BIRC5, EAPP, CSF1R, PTGFR, HDAC2, PTN, THBS1, AIF1, NTN1, EGFR, RAB25, CLEC7A, S100A13, GCNT2, ROMO1, LYN, CNBP, INSR, FN1, S100B, MEIS3, PTK2, VEGFA, BMP4, FGF18, PTPN6, CD248, FOLR2, TDGF1, LGMN, RNF187	1235	553	19333	1.67016	0.476989	0.0294595	0.0291285
GOTERM_BP_DIRECT	GO:0007165~signal transduction	114	8.65604	0.000160319	CALML5, GMFG, FAM13A, ELK3, GPR173, IPO8, EDNRA, GJA1, RGS1, PLAU, ADORA3, RPS6KA1, FAM3C, OSTF1, PDE8A, TLE3, TLE1, MIA, IGFBP4, IGFBP2, VRK1, OCRL, PRKAB1, PGF, TOM1L1, DOK1, INPP4B, TYROBP, ERG, ROR2, OPTN, PLPP1, SKAP2, CSF1R, CRABP2, EPAS1, C5AR1, ARHGAP19, CSF2RB, PIK3R2, GATA3, PIK3R1, NDRG1, SAV1, ARHGAP12, ARHGAP20, INPP5D, PIP5K1A, IGFBP6, PAG1, S100A11, LYN, ADA2, BRAF, MCC, MAVS, CNIH…	1235	1268	19333	1.4074	0.537169	0.0334926	0.0331162
GOTERM_BP_DIRECT	GO:0045893~positive regulation of transcription, DNA-templated	72	5.46697	0.000197911	CD86, PHF2, TGFB1I1, SIX1, HOXC13, GLI1, PHF8, PPP3CB, ING2, MED14, HMGN5, MECOM, SFR1, RPS6KA1, MYB, CAPN3, EPC1, EPC2, CEP290, TRIM21, NCOA1, RIPK3, ARNT, DYRK1B, SOX10, RUNX2, MSL1, RUNX1, SFRP1, ELF1, MYCN, CREB1, MDFIC, KAT6B, ZNF711, PPARG, ROR2, PPARA, TP53, PPARD, SF3B5, SMARCD2, CASZ1, HDAC2, SMARCD3, SRCAP, WBP2, GATA3, EGFR, MED30, TNNI2, RBBP7, PATZ1, TFAP2A, CD74, SMAD4, BRPF1, NIBAN…	1235	724	19333	1.55678	0.613667	0.0396233	0.039178
GOTERM_BP_DIRECT	GO:0002244~hematopoietic progenitor cell differentiation	15	1.13895	0.000247284	LYN, CSF1R, PLEK, INHBA, FSTL3, DHTKD1, BMP4, SFRP1, PTPRC, C12ORF29, KDR, HOXB3, PTPN6, BVES, TP53	1235	75	19333	3.13085	0.695276	0.0461161	0.0455978
GOTERM_BP_DIRECT	GO:0034446~substrate adhesion-dependent cell spreading	13	0.987092	0.000249536	NTNG1, ATRNL1, ITGB3, NTN4, FN1, BRAF, AP1AR, PIK3R1, PARVB, MERTK, ITGAV, BVES, MEGF9	1235	58	19333	3.50871	0.698555	0.0461161	0.0455978
GOTERM_BP_DIRECT	GO:0042060~wound healing	18	1.36674	0.000268013	IL33, SCARB1, POSTN, SMAD4, ITGB3, TPM1, TNC, NRG1, EGFR, ELK3, EREG, EPB41L4B, CDH3, FGFR1OP2, ITGB6, PPARA, S100A8, PPARD	1235	103	19333	2.73569	0.724171	0.0476964	0.0471604
GOTERM_BP_DIRECT	GO:0007169~transmembrane receptor protein tyrosine kinase signaling pathway	21	1.59453	0.000294208	LYN, EPHA4, CSF1R, BDNF, INSR, FRS2, NRG1, NGF, MERTK, EGFR, PTK2, DOK1, FES, DOK6, BLNK, KDR, LCP2, ROR2, EPHB2, ANGPTL1, EPHA3	1235	133	19333	2.47172	0.756801	0.0504881	0.0499207
GOTERM_BP_DIRECT	GO:0006898~receptor-mediated endocytosis	15	1.13895	0.000377635	NLGN3, MSR1, ITGAM, INSR, ITGB2, LYVE1, EGFR, DMBT1, MRC1, TMEM108, CD14, FCGR1A, WASF1, PLA2R1, PDLIM7	1235	78	19333	3.01043	0.837143	0.0625703	0.0618671
GOTERM_BP_DIRECT	GO:0048143~astrocyte activation	7	0.531511	0.000448582	BACE2, C1QA, SMO, IFNGR1, C5AR1, TREM2, EGFR	1235	17	19333	6.44587	0.884203	0.0713358	0.0705341
GOTERM_BP_DIRECT	GO:0045087~innate immune response	61	4.63174	0.000460231	CD84, CRCP, ITGAM, CLU, TREM1, WFDC2, PIK3CG, HK1, LGALS3, DMBT1, DHX58, CASP4, B2M, TRIM21, FCER1G, CYBB, MPEG1, HLA-E, CLEC4A, TLR1, OAS1, SERPING1, TLR8, TLR7, PPARG, S100A9, S100A8, OPTN, TLR2, C1QB, CX3CR1, CSF1R, C1QA, SAMD9, C1S, C1R, PRKDC, CFI, LY96, CD1D, GATA3, SAMHD1, C4B_2, SEC14L1, S100A12, CD14, FCGR1A, LYAR, LYN, YTHDF2, SIGLEC10, PARP14, PTK2, MAVS, VNN1, ZNFX1, STING1, FES, POLR…	1235	605	19333	1.57836	0.89051	0.0713358	0.0705341
GOTERM_BP_DIRECT	GO:0035987~endodermal cell differentiation	9	0.683371	0.000566298	ITGB5, COL11A1, COL12A1, ITGB2, FN1, ITGAV, INHBA, ITGA5, MMP9	1235	31	19333	4.54478	0.934246	0.0850332	0.0840776
GOTERM_BP_DIRECT	GO:0007411~axon guidance	25	1.89825	0.000625197	CSF1R, SEMA7A, TENM2, SEMA3C, SEMA3B, NEXN, GATA3, SEMA3F, EFNA5, IGSF9, ADAMTSL1, EFNB1, FLRT3, BOC, BSG, SLIT2, EPHB2, EPHA4, SMAD4, NIBAN2, BDNF, ETV1, PTK2, NELL2, EPHA3	1235	183	19333	2.13856	0.950462	0.0910325	0.0900094
GOTERM_BP_DIRECT	GO:0050729~positive regulation of inflammatory response	18	1.36674	0.000657153	IL33, CDK19, SERPINE1, LPL, NMI, EGFR, NFKBIA, FABP4, CASP4, NFKBIZ, CASP1, S100A12, TLR7, S100A9, GPSM3, S100A8, TGM2, TLR2	1235	111	19333	2.53853	0.957517	0.0928712	0.0918274
GOTERM_BP_DIRECT	GO:0046718~viral entry into host cell	17	1.29081	0.000716824	CD86, SCARB1, ITGB5, ITGB3, INSR, IDE, EGFR, CTSL, MRC1, BSG, ITGAV, ITGB6, ITGA5, CCR5, XPR1, CTSB, HSPA1A	1235	102	19333	2.60904	0.968113	0.0967239	0.0956369
GOTERM_BP_DIRECT	GO:0014068~positive regulation of phosphatidylinositol 3-kinase signaling	15	1.13895	0.000724674	SERPINA12, HGF, INSR, FN1, TREM2, WNT16, SIRT1, PTK2, VEGFA, SELP, KDR, PTPN6, ROR2, RGL2, PPARD	1235	83	19333	2.82908	0.969295	0.0967239	0.0956369
GOTERM_BP_DIRECT	GO:0032757~positive regulation of interleukin-8 production	13	0.987092	0.000746056	CD74, SERPINE1, F3, TLR1, MAVS, CLEC7A, TLR8, CHI3L1, TLR7, CD14, LGALS9, HSPA1A, TLR2	1235	65	19333	3.13085	0.972295	0.0968864	0.0957976
GOTERM_BP_DIRECT	GO:0010745~negative regulation of macrophage derived foam cell differentiation	6	0.455581	0.000877572	ABCA1, NFKBIA, ITGB3, ITGAV, PPARG, PPARA	1235	13	19333	7.22504	0.985281	0.104942	0.103763
GOTERM_BP_DIRECT	GO:0051603~proteolysis involved in cellular protein catabolic process	11	0.835232	0.000903106	FAP, CTSL, CTSZ, CTSH, IDE, CTSS, PSMB8, CTSC, PSMB9, CTSB, LGMN	1235	49	19333	3.51422	0.986982	0.104942	0.103763
GOTERM_BP_DIRECT	GO:0090090~negative regulation of canonical Wnt signaling pathway	21	1.59453	0.000912558	TLE3, TCF7L2, TLE1, IGFBP4, IGFBP2, CBY1, PRICKLE1, MCC, GLI1, MAPK14, SOX10, BICC1, LATS1, GREM1, SFRP4, SFRP1, IGFBP6, ROR2, PFDN5, SCYL2, RBMS3	1235	145	19333	2.26717	0.98756	0.104942	0.103763
GOTERM_BP_DIRECT	GO:0030316~osteoclast differentiation	10	0.759301	0.000932125	CSF1R, SFRP1, TYROBP, CREB1, GLO1, GPR183, TREM2, PIK3R1, MAPK14, FOXP1	1235	41	19333	3.81811	0.988677	0.104942	0.103763
GOTERM_BP_DIRECT	GO:0010757~negative regulation of plasminogen activation	5	0.379651	0.000939128	SERPINE2, PLAU, CTSZ, SERPINE1, THBS1	1235	8	19333	9.78391	0.989052	0.104942	0.103763
GOTERM_BP_DIRECT	GO:0098883~synapse disassembly	5	0.379651	0.000939128	CX3CR1, C1QB, C1QA, EPHA4, C1QC	1235	8	19333	9.78391	0.989052	0.104942	0.103763
GOTERM_BP_DIRECT	GO:0071356~cellular response to tumor necrosis factor	21	1.59453	0.000995406	CCL23, POSTN, PID1, CCL22, CCL20, CIB1, GATA3, MAPK14, THBS1, SIRT1, FOXP1, AKAP12, NFKBIA, SFRP1, CCL8, FABP4, CCL7, MYOD1, CCL4, CHI3L1, TDGF1	1235	146	19333	2.25164	0.991648	0.108703	0.107481
GOTERM_BP_DIRECT	GO:0045648~positive regulation of erythrocyte differentiation	9	0.683371	0.00109879	PRKDC, PRMT1, INPP5D, ARNT, NCKAP1L, INHBA, MAPK14, ACVR2A, HSPA1A	1235	34	19333	4.14377	0.994921	0.116366	0.115058
GOTERM_BP_DIRECT	GO:0010628~positive regulation of gene expression	53	4.0243	0.00111401	PID1, ITGB3, TNC, TREM2, LRRC32, CLU, EPB41L4B, CDH5, GJA1, HMGN5, C1QTNF1, CDH3, BLNK, CTSH, LGALS9, EPHB2, GABPA, PIAS3, TLE1, IFNGR1, NRG1, WNT16, NGF, SOX10, PRKAB1, F3, RUNX2, ADAM19, SFRP4, ACTA1, IL1A, MYCN, TYROBP, SMO, PPARG, TP53, RBMS3, TLR2, PPARD, PTGFR, PIK3R3, CLEC7A, TFAP2A, CD74, IL33, FN1, BRAF, INHBA, MAPK14, VEGFA, BMP4, FGF18, HSPA1A	1235	525	19333	1.58033	0.995279	0.116366	0.115058
GOTERM_BP_DIRECT	GO:0098609~cell-cell adhesion	25	1.89825	0.00114933	CSTA, TENM2, ITGAM, ITGB2, ICAM3, NTN1, EGFR, CDH7, TMEM47, CDH5, CDH3, BOC, PDPN, ITGAV, S100A11, CDSN, CD93, VNN1, EMCN, CDH11, PKP4, FAT4, ITGA5, DSG3, DSC2	1235	191	19333	2.04899	0.996017	0.117501	0.11618
GOTERM_BP_DIRECT	GO:0010875~positive regulation of cholesterol efflux	8	0.607441	0.0012155	ABCA1, NFKBIA, APOA1, TREM2, PPARG, ABCA12, PLTP, SIRT1	1235	27	19333	4.6383	0.997103	0.121677	0.120309
GOTERM_BP_DIRECT	GO:0030308~negative regulation of cell growth	19	1.44267	0.00128689	SMAD4, CDKN1B, SERPINE2, INHBA, SIRT1, GREM1, ST7L, GJA1, SFRP1, CAPRIN2, NDUFS3, ENPP1, PPARG, SLIT2, RBBP7, CRYAB, TP53, HSPA1A, PPARD	1235	128	19333	2.32368	0.997945	0.125452	0.124042
GOTERM_BP_DIRECT	GO:0007613~memory	15	1.13895	0.00130993	CX3CR1, NQO2, BDNF, PLK2, INSR, TREM2, PTN, NGF, S100B, HRH1, PPP3CB, CREB1, ITGA5, KCNK2, LGMN	1235	88	19333	2.66834	0.998161	0.125452	0.124042
GOTERM_BP_DIRECT	GO:0043065~positive regulation of apoptotic process	37	2.80942	0.00133154	MTCH1, PRKDC, LPAR1, PTN, CLU, SAV1, LDHA, SCIN, INPP5D, ARL6IP5, PMAIP1, SLIT2, PLEKHN1, TGM2, BOK, NCOA1, EIF2B5, CDK19, GADD45B, DUSP1, BNIP3, S100B, MMP9, SIRT1, DUSP6, BMP4, CLIP3, MLLT11, LATS1, SFRP4, ALDH1A3, SFRP1, CREB1, STK17B, PPARG, RNPS1, TP53	1235	332	19333	1.7446	0.998342	0.125452	0.124042
GOTERM_BP_DIRECT	GO:0001666~response to hypoxia	24	1.82232	0.00143617	POSTN, SMAD4, CDKN1B, AHCY, EPAS1, BNIP3, ARNT, PLOD2, THBS1, PGF, HK2, LOXL2, VEGFA, IL1A, LDHA, EDNRA, CREB1, PLAU, MYB, CASP1, PLEKHN1, PPARA, CRYAB, TLR2	1235	183	19333	2.05302	0.998998	0.132553	0.131063
GOTERM_BP_DIRECT	GO:0007275~multicellular organism development	27	2.05011	0.00147726	CSF1R, LDB1, LTBP4, MEOX2, EGFR, FSTL3, CDH7, CDH5, ZMYM4, ARHGDIB, KDR, GCNT2, LEPR, EPHB2, EPHA4, HELLS, TLE1, SPINK6, INSR, ADA2, MERTK, MRAS, CDH11, ERG, ROR2, CHST2, EPHA3	1235	217	19333	1.94776	0.999178	0.132553	0.131063
GOTERM_BP_DIRECT	GO:0071346~cellular response to interferon-gamma	16	1.21488	0.00148967	CCL23, CCL22, CCL20, RPL13A, AIF1, CCL8, CCL7, MRC1, CCL4, CASP1, IRF8, SIRPA, LGALS9, RAB7B, TDGF1, TLR2	1235	99	19333	2.52998	0.999225	0.132553	0.131063
GOTERM_BP_DIRECT	GO:0032743~positive regulation of interleukin-2 production	9	0.683371	0.00163474	CD86, IL1A, PTPRC, CLEC7A, PDE4D, PDE4B, VTCN1, SPTBN1, RUNX1	1235	36	19333	3.91356	0.999615	0.142817	0.141212
GOTERM_BP_DIRECT	GO:0045766~positive regulation of angiogenesis	22	1.67046	0.00179438	CX3CR1, ECM1, HGF, ITGB3, ITGB2, C5AR1, SERPINE1, CYBB, F3, THBS1, SIRT1, PGF, HK2, RUNX1, VEGFA, GREM1, IL1A, CDH5, FGF18, KDR, CTSH, CHI3L1	1235	164	19333	2.09996	0.999821	0.153964	0.152234
GOTERM_BP_DIRECT	GO:0034142~toll-like receptor 4 signaling pathway	6	0.455581	0.00183925	LYN, NFKBIA, OAS1, LY96, CD14, NMI	1235	15	19333	6.2617	0.999856	0.155045	0.153303
GOTERM_BP_DIRECT	GO:0071456~cellular response to hypoxia	20	1.5186	0.00188935	CDKN1B, EPAS1, BNIP3, DNMT3A, TREM2, PTN, S100B, SIRT1, NDRG1, SLC8A1, VEGFA, SFRP1, PGK1, PMAIP1, PPARG, SLC29A1, KCNK2, CPEB2, TP53, PPARD	1235	143	19333	2.18941	0.999887	0.156523	0.154764
GOTERM_BP_DIRECT	GO:0030198~extracellular matrix organization	22	1.67046	0.00193552	COL28A1, POSTN, COL24A1, MIA, MMP1, COL11A1, MMP9, ADAMTS20, ADAMTSL1, MMP13, CCDC80, EGFLAM, COL4A1, CRISPLD2, ADAMTS1, ADAMTS18, COL5A3, GFOD2, MMP19, SLC39A8, TGFBI, MATN4	1235	165	19333	2.08723	0.999909	0.15763	0.155859
GOTERM_BP_DIRECT	GO:0008285~negative regulation of cell proliferation	47	3.56872	0.00203534	CSF1R, CDKN1B, SERPINE2, TGFB1I1, CIB1, GATA3, PDS5B, PTH1R, THBS1, TOB1, NDRG1, CDH5, ING2, SCIN, ADAMTS1, ADORA3, PDPN, SMYD2, IGFBP6, S100A11, LYN, TFAP2A, PBRM1, CCL23, SMAD4, NIBAN2, AGTPBP1, DUSP1, RARRES1, NMI, CDC6, INHBA, NGF, PODN, ALOX15B, EREG, BMP4, SFRP4, IL1A, SFRP1, PTPN6, ROR2, TP53, PLPP1, SKAP2, HSPA1A, TLR2	1235	464	19333	1.58567	0.999944	0.162997	0.161165
GOTERM_BP_DIRECT	GO:0030890~positive regulation of B cell proliferation	10	0.759301	0.00220022	VAV3, CD74, PTPRC, GPR183, NCKAP1L, TCF3, TNFRSF13C, EPHB2, TNFSF13B, CD320	1235	46	19333	3.4031	0.999975	0.173313	0.171365
GOTERM_BP_DIRECT	GO:0002282~microglial cell activation involved in immune response	4	0.303721	0.002353	CX3CR1, IL33, TYROBP, TREM2	1235	5	19333	12.5234	0.999988	0.179697	0.177677
GOTERM_BP_DIRECT	GO:0018149~peptide cross-linking	8	0.607441	0.00235606	CSTA, KRT1, FN1, KRT10, TGM5, THBS1, IVL, TGM2	1235	30	19333	4.17447	0.999988	0.179697	0.177677
GOTERM_BP_DIRECT	GO:0032755~positive regulation of interleukin-6 production	16	1.21488	0.0024522	CD74, IL33, LPL, AIF1, EREG, TLR1, IL1A, MAVS, TYROBP, CLEC7A, BSG, TLR8, TLR7, LGALS9, RAB7B, TLR2	1235	104	19333	2.40835	0.999992	0.181598	0.179557
GOTERM_BP_DIRECT	GO:0006508~proteolysis	43	3.265	0.00246138	ADAMDEC1, C1S, CFI, CTSZ, IDE, KLK7, WFDC2, CTSS, SCPEP1, ADAM28, PLAU, ADAMTS1, CTSL, ADAMTS18, SCRN3, CASP4, CASP1, CLCA2, CTSH, CAPN3, AGA, CAPN1, CTSC, CPA4, TGM2, CTSB, CTSA, AGTPBP1, MME, MMP1, MMP9, ASRGL1, ADAMTS20, BACE2, MMP13, FOLH1, FAP, PIGK, DPEP1, MMP19, CFB, LGMN, OTULINL	1235	418	19333	1.61037	0.999993	0.181598	0.179557
GOTERM_BP_DIRECT	GO:0090399~replicative senescence	6	0.455581	0.00253583	MME, SERPINE1, ROMO1, WNT16, PLA2R1, TP53	1235	16	19333	5.87034	0.999995	0.181598	0.179557
GOTERM_BP_DIRECT	GO:0019882~antigen processing and presentation	10	0.759301	0.00256997	RAB3B, CD74, HLA-DMA, RAB5B, CTSL, CTSH, WDFY4, CTSS, PSMB8, HLA-E	1235	47	19333	3.33069	0.999996	0.181598	0.179557
GOTERM_BP_DIRECT	GO:0006120~mitochondrial electron transport, NADH to ubiquinone	10	0.759301	0.00256997	NDUFA9, NDUFA7, NDUFA6, NDUFB6, NDUFS6, NDUFS3, NDUFB2, NDUFS2, NDUFC2, NDUFC1	1235	47	19333	3.33069	0.999996	0.181598	0.179557
GOTERM_BP_DIRECT	GO:0098742~cell-cell adhesion via plasma-membrane adhesion molecules	9	0.683371	0.0028043	MILR1, CDH5, CEACAM1, ITGAM, CDH3, FLRT3, CDH11, ITGB2, CDH7	1235	39	19333	3.61252	0.999999	0.195285	0.19309
GOTERM_BP_DIRECT	GO:0097067~cellular response to thyroid hormone stimulus	6	0.455581	0.00340552	THRB, CTSL, KLF9, CTSH, CTSS, CTSB	1235	17	19333	5.52503	1	0.227271	0.224717
GOTERM_BP_DIRECT	GO:0030502~negative regulation of bone mineralization	6	0.455581	0.00340552	SRGN, GREM1, CCR1, ECM1, ENPP1, BCOR	1235	17	19333	5.52503	1	0.227271	0.224717
GOTERM_BP_DIRECT	GO:0001702~gastrulation with mouth forming second	6	0.455581	0.00340552	UGDH, SMAD4, LDB1, FRS2, ACVR2A, AMOT	1235	17	19333	5.52503	1	0.227271	0.224717
GOTERM_BP_DIRECT	GO:0071679~commissural neuron axon guidance	5	0.379651	0.00379184	FZD3, SMO, NFIB, EPHB2, VEGFA	1235	11	19333	7.11557	1	0.242931	0.240201
GOTERM_BP_DIRECT	GO:0010887~negative regulation of cholesterol storage	5	0.379651	0.00379184	ABCA1, TREM2, PPARG, PPARA, PPARD	1235	11	19333	7.11557	1	0.242931	0.240201
GOTERM_BP_DIRECT	GO:0002544~chronic inflammatory response	5	0.379651	0.00379184	GJA1, VNN1, THBS1, S100A9, S100A8	1235	11	19333	7.11557	1	0.242931	0.240201
GOTERM_BP_DIRECT	GO:0045785~positive regulation of cell adhesion	11	0.835232	0.00387384	VAV3, EPB41L4B, EPHA4, LDB1, TPM1, SAA1, PIK3R2, ITGAV, NRG1, TGM2, VEGFA	1235	59	19333	2.91859	1	0.244919	0.242166
GOTERM_BP_DIRECT	GO:0000122~negative regulation of transcription from RNA polymerase II promoter	84	6.37813	0.00394464	ZNF572, TENM2, THRB, LDB1, ZBTB25, NKAP, SIX1, LOXL2, ELK3, IKZF5, ING2, MYB, MLX, EPC1, LRRFIP1, PITX2, GABPA, NELFE, TGIF1, ZBTB39, PIAS3, ZBTB37, DNMT3A, TET1, CBFA2T2, SOX10, SIRT1, FOXP2, ETV5, FOXP1, RUNX1, SAP30, ZEB2, SMO, TFEC, CRY1, HOXB3, IRF8, PPARG, ZNF555, PPARA, TP53, JDP2, PPARD, PSMD10, HDAC2, NFIX, SATB1, SATB2, GLIS3, GATA3, GLIS1, PCBP3, SMYD2, RBBP7, SAMD1, PATZ1, HOXC8, LYAR…	1235	973	19333	1.35145	1	0.245241	0.242484
GOTERM_BP_DIRECT	GO:0050766~positive regulation of phagocytosis	10	0.759301	0.00398101	IL15RA, FCER1G, CLEC7A, SIRPA, APOA1, TREM2, FCGR1A, DOCK2, MERTK, LYAR	1235	50	19333	3.13085	1	0.245241	0.242484
GOTERM_BP_DIRECT	GO:0008360~regulation of cell shape	20	1.5186	0.00438039	CSF1R, HEXB, TPM1, ITGB2, LPAR1, FN1, PTN, S100B, PTK2, COCH, VEGFA, DIAPH1, CCL7, PALMD, FES, PDPN, KDR, RAC2, RHOU, BVES	1235	154	19333	2.03302	1	0.266427	0.263433
GOTERM_BP_DIRECT	GO:0048013~ephrin receptor signaling pathway	10	0.759301	0.00456612	LYN, TIAM1, EFNB1, EPHA4, EPHB2, EFNA5, MMP9, PTK2, EPHA3, NCK1	1235	51	19333	3.06946	1	0.270435	0.267396
GOTERM_BP_DIRECT	GO:0009060~aerobic respiration	12	0.911162	0.00458914	NDUFA9, NDUFA7, NDUFA6, NDUFB6, NDUFA11, NDUFS6, NDUFS3, NDUFB2, NDUFS2, NDUFC2, NDUFC1, UQCR10	1235	70	19333	2.68359	1	0.270435	0.267396
GOTERM_BP_DIRECT	GO:0009615~response to virus	16	1.21488	0.00461513	IVNS1ABP, CCL22, IFNGR1, GATA3, NMI, CLU, DCLK1, CCL8, OAS1, NPC2, CCL4, DHX58, TLR8, BANF1, ITGB6, XPR1	1235	111	19333	2.25647	1	0.270435	0.267396
GOTERM_BP_DIRECT	GO:0007179~transforming growth factor beta receptor signaling pathway	15	1.13895	0.00484617	SMAD4, NRROS, ITGB5, CAV2, ZFYVE9, LTBP4, LRRC32, SIRT1, PTK2, CDH5, CREB1, ZMIZ1, GCNT2, ITGB6, TP53	1235	101	19333	2.32489	1	0.280552	0.277399
GOTERM_BP_DIRECT	GO:0030217~T cell differentiation	9	0.683371	0.00527391	PPP3CB, PTPRC, LEPR, PIK3R3, PIK3R2, GATA3, PIK3R1, PATZ1, RUNX2	1235	43	19333	3.27647	1	0.30168	0.29829
GOTERM_BP_DIRECT	GO:0090331~negative regulation of platelet aggregation	5	0.379651	0.00540281	CEACAM1, C1QTNF1, SERPINE2, ADAMTS18, PRKG1	1235	12	19333	6.5226	1	0.305418	0.301985
GOTERM_BP_DIRECT	GO:0010951~negative regulation of endopeptidase activity	19	1.44267	0.0054952	COL28A1, CSTB, SERPINA12, CSTA, SERPINB1, SERPINE2, SPINK7, SERPINE1, RARRES1, CRIM1, SPINT2, NGF, TFPI, WFDC2, PCSK1N, CD109, SERPING1, SPINK9, A2M	1235	146	19333	2.0372	1	0.307028	0.303578
GOTERM_BP_DIRECT	GO:0030216~keratinocyte differentiation	11	0.835232	0.00557882	LATS1, CSTA, CDSN, KRT14, PIP5K1A, KRT10, WNT16, POU2F3, IVL, EREG, SAV1	1235	62	19333	2.77737	1	0.308118	0.304655
GOTERM_BP_DIRECT	GO:0016064~immunoglobulin mediated immune response	6	0.455581	0.00575251	CD74, FCER1G, INPP5D, TLR8, CSF2RB, IL13RA2	1235	19	19333	4.94345	1	0.3141	0.31057
GOTERM_BP_DIRECT	GO:0009888~tissue development	8	0.607441	0.00589158	NTNG1, POSTN, EGFLAM, ATRNL1, NTN4, LAMC2, NTN1, MEGF9	1235	35	19333	3.57811	1	0.318079	0.314504
GOTERM_BP_DIRECT	GO:0006096~glycolytic process	9	0.683371	0.00609306	LDHA, PFKL, PGAM1, OGDH, PGK1, PFKM, HK2, DHTKD1, HK1	1235	44	19333	3.20201	1	0.325302	0.321646
GOTERM_BP_DIRECT	GO:0007267~cell-cell signaling	26	1.97418	0.0065082	CX3CR1, C1QA, ITGB2, SEMA3B, EFNB1, GJA1, CCL8, CCL7, CCL4, CCR5, CCR1, CCL23, CCL22, CCL20, INHBA, MERTK, PGF, EREG, GREM1, BMP3, GJB2, FGF18, TNFSF8, PKP4, S100A9, FGF11	1235	230	19333	1.76961	1	0.343647	0.339785
GOTERM_BP_DIRECT	GO:0007507~heart development	25	1.89825	0.00685456	CDKN1B, PRKDC, PTN, CACNA1C, GJA1, PPP3CB, EDNRA, ADAP2, FLRT3, SMYD2, BVES, PDLIM7, MKKS, MBD2, FN1, MICAL2, BICC1, IL1A, TFDP2, TAB2, PPARG, BCOR, PPARA, TDGF1, PPARD	1235	219	19333	1.78701	1	0.356606	0.352598
GOTERM_BP_DIRECT	GO:0002931~response to ischemia	11	0.835232	0.00700713	CX3CR1, RCAN1, CSF1R, GJB2, GJA1, P2RX4, TREM2, CIB1, TP53, BVES, HK2	1235	64	19333	2.69057	1	0.356606	0.352598
GOTERM_BP_DIRECT	GO:0042493~response to drug	31	2.35383	0.00723495	BCAR3, HDAC2, CDKN1B, MCM7, SEMA3C, LPL, GATA3, PTN, THBS1, SLC8A1, LDHA, CDH3, NCKAP1L, B2M, TGIF1, VAV3, LYN, FZD3, HMGCS1, IGFBP2, DNMT3A, CYBB, APOA1, INHBA, PGF, DUSP6, HADHA, SFRP1, CREB1, PPARG, TP53	1235	293	19333	1.65625	1	0.356606	0.352598
GOTERM_BP_DIRECT	GO:0050731~positive regulation of peptidyl-tyrosine phosphorylation	14	1.06302	0.007241	CD74, HGF, ITGB3, TREM2, EFNA5, THBS4, VEGFA, EHD4, PTPRC, CLEC7A, ENPP2, ITGA5, TDGF1, TP53	1235	95	19333	2.30694	1	0.356606	0.352598
GOTERM_BP_DIRECT	GO:0042116~macrophage activation	6	0.455581	0.00727312	TLR1, CRTC3, CD93, ADGRF5, TMEM229B, FOXP1	1235	20	19333	4.69628	1	0.356606	0.352598
GOTERM_BP_DIRECT	GO:0051445~regulation of meiotic cell cycle	6	0.455581	0.00727312	ANAPC13, ANAPC15, ANAPC16, CDC26, ANAPC10, ANAPC11	1235	20	19333	4.69628	1	0.356606	0.352598
GOTERM_BP_DIRECT	GO:0035329~hippo signaling	6	0.455581	0.00727312	LATS1, TEAD4, FAT4, SAV1, PJA1, AMOT	1235	20	19333	4.69628	1	0.356606	0.352598
GOTERM_BP_DIRECT	GO:0001913~T cell mediated cytotoxicity	5	0.379651	0.00741403	PPP3CB, CTSH, HPRT1, B2M, CTSC	1235	13	19333	6.02087	1	0.358938	0.354904
GOTERM_BP_DIRECT	GO:0002052~positive regulation of neuroblast proliferation	7	0.531511	0.0074701	CX3CR1, FZD3, SMARCD3, SMO, DCT, SOX10, VEGFA	1235	28	19333	3.91356	1	0.358938	0.354904
GOTERM_BP_DIRECT	GO:0008544~epidermis development	13	0.987092	0.00756544	KRTDAP, CDSN, CRABP2, CALML5, INSR, LAMC2, KRT10, POU2F3, KLK7, DCT, KRT14, TGM5, PPARA	1235	85	19333	2.39418	1	0.35992	0.355875
GOTERM_BP_DIRECT	GO:0042102~positive regulation of T cell proliferation	11	0.835232	0.00781978	CD86, EFNB1, PTPRC, NCKAP1L, CD1D, TNFRSF13C, VTCN1, AIF1, TNFSF13B, NCK1, CD276	1235	65	19333	2.64918	1	0.364797	0.360697
GOTERM_BP_DIRECT	GO:0042776~mitochondrial ATP synthesis coupled proton transport	11	0.835232	0.00781978	NDUFA9, NDUFA7, NDUFA6, NDUFB6, NDUFA11, NDUFS6, NDUFS3, NDUFB2, NDUFS2, NDUFC2, NDUFC1	1235	65	19333	2.64918	1	0.364797	0.360697
GOTERM_BP_DIRECT	GO:2001237~negative regulation of extrinsic apoptotic signaling pathway	8	0.607441	0.0080737	BMP4, TCF7L2, LGALS3, PSME3, GSTP1, ITGAV, ZMYND11, THBS1	1235	37	19333	3.3847	1	0.373021	0.368828
GOTERM_BP_DIRECT	GO:0030336~negative regulation of cell migration	22	1.67046	0.00838681	CX3CR1, CD74, EPHA4, TCAF1, HDAC2, TPM1, SERPINE1, TET1, PTN, PODN, SULF1, ALOX15B, SAP30, ING2, SFRP1, DUSP10, NAV3, ADORA3, CDH11, DPEP1, SLIT2, RBBP7	1235	187	19333	1.84168	1	0.383796	0.379483
GOTERM_BP_DIRECT	GO:0010332~response to gamma radiation	7	0.531511	0.00892053	IL1A, PTPRC, CCL7, PRKDC, XRCC2, GATA3, TP53	1235	29	19333	3.77861	1	0.395448	0.391004
GOTERM_BP_DIRECT	GO:0034113~heterotypic cell-cell adhesion	7	0.531511	0.00892053	PTPRC, ITGB3, ITGB2, SIRPA, ITGAV, CD1D, ITGA5	1235	29	19333	3.77861	1	0.395448	0.391004
GOTERM_BP_DIRECT	GO:0002042~cell migration involved in sprouting angiogenesis	6	0.455581	0.00905293	GREM1, KDR, PIK3R3, SLIT2, TDGF1, VEGFA	1235	21	19333	4.47264	1	0.395448	0.391004
GOTERM_BP_DIRECT	GO:1902455~negative regulation of stem cell population maintenance	6	0.455581	0.00905293	ING2, HDAC2, TET1, RBBP7, LOXL2, SAP30	1235	21	19333	4.47264	1	0.395448	0.391004
GOTERM_BP_DIRECT	GO:0032930~positive regulation of superoxide anion generation	6	0.455581	0.00905293	ITGAM, TYROBP, CLEC7A, GSTP1, ITGB2, EGFR	1235	21	19333	4.47264	1	0.395448	0.391004
GOTERM_BP_DIRECT	GO:0048678~response to axon injury	8	0.607441	0.00936416	LYN, P2RX4, TYROBP, FLRT3, BNIP3, TREM2, KCNK2, AIF1	1235	38	19333	3.29563	1	0.405358	0.400803
GOTERM_BP_DIRECT	GO:0007584~response to nutrient	12	0.911162	0.00945504	ABCA1, LDHA, AHCY, LIPG, IGFBP2, CYBB, APOA1, ACSL4, PPARG, ACSL3, A2M, SLC8A1	1235	77	19333	2.43962	1	0.405638	0.401079
GOTERM_BP_DIRECT	GO:0010466~negative regulation of peptidase activity	5	0.379651	0.00986216	CSTB, CSTA, ECM1, PI15, CTSB	1235	14	19333	5.5908	1	0.412067	0.407436
GOTERM_BP_DIRECT	GO:1905907~negative regulation of amyloid fibril formation	5	0.379651	0.00986216	TREM2, PFDN2, CRYAB, PFDN5, CLU	1235	14	19333	5.5908	1	0.412067	0.407436
GOTERM_BP_DIRECT	GO:0010717~regulation of epithelial to mesenchymal transition	5	0.379651	0.00986216	GREM1, TIAM1, APLF, PHLDB2, EPHA3	1235	14	19333	5.5908	1	0.412067	0.407436
GOTERM_BP_DIRECT	GO:0048010~vascular endothelial growth factor receptor signaling pathway	7	0.531511	0.0105616	FGF18, KDR, MAPK14, SULF1, PTK2, PGF, VEGFA	1235	30	19333	3.65266	1	0.43375	0.428875
GOTERM_BP_DIRECT	GO:0032870~cellular response to hormone stimulus	7	0.531511	0.0105616	NCOA1, DUSP1, IGFBP2, SLIT2, AIF1, RAMP1, PGF	1235	30	19333	3.65266	1	0.43375	0.428875
GOTERM_BP_DIRECT	GO:0010595~positive regulation of endothelial cell migration	11	0.835232	0.0106971	BMP4, SCARB1, ITGB3, BSG, KDR, GATA3, THBS1, TDGF1, PIK3CG, FOXP1, VEGFA	1235	68	19333	2.53231	1	0.434533	0.42965
GOTERM_BP_DIRECT	GO:0030512~negative regulation of transforming growth factor beta receptor signaling pathway	14	1.06302	0.0110188	HDAC2, CAV2, TGFB1I1, TET1, SIRT1, SAP30, ING2, PEG10, CD109, PPARG, RBBP7, PPARA, TP53, HSPA1A	1235	100	19333	2.1916	1	0.434533	0.42965
GOTERM_BP_DIRECT	GO:0043123~positive regulation of I-kappaB kinase/NF-kappaB signaling	22	1.67046	0.0111622	CD74, ECM1, PLK2, PELI2, LPAR1, ZDHHC13, S100B, IL1A, MAVS, GJA1, LURAP1L, CLEC7A, CASP1, S100A13, S100A12, S100A4, TAB2, LGALS9, TRIM21, WLS, BIRC3, TGM2	1235	192	19333	1.79372	1	0.434533	0.42965
GOTERM_BP_DIRECT	GO:0035425~autocrine signaling	4	0.303721	0.0113946	CX3CR1, CD68, S100A9, S100A8	1235	8	19333	7.82713	1	0.434533	0.42965
GOTERM_BP_DIRECT	GO:0001915~negative regulation of T cell mediated cytotoxicity	4	0.303721	0.0113946	CEACAM1, PPP3CB, PTPRC, HLA-G	1235	8	19333	7.82713	1	0.434533	0.42965
GOTERM_BP_DIRECT	GO:0061518~microglial cell proliferation	4	0.303721	0.0113946	IL33, CSF1R, TREM2, CLU	1235	8	19333	7.82713	1	0.434533	0.42965
GOTERM_BP_DIRECT	GO:0006346~methylation-dependent chromatin silencing	4	0.303721	0.0113946	HELLS, MBD2, DNMT3A, SIRT1	1235	8	19333	7.82713	1	0.434533	0.42965
GOTERM_BP_DIRECT	GO:0043567~regulation of insulin-like growth factor receptor signaling pathway	4	0.303721	0.0113946	IGFBP4, ZFAND2B, IGFBP2, IGFBP6	1235	8	19333	7.82713	1	0.434533	0.42965
GOTERM_BP_DIRECT	GO:0010883~regulation of lipid storage	4	0.303721	0.0113946	FTO, PPARA, SIRT1, MEST	1235	8	19333	7.82713	1	0.434533	0.42965
GOTERM_BP_DIRECT	GO:0010755~regulation of plasminogen activation	3	0.22779	0.0116941	PLAU, PLAUR, RUNX1	1235	3	19333	15.6543	1	0.438986	0.434053
GOTERM_BP_DIRECT	GO:0071727~cellular response to triacyl bacterial lipopeptide	3	0.22779	0.0116941	TLR1, CD14, TLR2	1235	3	19333	15.6543	1	0.438986	0.434053
GOTERM_BP_DIRECT	GO:0071222~cellular response to lipopolysaccharide	22	1.67046	0.0117968	CD86, ABCA1, CX3CR1, CDK19, GSTP1, SERPINE1, LY96, MAPK14, TFPI, IL1A, MRC1, CASP1, PDE4B, IRF8, CMPK2, SIRPA, CD14, EPHB2, CD68, CCR5, B2M, PPARD	1235	193	19333	1.78442	1	0.439169	0.434233
GOTERM_BP_DIRECT	GO:0032355~response to estradiol	15	1.13895	0.0118971	NCOA1, PTGFR, POSTN, CDKN1B, DUSP1, GSTP1, MBD2, DNMT3A, IGFBP2, PTN, TFPI, GJA1, GJB2, RBBP8, CRYAB	1235	112	19333	2.09655	1	0.439169	0.434233
GOTERM_BP_DIRECT	GO:0051289~protein homotetramerization	10	0.759301	0.0119732	ALDH1A3, CRTC3, CBY1, APIP, ME1, HPRT1, SAMHD1, HSD17B10, B2M, HCN1	1235	59	19333	2.65326	1	0.439169	0.434233
GOTERM_BP_DIRECT	GO:0032496~response to lipopolysaccharide	19	1.44267	0.0121493	PTGFR, HDAC2, IL10RA, C5AR1, RPL13A, LY96, CSF2RB, ADH5, FOXP1, SELP, AKAP12, GJA1, GJB2, DUSP10, TAB2, LGALS9, S100A9, S100A8, TLR2	1235	158	19333	1.88247	1	0.441551	0.436589
GOTERM_BP_DIRECT	GO:0042327~positive regulation of phosphorylation	7	0.531511	0.0124057	KCTD20, NCKAP1L, THBS1, EGFR, EREG, APLN, VEGFA	1235	31	19333	3.53483	1	0.441551	0.436589
GOTERM_BP_DIRECT	GO:0019886~antigen processing and presentation of exogenous peptide antigen via MHC class II	7	0.531511	0.0124057	CD74, HLA-DMA, FCER1G, CTSL, B2M, CTSS, LGMN	1235	31	19333	3.53483	1	0.441551	0.436589
GOTERM_BP_DIRECT	GO:0048741~skeletal muscle fiber development	7	0.531511	0.0124057	RCAN1, ACTA1, PPP3CB, SMO, CAV2, MYOD1, SIX1	1235	31	19333	3.53483	1	0.441551	0.436589
GOTERM_BP_DIRECT	GO:0051290~protein heterotetramerization	5	0.379651	0.0127796	RRM1, KRT1, KRT10, HSD17B8, FARSB	1235	15	19333	5.21808	1	0.44926	0.444211
GOTERM_BP_DIRECT	GO:0030324~lung development	13	0.987092	0.0128093	MME, EPAS1, LOXL3, PTN, GLI1, EGFR, FSTL3, VEGFA, MYCN, CRISPLD2, PDPN, FGF18, CHI3L1	1235	91	19333	2.23632	1	0.44926	0.444211
GOTERM_BP_DIRECT	GO:0009611~response to wounding	11	0.835232	0.0130199	CX3CR1, CCR1, GAP43, EDNRA, VWF, ADORA3, FGFR1OP2, TNC, FN1, GLI1, LYVE1	1235	70	19333	2.45995	1	0.450075	0.445017
GOTERM_BP_DIRECT	GO:1901224~positive regulation of NIK/NF-kappaB signaling	11	0.835232	0.0130199	GREM1, CD86, TRIP6, LAPTM5, TREM2, TLR7, CD14, NMI, LGALS9, EGFR, TLR2	1235	70	19333	2.45995	1	0.450075	0.445017
GOTERM_BP_DIRECT	GO:0051016~barbed-end actin filament capping	6	0.455581	0.0134676	SVIL, SCIN, CAPZA1, CAPG, TRIOBP, NCK1	1235	23	19333	4.08372	1	0.455718	0.450596
GOTERM_BP_DIRECT	GO:0035584~calcium-mediated signaling using intracellular calcium source	6	0.455581	0.0134676	SELP, PTGFR, TENM2, PTPRC, CCL20, KDR	1235	23	19333	4.08372	1	0.455718	0.450596
GOTERM_BP_DIRECT	GO:0030031~cell projection assembly	6	0.455581	0.0134676	SCIN, RAC2, RHOU, CAPG, NCKAP1L, PARVB	1235	23	19333	4.08372	1	0.455718	0.450596
GOTERM_BP_DIRECT	GO:0043410~positive regulation of MAPK cascade	19	1.44267	0.0137082	BCAR3, CD74, CAV2, IGFBP4, HGF, INSR, PELI2, LPAR1, LAPTM5, FRS2, VEGFA, BMP4, C1QTNF1, PTPRC, DOK6, KDR, IGFBP6, ROR2, TDGF1	1235	160	19333	1.85894	1	0.460613	0.455437
GOTERM_BP_DIRECT	GO:0006351~transcription, DNA-templated	24	1.82232	0.0143507	TEAD4, PIAS3, PHF2, SMARCD2, SMAD4, SMARCD3, THRB, CCNT1, TGFB1I1, NAB1, FHL3, NRG1, CBFA2T2, MLF1, SAP30, PHF8, ZEB2, GON4L, KAT6B, ASXL3, EPC1, RNPS1, SLC39A8, RUNX1T1	1235	221	19333	1.70001	1	0.478855	0.473474
GOTERM_BP_DIRECT	GO:0010718~positive regulation of epithelial to mesenchymal transition	9	0.683371	0.0147871	BMP4, TIAM1, SMAD4, HDAC2, TGFB1I1, PDPN, GCNT2, PTK2, LOXL2	1235	51	19333	2.76251	1	0.490013	0.484506
GOTERM_BP_DIRECT	GO:0001942~hair follicle development	8	0.607441	0.0160556	FZD3, LDB1, CD109, INHBA, HOXC13, APCDD1, EGFR, SAV1	1235	42	19333	2.98176	1	0.50257	0.496922
GOTERM_BP_DIRECT	GO:0032728~positive regulation of interferon-beta production	8	0.607441	0.0160556	MAVS, STING1, OAS1, DHX58, POLR3G, TLR8, TLR7, TLR2	1235	42	19333	2.98176	1	0.50257	0.496922
GOTERM_BP_DIRECT	GO:0044772~mitotic cell cycle phase transition	6	0.455581	0.0161381	CCNB2, CCND2, CCNI, CCNE2, CCNG1, CKS1B	1235	24	19333	3.91356	1	0.50257	0.496922
GOTERM_BP_DIRECT	GO:0002224~toll-like receptor signaling pathway	6	0.455581	0.0161381	TLR1, LY96, TLR8, TLR7, CTSS, TLR2	1235	24	19333	3.91356	1	0.50257	0.496922
GOTERM_BP_DIRECT	GO:2000378~negative regulation of reactive oxygen species metabolic process	6	0.455581	0.0161381	TFAP2A, MYCN, BNIP3, CRYAB, TP53, HK2	1235	24	19333	3.91356	1	0.50257	0.496922
GOTERM_BP_DIRECT	GO:0002687~positive regulation of leukocyte migration	5	0.379651	0.0161942	SELP, CCL8, NCKAP1L, PIK3R1, VEGFA	1235	16	19333	4.89195	1	0.50257	0.496922
GOTERM_BP_DIRECT	GO:0061621~canonical glycolysis	5	0.379651	0.0161942	PFKL, PGK1, PFKM, HK2, HK1	1235	16	19333	4.89195	1	0.50257	0.496922
GOTERM_BP_DIRECT	GO:0006198~cAMP catabolic process	4	0.303721	0.0162894	PDE4D, PDE4B, PDE7A, PDE8A	1235	9	19333	6.95744	1	0.50257	0.496922
GOTERM_BP_DIRECT	GO:0048672~positive regulation of collateral sprouting	4	0.303721	0.0162894	CRABP2, BDNF, NGF, EFNA5	1235	9	19333	6.95744	1	0.50257	0.496922
GOTERM_BP_DIRECT	GO:0030855~epithelial cell differentiation	13	0.987092	0.0163	TAGLN, TGFB1I1, SIX1, KRT10, DNPH1, VEGFA, LGALS3, DMBT1, COL4A1, KRT14, PGK1, PPARG, CTSB	1235	94	19333	2.16495	1	0.50257	0.496922
GOTERM_BP_DIRECT	GO:0030155~regulation of cell adhesion	10	0.759301	0.0163165	NUAK1, YTHDF2, EMCN, PLAU, FES, PLAUR, TNC, PKP4, LMO7, PTK2	1235	62	19333	2.52488	1	0.50257	0.496922
GOTERM_BP_DIRECT	GO:1902895~positive regulation of pri-miRNA transcription from RNA polymerase II promoter	9	0.683371	0.0165273	BMP4, SMAD4, MYB, MRTFB, PPARG, GATA3, TP53, EGFR, APLN	1235	52	19333	2.70939	1	0.505819	0.500134
GOTERM_BP_DIRECT	GO:0060071~Wnt signaling pathway, planar cell polarity pathway	7	0.531511	0.0167493	TIAM1, FZD3, DAAM1, PRICKLE1, ROR2, GPC4, GPC6	1235	33	19333	3.3206	1	0.506167	0.500478
GOTERM_BP_DIRECT	GO:0071773~cellular response to BMP stimulus	7	0.531511	0.0167493	BMP4, SFRP1, SMAD4, GATA3, SPINT2, ACVR2A, RUNX2	1235	33	19333	3.3206	1	0.506167	0.500478
GOTERM_BP_DIRECT	GO:0033674~positive regulation of kinase activity	11	0.835232	0.0171875	EPHA4, CD74, CSF1R, INSR, KDR, TREM2, ROR2, EPHB2, MERTK, EGFR, EPHA3	1235	73	19333	2.35886	1	0.516139	0.510339
GOTERM_BP_DIRECT	GO:0042127~regulation of cell proliferation	19	1.44267	0.0172942	TFAP2A, CDKN1B, MBD2, TNC, BRAF, CIB1, PDS5B, CLU, SIRT1, NDRG1, PTK2, SAV1, NFKBIA, FA2H, NUAK1, FES, PLAU, SGK1, S100A11	1235	164	19333	1.8136	1	0.516139	0.510339
GOTERM_BP_DIRECT	GO:0051897~positive regulation of protein kinase B signaling	16	1.21488	0.0175878	CX3CR1, TCF7L2, INSR, NRG1, GATA3, MEIS3, F3, THBS1, EGFR, PIK3CG, PTK2, VEGFA, P2RX4, C1QTNF1, GCNT2, CHI3L1	1235	129	19333	1.94161	1	0.519108	0.513274
GOTERM_BP_DIRECT	GO:0006631~fatty acid metabolic process	13	0.987092	0.0176097	LPL, ACSL4, ACSL3, CROT, AOAH, HSD17B10, FA2H, HADHA, SGPL1, PPARG, PPARA, MORC2, PPARD	1235	95	19333	2.14216	1	0.519108	0.513274
GOTERM_BP_DIRECT	GO:0032981~mitochondrial respiratory chain complex I assembly	10	0.759301	0.0179924	NDUFA9, NDUFA6, NDUFB6, NDUFA11, NDUFS3, NDUFB2, NDUFS2, NDUFAF3, NDUFC2, NDUFC1	1235	63	19333	2.4848	1	0.527155	0.521231
GOTERM_BP_DIRECT	GO:0000079~regulation of cyclin-dependent protein serine/threonine kinase activity	9	0.683371	0.0184103	DIRAS3, CCNB2, CDKN1B, CCND2, CCNI, CCNT1, CCNE2, CCNG1, CDC6	1235	53	19333	2.65827	1	0.53613	0.530105
GOTERM_BP_DIRECT	GO:0000082~G1/S transition of mitotic cell cycle	11	0.835232	0.0187742	LATS1, CDKN1B, CCND2, CUL5, NASP, CCNE2, PLK2, RBBP8, RHOU, INHBA, PHF8	1235	74	19333	2.32698	1	0.541498	0.535413
GOTERM_BP_DIRECT	GO:0001503~ossification	12	0.911162	0.019062	CLEC3B, ECM1, COL11A1, CDH11, OSTF1, CHRDL1, MMP9, EGFR, RUNX2, PDLIM7, FSTL3, RUNX1	1235	85	19333	2.21001	1	0.541498	0.535413
GOTERM_BP_DIRECT	GO:0031145~anaphase-promoting complex-dependent catabolic process	6	0.455581	0.0191388	ANAPC13, ANAPC15, ANAPC16, CDC26, ANAPC10, ANAPC11	1235	25	19333	3.75702	1	0.541498	0.535413
GOTERM_BP_DIRECT	GO:0060907~positive regulation of macrophage cytokine production	6	0.455581	0.0191388	CD74, SEMA7A, LAPTM5, TLR7, SIRT1, HLA-G	1235	25	19333	3.75702	1	0.541498	0.535413
GOTERM_BP_DIRECT	GO:0048247~lymphocyte chemotaxis	7	0.531511	0.0192708	CCL23, CCL8, CCL22, CCL7, CCL20, CCL4, SAA1	1235	34	19333	3.22293	1	0.541498	0.535413
GOTERM_BP_DIRECT	GO:0097193~intrinsic apoptotic signaling pathway	7	0.531511	0.0192708	IVNS1ABP, MLLT11, CUL5, CASP4, PMAIP1, TP53, CLU	1235	34	19333	3.22293	1	0.541498	0.535413
GOTERM_BP_DIRECT	GO:0048245~eosinophil chemotaxis	5	0.379651	0.0201291	LGALS3, HRH1, CCL8, CCL7, CCL4	1235	17	19333	4.60419	1	0.562328	0.556009
GOTERM_BP_DIRECT	GO:0018108~peptidyl-tyrosine phosphorylation	17	1.29081	0.0202825	LYN, EPHA4, CSF1R, PKDCC, INSR, DYRK1B, MERTK, EGFR, PTK2, EFEMP1, PTPRC, FES, KDR, PTPN6, ROR2, EPHB2, EPHA3	1235	143	19333	1.86099	1	0.563337	0.557006
GOTERM_BP_DIRECT	GO:0035019~somatic stem cell population maintenance	9	0.683371	0.0204419	MED14, SFRP1, MED30, LDB1, MED21, NKAP, BRAF, MED6, MED28	1235	54	19333	2.60904	1	0.564502	0.558158
GOTERM_BP_DIRECT	GO:0000902~cell morphogenesis	12	0.911162	0.020641	GREM1, CDH5, HGF, CDH11, PDPN, NRG1, NCKAP1L, ITGB6, MAPK14, CLU, EGFR, CDH7	1235	86	19333	2.18431	1	0.566743	0.560374
GOTERM_BP_DIRECT	GO:0008654~phospholipid biosynthetic process	7	0.531511	0.0220389	ISYNA1, HEXB, ADGRF5, PIP5K1A, MBOAT2, SELENOI, PPARD	1235	35	19333	3.13085	1	0.57772	0.571227
GOTERM_BP_DIRECT	GO:2000379~positive regulation of reactive oxygen species metabolic process	7	0.531511	0.0220389	NQO2, PID1, RIPK3, ROMO1, MAPK14, THBS1, TP53	1235	35	19333	3.13085	1	0.57772	0.571227
GOTERM_BP_DIRECT	GO:0010888~negative regulation of lipid storage	4	0.303721	0.0221817	NFKBIA, ITGB3, ITGAV, PPARG	1235	10	19333	6.2617	1	0.57772	0.571227
GOTERM_BP_DIRECT	GO:0009749~response to glucose	11	0.835232	0.0222657	NDUFA9, EIF2B5, TCF7L2, LDHA, GJA1, PFKL, CDKN1B, LPL, THBS1, SLC8A1, PPARD	1235	76	19333	2.26575	1	0.57772	0.571227
GOTERM_BP_DIRECT	GO:0033353~S-adenosylmethionine cycle	3	0.22779	0.0224	AHCYL2, MTRR, AHCY	1235	4	19333	11.7407	1	0.57772	0.571227
GOTERM_BP_DIRECT	GO:0051917~regulation of fibrinolysis	3	0.22779	0.0224	FAP, PLAU, PLAUR	1235	4	19333	11.7407	1	0.57772	0.571227
GOTERM_BP_DIRECT	GO:0090403~oxidative stress-induced premature senescence	3	0.22779	0.0224	WNT16, PLA2R1, TP53	1235	4	19333	11.7407	1	0.57772	0.571227
GOTERM_BP_DIRECT	GO:0036037~CD8-positive, alpha-beta T cell activation	3	0.22779	0.0224	CLEC4A, WDFY4, HLA-E	1235	4	19333	11.7407	1	0.57772	0.571227
GOTERM_BP_DIRECT	GO:0031296~B cell costimulation	3	0.22779	0.0224	TNFRSF13C, TNFSF13B, CD320	1235	4	19333	11.7407	1	0.57772	0.571227
GOTERM_BP_DIRECT	GO:0032497~detection of lipopolysaccharide	3	0.22779	0.0224	SCARB1, LY96, TREM2	1235	4	19333	11.7407	1	0.57772	0.571227
GOTERM_BP_DIRECT	GO:0030154~cell differentiation	58	4.40395	0.02243	THRB, SERPINE2, FOXI3, CHRDL1, ELK3, MECOM, DMBT1, PEG10, GABPA, HTATIP2, KRTDAP, ZHX3, SPINK6, ARNT, NRG1, ETV1, DUSP6, ETV5, PGF, SFRP4, SFRP1, ELF1, KIFBP, RUFY3, ZSCAN21, MXRA8, MMP19, PPARG, ERG, PPARA, PPARD, SEMA7A, PKDCC, ECSCR, NEDD4L, EGFR, GLIS1, FSTL3, RAB29, SLIT2, PDLIM7, TSNAX, LYN, SMAD4, NIBAN2, GADD45B, CAV2, NDE1, FOXJ2, INHBA, PTK2, VEGFA, FES, MORN2, CAPRIN2, FGF18, PTPN6, TD…	1235	682	19333	1.3313	1	0.57772	0.571227
GOTERM_BP_DIRECT	GO:0002092~positive regulation of receptor internalization	6	0.455581	0.0224836	GREM1, SFRP4, INSR, PICK1, SCYL2, VEGFA	1235	26	19333	3.61252	1	0.57772	0.571227
GOTERM_BP_DIRECT	GO:0060348~bone development	9	0.683371	0.0226277	TTC9, GJA1, PRPSAP2, BGN, PLS3, ITGB6, MAPK14, SULF1, TGM2	1235	55	19333	2.5616	1	0.57833	0.57183
GOTERM_BP_DIRECT	GO:0002548~monocyte chemotaxis	8	0.607441	0.0229071	LGALS3, CCL23, CCL8, CCL22, CCL7, CCL20, CCL4, S100A12	1235	45	19333	2.78298	1	0.579308	0.572798
GOTERM_BP_DIRECT	GO:0032722~positive regulation of chemokine production	8	0.607441	0.0229071	IL33, CD74, CSF1R, LPL, TLR7, AIF1, ALOX15B, TLR2	1235	45	19333	2.78298	1	0.579308	0.572798
GOTERM_BP_DIRECT	GO:0060021~palate development	10	0.759301	0.0237681	TFAP2A, SGPL1, FRAS1, PKDCC, SATB2, LOXL3, BCOR, INHBA, EPHB2, MEOX2	1235	66	19333	2.37186	1	0.597935	0.591216
GOTERM_BP_DIRECT	GO:0045444~fat cell differentiation	11	0.835232	0.0241778	CLIP3, TCF7L2, MKKS, TGFB1I1, TMEM120A, ADGRF5, CBY1, LRRC8C, PSMB8, GLIS1, JDP2	1235	77	19333	2.23632	1	0.601939	0.595175
GOTERM_BP_DIRECT	GO:0001938~positive regulation of endothelial cell proliferation	11	0.835232	0.0241778	BMP4, ECM1, CAV2, ITGB3, KDR, ARNT, SIRT1, F3, THBS4, PGF, VEGFA	1235	77	19333	2.23632	1	0.601939	0.595175
GOTERM_BP_DIRECT	GO:0043691~reverse cholesterol transport	5	0.379651	0.024603	ABCA1, SCARB1, LIPG, APOA1, CLU	1235	18	19333	4.3484	1	0.606244	0.599431
GOTERM_BP_DIRECT	GO:0002063~chondrocyte development	5	0.379651	0.024603	ECM1, COL11A1, FGF18, SULF1, RUNX2	1235	18	19333	4.3484	1	0.606244	0.599431
GOTERM_BP_DIRECT	GO:0045600~positive regulation of fat cell differentiation	9	0.683371	0.0249729	SFRP1, CREB1, LMO3, LPL, PPARG, AAMDC, SAV1, CMKLR1, PPARD	1235	56	19333	2.51586	1	0.608218	0.601383
GOTERM_BP_DIRECT	GO:0042472~inner ear morphogenesis	9	0.683371	0.0249729	TFAP2A, ALDH1A3, FZD3, COL11A1, SIX1, GATA3, ROR2, EPHB2, NTN1	1235	56	19333	2.51586	1	0.608218	0.601383
GOTERM_BP_DIRECT	GO:0048469~cell maturation	7	0.531511	0.0250629	EPAS1, PPARG, GATA3, PTH1R, SOX10, RUNX2, VEGFA	1235	36	19333	3.04388	1	0.608218	0.601383
GOTERM_BP_DIRECT	GO:1904706~negative regulation of vascular smooth muscle cell proliferation	8	0.607441	0.0255797	BMP4, CNN1, CDKN1B, GSTP1, TPM1, PPARG, PRKG1, APLN	1235	46	19333	2.72248	1	0.61764	0.610699
GOTERM_BP_DIRECT	GO:0048812~neuron projection morphogenesis	10	0.759301	0.0259571	GJA1, CNTNAP1, SLC9A6, BDNF, NCKAP1L, PRICKLE1, NGF, SGK1, DCLK1, EGFR	1235	67	19333	2.33646	1	0.617798	0.610855
GOTERM_BP_DIRECT	GO:0032753~positive regulation of interleukin-4 production	6	0.455581	0.0261849	CD86, IL33, FCER1G, GATA3, LGALS9, HLA-E	1235	27	19333	3.47872	1	0.617798	0.610855
GOTERM_BP_DIRECT	GO:0001916~positive regulation of T cell mediated cytotoxicity	6	0.455581	0.0261849	PTPRC, CD1E, CD1D, B2M, HLA-G, HLA-E	1235	27	19333	3.47872	1	0.617798	0.610855
GOTERM_BP_DIRECT	GO:0032092~positive regulation of protein binding	11	0.835232	0.0262053	BMP4, TIAM1, TCF7L2, STING1, PLK2, CAPRIN2, IDE, SPPL3, TRIM21, B2M, RAMP1	1235	78	19333	2.20765	1	0.617798	0.610855
GOTERM_BP_DIRECT	GO:0050852~T cell receptor signaling pathway	14	1.06302	0.0262291	EIF2B5, FYB1, PDE4D, BRAF, GATA3, VTCN1, SPPL3, PTPRC, INPP5D, NFKBIZ, PDE4B, LCP2, PTPN6, CD276	1235	112	19333	1.95678	1	0.617798	0.610855
GOTERM_BP_DIRECT	GO:1903078~positive regulation of protein localization to plasma membrane	9	0.683371	0.0274827	CLIP3, LGALS3, TREM2, CIB1, PIK3R1, EPHB2, EGFR, SPTBN1, EPHA3	1235	57	19333	2.47172	1	0.63775	0.630583
GOTERM_BP_DIRECT	GO:0030833~regulation of actin filament polymerization	7	0.531511	0.0283511	LATS1, ARPC3, ARPC5L, COTL1, PIK3R2, ARPC4, ARPC5	1235	37	19333	2.96162	1	0.63775	0.630583
GOTERM_BP_DIRECT	GO:2001244~positive regulation of intrinsic apoptotic signaling pathway	7	0.531511	0.0283511	RIPK3, PMAIP1, TP53, CLU, S100A9, S100A8, BOK	1235	37	19333	2.96162	1	0.63775	0.630583
GOTERM_BP_DIRECT	GO:0032729~positive regulation of interferon-gamma production	11	0.835232	0.0283515	IL1R1, CLEC7A, PDE4D, CEBPG, PDE4B, IRF8, TLR8, TLR7, CD14, LGALS9, CD276	1235	79	19333	2.17971	1	0.63775	0.630583
GOTERM_BP_DIRECT	GO:0001755~neural crest cell migration	8	0.607441	0.0284577	EFNB1, SEMA7A, SEMA3C, SMO, SEMA3B, SEMA3F, SOX10, PHACTR4	1235	47	19333	2.66455	1	0.63775	0.630583
GOTERM_BP_DIRECT	GO:0042789~mRNA transcription from RNA polymerase II promoter	8	0.607441	0.0284577	NCOA1, CREB1, THRB, EPAS1, TAF13, C5AR1, TAF7, PPARG	1235	47	19333	2.66455	1	0.63775	0.630583
GOTERM_BP_DIRECT	GO:1902237~positive regulation of endoplasmic reticulum stress-induced intrinsic apoptotic signaling pathway	4	0.303721	0.0290779	PMAIP1, SIRT1, NCK1, BOK	1235	11	19333	5.69245	1	0.63775	0.630583
GOTERM_BP_DIRECT	GO:0006002~fructose 6-phosphate metabolic process	4	0.303721	0.0290779	PFKL, PFKM, HK2, HK1	1235	11	19333	5.69245	1	0.63775	0.630583
GOTERM_BP_DIRECT	GO:0071492~cellular response to UV-A	4	0.303721	0.0290779	MME, MMP1, MMP9, CERS1	1235	11	19333	5.69245	1	0.63775	0.630583
GOTERM_BP_DIRECT	GO:1902043~positive regulation of extrinsic apoptotic signaling pathway via death domain receptors	4	0.303721	0.0290779	SFRP1, PEA15, PMAIP1, THBS1	1235	11	19333	5.69245	1	0.63775	0.630583
GOTERM_BP_DIRECT	GO:0010226~response to lithium ion	4	0.303721	0.0290779	EIF2B5, ACTA1, ARL13B, IGFBP2	1235	11	19333	5.69245	1	0.63775	0.630583
GOTERM_BP_DIRECT	GO:0071223~cellular response to lipoteichoic acid	4	0.303721	0.0290779	TREM2, CD14, MAPK14, TLR2	1235	11	19333	5.69245	1	0.63775	0.630583
GOTERM_BP_DIRECT	GO:0061178~regulation of insulin secretion involved in cellular response to glucose stimulus	5	0.379651	0.0296299	TIAM1, BIRC5, ABCA12, EFNA5, HMGN3	1235	19	19333	4.11954	1	0.63775	0.630583
GOTERM_BP_DIRECT	GO:0003094~glomerular filtration	5	0.379651	0.0296299	MYO1E, EDNRA, MCAM, ADGRF5, SULF1	1235	19	19333	4.11954	1	0.63775	0.630583
GOTERM_BP_DIRECT	GO:0090190~positive regulation of branching involved in ureteric bud morphogenesis	5	0.379651	0.0296299	GREM1, WNT2B, SMO, SIX1, VEGFA	1235	19	19333	4.11954	1	0.63775	0.630583
GOTERM_BP_DIRECT	GO:2000811~negative regulation of anoikis	5	0.379651	0.0296299	TLE1, PTRH2, PIK3R3, ITGA5, PTK2	1235	19	19333	4.11954	1	0.63775	0.630583
GOTERM_BP_DIRECT	GO:0045721~negative regulation of gluconeogenesis	5	0.379651	0.0296299	SERPINA12, LEPR, PGP, CRY1, FAM3C	1235	19	19333	4.11954	1	0.63775	0.630583
GOTERM_BP_DIRECT	GO:0010759~positive regulation of macrophage chemotaxis	5	0.379651	0.0296299	CSF1R, C5AR1, THBS1, PTK2, CMKLR1	1235	19	19333	4.11954	1	0.63775	0.630583
GOTERM_BP_DIRECT	GO:0043087~regulation of GTPase activity	12	0.911162	0.0300074	VAV3, EPHA4, ADAP2, OCRL, EFNA5, BVES, GPR137B, PTK2, PRKG1, EPHA3, RASGRP3, ARHGAP12	1235	91	19333	2.0643	1	0.63775	0.630583
GOTERM_BP_DIRECT	GO:0048146~positive regulation of fibroblast proliferation	9	0.683371	0.0301619	CD74, PRKDC, ZMIZ1, ITGB3, FN1, CD248, CDC6, EGFR, EREG	1235	58	19333	2.42911	1	0.63775	0.630583
GOTERM_BP_DIRECT	GO:0032703~negative regulation of interleukin-2 production	6	0.455581	0.0302533	PTPRC, NAV3, LAPTM5, HOMER3, GATA3, VSIG4	1235	28	19333	3.35448	1	0.63775	0.630583
GOTERM_BP_DIRECT	GO:0090200~positive regulation of release of cytochrome c from mitochondria	6	0.455581	0.0302533	MLLT11, BNIP3, PLAUR, PMAIP1, TP53, MMP9	1235	28	19333	3.35448	1	0.63775	0.630583
GOTERM_BP_DIRECT	GO:0099560~synaptic membrane adhesion	6	0.455581	0.0302533	NTNG1, FLRT3, NRG1, GPC4, EFNA5, GPC6	1235	28	19333	3.35448	1	0.63775	0.630583
GOTERM_BP_DIRECT	GO:0009887~animal organ morphogenesis	16	1.21488	0.0302616	GAMT, NTNG1, TLE3, TLE1, ATRNL1, NTN4, BRAF, LAMC2, MEIS3, NTN1, EREG, GREM1, EGFLAM, ASXL3, FGF18, MEGF9	1235	138	19333	1.81499	1	0.63775	0.630583
GOTERM_BP_DIRECT	GO:0043627~response to estrogen	10	0.759301	0.0307553	DTYMK, LDHA, MME, WBP2, RBBP5, PTPRN, IGFBP2, APOA1, PPARG, GATA3	1235	69	19333	2.26873	1	0.645325	0.638073
GOTERM_BP_DIRECT	GO:0006635~fatty acid beta-oxidation	8	0.607441	0.0315469	HADHA, AUH, ECH1, ECHDC1, CROT, HSD17B10, ACAT1, PPARD	1235	48	19333	2.60904	1	0.659056	0.651649
GOTERM_BP_DIRECT	GO:0071363~cellular response to growth factor stimulus	9	0.683371	0.0330151	SLC4A7, TGIF1, DTYMK, SFRP1, EHD4, INSR, CIB1, THBS1, ACVR2A	1235	59	19333	2.38794	1	0.671286	0.663742
GOTERM_BP_DIRECT	GO:0009966~regulation of signal transduction	9	0.683371	0.0330151	MTCH1, LURAP1L, INPP5D, GPC5, RGS22, GPC4, ZMYND11, GPC6, TDGF1	1235	59	19333	2.38794	1	0.671286	0.663742
GOTERM_BP_DIRECT	GO:0043547~positive regulation of GTPase activity	20	1.5186	0.033335	BCAR3, CCL23, CCL22, CAV2, CCL20, ARAP2, SNX13, RAPGEFL1, RASGRP3, DOCK10, SFRP1, CCL8, ADAP2, CCL7, RGS1, TBC1D30, CCL4, PKP4, RGL2, TGM2	1235	189	19333	1.65653	1	0.671286	0.663742
GOTERM_BP_DIRECT	GO:0070098~chemokine-mediated signaling pathway	10	0.759301	0.0333721	CX3CR1, CCR1, CCL23, CCL8, CCL22, CCL7, CCL20, CCL4, CCR5, CMKLR1	1235	70	19333	2.23632	1	0.671286	0.663742
GOTERM_BP_DIRECT	GO:0007166~cell surface receptor signaling pathway	29	2.20197	0.0335088	CD86, LY96, PTH1R, EGFR, MILR1, FCGR3B, BSG, ADGRG6, LEPR, PIP4K2B, CD14, CCR5, FCGR1A, CCR1, PRMT1, IL1R1, MRGPRX1, INHBA, MAPK14, MERTK, CLEC4A, DOK1, PTPRC, ADGRF5, ADGRL4, CLEC2D, IRF9, ADGRL2, BIRC3	1235	305	19333	1.48844	1	0.671286	0.663742
GOTERM_BP_DIRECT	GO:0046697~decidualization	6	0.455581	0.0346977	GJB2, GJA1, BSG, PTN, CTSB, PPARD	1235	29	19333	3.23881	1	0.671286	0.663742
GOTERM_BP_DIRECT	GO:0045671~negative regulation of osteoclast differentiation	6	0.455581	0.0346977	PIAS3, SFRP1, INPP5D, PIK3R1, GPR137B, FSTL3	1235	29	19333	3.23881	1	0.671286	0.663742
GOTERM_BP_DIRECT	GO:0032968~positive regulation of transcription elongation from RNA polymerase II promoter	8	0.607441	0.0348528	MED14, MED30, CCNT1, MED21, MED19, EAPP, MED6, MED28	1235	49	19333	2.5558	1	0.671286	0.663742
GOTERM_BP_DIRECT	GO:0050850~positive regulation of calcium-mediated signaling	5	0.379651	0.035219	HINT1, P2RX4, CLEC7A, CCL4, TREM2	1235	20	19333	3.91356	1	0.671286	0.663742
GOTERM_BP_DIRECT	GO:0043277~apoptotic cell clearance	5	0.379651	0.035219	TYROBP, ITGB3, TREM2, ITGAV, TGM2	1235	20	19333	3.91356	1	0.671286	0.663742
GOTERM_BP_DIRECT	GO:0016485~protein processing	11	0.835232	0.0355342	SRGN, ADAM19, PSENEN, BACE2, CPM, MME, IL1R2, SDE2, LONP2, F3, CTSS	1235	82	19333	2.09996	1	0.671286	0.663742
GOTERM_BP_DIRECT	GO:0006919~activation of cysteine-type endopeptidase activity involved in apoptotic process	11	0.835232	0.0355342	BCL2L13, MTCH1, LAPTM5, PMAIP1, CTSH, PPARG, NGF, F3, S100A9, S100A8, BOK	1235	82	19333	2.09996	1	0.671286	0.663742
GOTERM_BP_DIRECT	GO:0031663~lipopolysaccharide-mediated signaling pathway	7	0.531511	0.0357497	LYN, NFKBIA, SCARB1, LY96, CD14, MAPK14, TLR2	1235	39	19333	2.80974	1	0.671286	0.663742
GOTERM_BP_DIRECT	GO:1900086~positive regulation of peptidyl-tyrosine autophosphorylation	3	0.22779	0.0357647	GREM1, NRG1, VEGFA	1235	5	19333	9.39255	1	0.671286	0.663742
GOTERM_BP_DIRECT	GO:0071453~cellular response to oxygen levels	3	0.22779	0.0357647	MYOD1, LPAR1, NDUFS2	1235	5	19333	9.39255	1	0.671286	0.663742
GOTERM_BP_DIRECT	GO:0060676~ureteric bud formation	3	0.22779	0.0357647	GREM1, GATA3, HS2ST1	1235	5	19333	9.39255	1	0.671286	0.663742
GOTERM_BP_DIRECT	GO:0007044~cell-substrate junction assembly	3	0.22779	0.0357647	ITGB3, FN1, ITGA5	1235	5	19333	9.39255	1	0.671286	0.663742
GOTERM_BP_DIRECT	GO:0033363~secretory granule organization	3	0.22779	0.0357647	SRGN, CREB1, SERPINE2	1235	5	19333	9.39255	1	0.671286	0.663742
GOTERM_BP_DIRECT	GO:1905867~epididymis development	3	0.22779	0.0357647	GJB2, GJA1, PTPN6	1235	5	19333	9.39255	1	0.671286	0.663742
GOTERM_BP_DIRECT	GO:1901388~regulation of transforming growth factor beta activation	3	0.22779	0.0357647	ITGAV, ITGB6, LRRC32	1235	5	19333	9.39255	1	0.671286	0.663742
GOTERM_BP_DIRECT	GO:0018119~peptidyl-cysteine S-nitrosylation	3	0.22779	0.0357647	S100A9, ADH5, S100A8	1235	5	19333	9.39255	1	0.671286	0.663742
GOTERM_BP_DIRECT	GO:0097201~negative regulation of transcription from RNA polymerase II promoter in response to stress	3	0.22779	0.0357647	BAG3, NFE2L1, HSPA1A	1235	5	19333	9.39255	1	0.671286	0.663742
GOTERM_BP_DIRECT	GO:0045923~positive regulation of fatty acid metabolic process	3	0.22779	0.0357647	PPARG, PPARA, PPARD	1235	5	19333	9.39255	1	0.671286	0.663742
GOTERM_BP_DIRECT	GO:0002326~B cell lineage commitment	3	0.22779	0.0357647	PRKDC, TCF3, TP53	1235	5	19333	9.39255	1	0.671286	0.663742
GOTERM_BP_DIRECT	GO:0090335~regulation of brown fat cell differentiation	3	0.22779	0.0357647	FTO, DUSP10, SIRT1	1235	5	19333	9.39255	1	0.671286	0.663742
GOTERM_BP_DIRECT	GO:0071672~negative regulation of smooth muscle cell chemotaxis	3	0.22779	0.0357647	GSTP1, SLIT2, AIF1	1235	5	19333	9.39255	1	0.671286	0.663742
GOTERM_BP_DIRECT	GO:0009410~response to xenobiotic stimulus	24	1.82232	0.0366349	LYN, VAV3, BCAR3, FZD3, HDAC2, CDKN1B, CCNT1, SEMA3C, DNMT3A, IGFBP2, CYBB, LPL, GATA3, PRICKLE1, INHBA, THBS1, PGF, SLC8A1, DUSP6, HADHA, SFRP1, CDH3, CREB1, NCKAP1L	1235	242	19333	1.55249	1	0.683227	0.675549
GOTERM_BP_DIRECT	GO:0006357~regulation of transcription from RNA polymerase II promoter	129	9.79499	0.0367586	ZNF572, CCNT1, ZBTB25, FOXI3, JADE3, IKZF2, IKZF5, ELK3, ZMIZ1, EPC1, EPC2, PITX2, ZBTB39, PIAS3, ZBTB37, SOX10, MED6, FOXP2, RUNX2, RUNX1, FOXP1, MYCN, ZSCAN21, ZNF713, HOXB3, ZNF711, ERG, ZNF555, TP53, TSHZ3, SRCAP, EPAS1, GLO1, SP140, GLIS3, MYNN, GATA3, GLIS1, PGBD1, HOXC5, HOXC4, HIVEP2, PATZ1, HOXC8, ZNF664, TFAP2A, SMAD4, BRPF1, PHF12, RFXANK, INHBA, ZFHX4, POU2F3, ZZZ3, SNW1, YEATS2, SP4,…	1235	1723	19333	1.17202	1	0.683227	0.675549
GOTERM_BP_DIRECT	GO:1903800~positive regulation of production of miRNAs involved in gene silencing by miRNA	4	0.303721	0.0369696	BMP4, MYCN, TP53, EGFR	1235	12	19333	5.21808	1	0.683227	0.675549
GOTERM_BP_DIRECT	GO:0043534~blood vessel endothelial cell migration	4	0.303721	0.0369696	SCARB1, CDH5, APOA1, AMOT	1235	12	19333	5.21808	1	0.683227	0.675549
GOTERM_BP_DIRECT	GO:0001817~regulation of cytokine production	8	0.607441	0.0383803	LYN, TLR1, ELF1, TLR8, GATA3, VTCN1, TLR2, CD276	1235	50	19333	2.50468	1	0.706581	0.69864
GOTERM_BP_DIRECT	GO:0050679~positive regulation of epithelial cell proliferation	10	0.759301	0.039058	BMP4, TCF7L2, SFRP1, WDR48, SMO, C5AR1, CYP7B1, EGFR, RUNX2, VEGFA	1235	72	19333	2.1742	1	0.716312	0.708262
GOTERM_BP_DIRECT	GO:0045089~positive regulation of innate immune response	6	0.455581	0.0395249	POLR3G, TLR8, CD1D, NMI, COCH, EREG	1235	30	19333	3.13085	1	0.722118	0.714003
GOTERM_BP_DIRECT	GO:0033627~cell adhesion mediated by integrin	7	0.531511	0.0398725	ITGAM, ITGB5, ITGB3, ITGB2, ITGAV, ITGA5, ITGB6	1235	40	19333	2.73949	1	0.72571	0.717554
GOTERM_BP_DIRECT	GO:0007160~cell-matrix adhesion	13	0.987092	0.040071	ITGAM, ITGB5, ITGB3, ITGB2, FN1, LYPD5, LYVE1, FBLN5, TIAM1, COL5A3, ITGAV, ITGB6, ITGA5	1235	107	19333	1.90192	1	0.726571	0.718405
GOTERM_BP_DIRECT	GO:0030036~actin cytoskeleton organization	19	1.44267	0.0411137	LIMK2, FHL3, ARPC5, AMOT, DIAPH1, TYROBP, MRAS, DAAM1, CAPZA1, RAC2, PHACTR2, ARFIP2, RHOU, DOCK2, WASF1, PDLIM7, SPTBN1, PRKG1, PHACTR4	1235	181	19333	1.64326	1	0.730921	0.722707
GOTERM_BP_DIRECT	GO:0060324~face development	5	0.379651	0.0413758	ALDH1A3, MKKS, EDNRA, HOXB3, BRAF	1235	21	19333	3.7272	1	0.730921	0.722707
GOTERM_BP_DIRECT	GO:0033198~response to ATP	5	0.379651	0.0413758	P2RX4, TRPC3, CASP1, ENPP1, SLC8A1	1235	21	19333	3.7272	1	0.730921	0.722707
GOTERM_BP_DIRECT	GO:0071404~cellular response to low-density lipoprotein particle stimulus	5	0.379651	0.0413758	ABCA1, FCER1G, HMGCS1, ITGB2, PPARG	1235	21	19333	3.7272	1	0.730921	0.722707
GOTERM_BP_DIRECT	GO:0031589~cell-substrate adhesion	5	0.379651	0.0413758	VWF, ITGB3, ITGAV, ITGA5, PPARD	1235	21	19333	3.7272	1	0.730921	0.722707
GOTERM_BP_DIRECT	GO:0007171~activation of transmembrane receptor protein tyrosine kinase activity	5	0.379651	0.0413758	GREM1, NRG1, EFNA5, EGFR, EREG	1235	21	19333	3.7272	1	0.730921	0.722707
GOTERM_BP_DIRECT	GO:0008610~lipid biosynthetic process	5	0.379651	0.0413758	SERPINA12, PRKAA2, ACSL5, ACSL4, FDFT1	1235	21	19333	3.7272	1	0.730921	0.722707
GOTERM_BP_DIRECT	GO:0000187~activation of MAPK activity	10	0.759301	0.0421336	CD74, PTPRC, C5AR1, SAA1, NRG1, TAB2, IGFBP6, MAPK14, TDGF1, DUSP6	1235	73	19333	2.14442	1	0.741581	0.733247
GOTERM_BP_DIRECT	GO:0051965~positive regulation of synapse assembly	9	0.683371	0.0426587	NLGN3, LRRN3, BDNF, FLRT3, STAU2, LRRN1, EPHB2, EFNA5, ADGRL2	1235	62	19333	2.27239	1	0.748084	0.739677
GOTERM_BP_DIRECT	GO:0030574~collagen catabolic process	7	0.531511	0.0442844	MMP13, MMP1, CTSL, MMP19, MMP9, CTSS, CTSB	1235	41	19333	2.67268	1	0.769418	0.760771
GOTERM_BP_DIRECT	GO:0015908~fatty acid transport	6	0.455581	0.0447401	FABP4, CRABP2, SLC43A3, ACSL4, CROT, PPARD	1235	31	19333	3.02986	1	0.769418	0.760771
GOTERM_BP_DIRECT	GO:0001822~kidney development	14	1.06302	0.0450896	TFAP2A, HELLS, MME, SIX1, GATA3, SULF1, BICC1, FSTL3, VEGFA, IFT20, BMP4, SGPL1, ADAMTS1, CEP290	1235	121	19333	1.81124	1	0.769418	0.760771
GOTERM_BP_DIRECT	GO:0031571~mitotic G1 DNA damage checkpoint	4	0.303721	0.0458363	PRKDC, RFWD3, SDE2, TP53	1235	13	19333	4.81669	1	0.769418	0.760771
GOTERM_BP_DIRECT	GO:0071305~cellular response to vitamin D	4	0.303721	0.0458363	SFRP1, FES, TNC, PTN	1235	13	19333	4.81669	1	0.769418	0.760771
GOTERM_BP_DIRECT	GO:0045039~protein import into mitochondrial inner membrane	4	0.303721	0.0458363	TIMM8B, ROMO1, TIMM22, TIMM10	1235	13	19333	4.81669	1	0.769418	0.760771
GOTERM_BP_DIRECT	GO:0021794~thalamus development	4	0.303721	0.0458363	SMO, UQCRQ, OGDH, PTN	1235	13	19333	4.81669	1	0.769418	0.760771
GOTERM_BP_DIRECT	GO:0061029~eyelid development in camera-type eye	4	0.303721	0.0458363	TFAP2A, HDAC2, INHBA, EGFR	1235	13	19333	4.81669	1	0.769418	0.760771
GOTERM_BP_DIRECT	GO:0048546~digestive tract morphogenesis	4	0.303721	0.0458363	SFRP1, GLI1, SOX10, EGFR	1235	13	19333	4.81669	1	0.769418	0.760771
GOTERM_BP_DIRECT	GO:0033628~regulation of cell adhesion mediated by integrin	4	0.303721	0.0458363	LYN, PLAU, PTK2, PIK3CG	1235	13	19333	4.81669	1	0.769418	0.760771
GOTERM_BP_DIRECT	GO:1900272~negative regulation of long-term synaptic potentiation	4	0.303721	0.0458363	CX3CR1, EPHA4, TYROBP, PTN	1235	13	19333	4.81669	1	0.769418	0.760771
GOTERM_BP_DIRECT	GO:1903265~positive regulation of tumor necrosis factor-mediated signaling pathway	4	0.303721	0.0458363	CASP4, CASP1, LAPTM5, HSPA1A	1235	13	19333	4.81669	1	0.769418	0.760771
GOTERM_BP_DIRECT	GO:0042110~T cell activation	8	0.607441	0.0461171	CD84, PPP3CB, PTPRC, CLEC7A, RAB29, PIK3CG, NCK1, CD276	1235	52	19333	2.40835	1	0.769418	0.760771
GOTERM_BP_DIRECT	GO:0045737~positive regulation of cyclin-dependent protein serine/threonine kinase activity	8	0.607441	0.0461171	PSMD10, CDKN1B, CCND2, CCNT1, CCNYL1, CDC6, EGFR, CKS1B	1235	52	19333	2.40835	1	0.769418	0.760771
GOTERM_BP_DIRECT	GO:0007605~sensory perception of sound	17	1.29081	0.047516	TFAP2A, TIMM8B, CDKN1B, THRB, HEXB, COL11A1, SIX1, NAV2, TIMM10, TRIOBP, COCH, DIAPH1, GJB2, GRM7, BIRC5, LRIG2, ALDH7A1	1235	159	19333	1.67372	1	0.788826	0.779961
GOTERM_BP_DIRECT	GO:0008584~male gonad development	13	0.987092	0.0479039	NCOA1, RRM1, WNT2B, HMGCS1, INSR, GATA3, INHBA, FSTL3, SFRP1, NASP, MSH2, PATZ1, BOK	1235	110	19333	1.85005	1	0.788826	0.779961
GOTERM_BP_DIRECT	GO:0055007~cardiac muscle cell differentiation	5	0.379651	0.0481011	GREM1, IFT20, BMP4, CBY1, NRG1	1235	22	19333	3.55778	1	0.788826	0.779961
GOTERM_BP_DIRECT	GO:0071397~cellular response to cholesterol	5	0.379651	0.0481011	ABCA1, SMO, HMGCS1, INHBA, NFE2L1	1235	22	19333	3.55778	1	0.788826	0.779961
GOTERM_BP_DIRECT	GO:0001836~release of cytochrome c from mitochondria	5	0.379651	0.0481011	GGCT, PMAIP1, TP53, CLU, BOK	1235	22	19333	3.55778	1	0.788826	0.779961
GOTERM_BP_DIRECT	GO:0007156~homophilic cell adhesion via plasma membrane adhesion molecules	18	1.36674	0.048452	CD84, TENM3, PCDH20, NEXN, PCDH19, PCDHB10, IGSF9, CDH7, CDH5, CEACAM1, CDH3, BSG, CDH11, ME1, PCDHGB1, DSG3, FAT4, DSC2	1235	172	19333	1.63824	1	0.791877	0.782978
GOTERM_BP_DIRECT	GO:0007204~positive regulation of cytosolic calcium ion concentration	17	1.29081	0.0498087	CCR1, CX3CR1, PTGFR, PTGER3, C5AR1, LPAR1, CACNA1C, PTH1R, SPPL3, PIK3CG, GJA1, EDNRA, C1QTNF1, SAA1, ITGAV, CCR5, CMKLR1	1235	160	19333	1.66326	1	0.807203	0.798132
GOTERM_BP_DIRECT	GO:0007346~regulation of mitotic cell cycle	9	0.683371	0.050026	ANAPC13, ANAPC15, ANAPC16, CDC26, BIRC5, SIRT1, ANAPC10, ANAPC11, CKS1B	1235	64	19333	2.20138	1	0.807203	0.798132
GOTERM_BP_DIRECT	GO:0002062~chondrocyte differentiation	8	0.607441	0.0503333	BMP4, WNT2B, NFIB, PTH1R, TGFBI, MAPK14, RUNX2, RUNX1	1235	53	19333	2.36291	1	0.807203	0.798132
GOTERM_BP_DIRECT	GO:0030218~erythrocyte differentiation	8	0.607441	0.0503333	HSPA9, LYN, BMP4, EPAS1, MYB, GATA3, INHBA, TMEM14C	1235	53	19333	2.36291	1	0.807203	0.798132
GOTERM_BP_DIRECT	GO:0046985~positive regulation of hemoglobin biosynthetic process	3	0.22779	0.0514057	SLC25A37, LDB1, PRMT1	1235	6	19333	7.82713	1	0.807203	0.798132
GOTERM_BP_DIRECT	GO:0038027~apolipoprotein A-I-mediated signaling pathway	3	0.22779	0.0514057	ABCA1, ITGB3, ITGAV	1235	6	19333	7.82713	1	0.807203	0.798132
GOTERM_BP_DIRECT	GO:0090266~regulation of mitotic cell cycle spindle assembly checkpoint	3	0.22779	0.0514057	ANAPC15, DUSP1, LCMT1	1235	6	19333	7.82713	1	0.807203	0.798132
GOTERM_BP_DIRECT	GO:0045576~mast cell activation	3	0.22779	0.0514057	S100A12, LCP2, NDRG1	1235	6	19333	7.82713	1	0.807203	0.798132
GOTERM_BP_DIRECT	GO:0042590~antigen processing and presentation of exogenous peptide antigen via MHC class I	3	0.22779	0.0514057	CLEC4A, FCER1G, FCGR1A	1235	6	19333	7.82713	1	0.807203	0.798132
GOTERM_BP_DIRECT	GO:0010891~negative regulation of sequestering of triglyceride	3	0.22779	0.0514057	TREM2, PPARG, PPARA	1235	6	19333	7.82713	1	0.807203	0.798132
GOTERM_BP_DIRECT	GO:1905475~regulation of protein localization to membrane	3	0.22779	0.0514057	GPC5, GPC4, GPC6	1235	6	19333	7.82713	1	0.807203	0.798132
GOTERM_BP_DIRECT	GO:0045646~regulation of erythrocyte differentiation	3	0.22779	0.0514057	HSPA9, LYN, B2M	1235	6	19333	7.82713	1	0.807203	0.798132
GOTERM_BP_DIRECT	GO:0051092~positive regulation of NF-kappaB transcription factor activity	17	1.29081	0.0521778	CX3CR1, RIPK3, RNF25, ITGB2, CIB1, CLU, GREM1, CLEC7A, S100A12, CAPN3, LGALS9, RAB7B, S100A9, TRIM21, S100A8, HSPA1A, TLR2	1235	161	19333	1.65293	1	0.816275	0.807101
GOTERM_BP_DIRECT	GO:0097190~apoptotic signaling pathway	10	0.759301	0.0523231	MLLT11, IFI27L2, SGPL1, P2RX4, ITGAM, TYROBP, RIPK3, PCGF2, CASP1, PPARD	1235	76	19333	2.05977	1	0.816275	0.807101
GOTERM_BP_DIRECT	GO:0070373~negative regulation of ERK1 and ERK2 cascade	11	0.835232	0.0534941	LYN, EPHA4, SMAD4, DUSP10, PTPRC, DUSP1, GSTP1, LMO3, SIRPA, EPHB2, DUSP6	1235	88	19333	1.95678	1	0.831842	0.822494
GOTERM_BP_DIRECT	GO:0071466~cellular response to xenobiotic stimulus	9	0.683371	0.0539997	PRKAA2, MCM7, ITGB3, PDE4B, DPEP1, BRAF, TP53, SOX10, CERS1	1235	65	19333	2.16751	1	0.832978	0.823617
GOTERM_BP_DIRECT	GO:0034605~cellular response to heat	8	0.607441	0.0547852	LYN, IL1A, HDAC2, SCARA5, BAG3, TFEC, THBS1, HSPA1A	1235	54	19333	2.31915	1	0.832978	0.823617
GOTERM_BP_DIRECT	GO:0001932~regulation of protein phosphorylation	8	0.607441	0.0547852	LYN, CDH5, FN1, TLR8, APOA1, TLR7, PTK2, PIK3CG	1235	54	19333	2.31915	1	0.832978	0.823617
GOTERM_BP_DIRECT	GO:0043966~histone H3 acetylation	8	0.607441	0.0547852	SF3B5, BRPF1, ZZZ3, YEATS2, KAT6B, MYOD1, TAF7, JADE3	1235	54	19333	2.31915	1	0.832978	0.823617
GOTERM_BP_DIRECT	GO:0030282~bone mineralization	8	0.607441	0.0547852	CLEC3B, MMP13, PKDCC, ENPP1, PTH1R, PTN, ROR2, IFITM5	1235	54	19333	2.31915	1	0.832978	0.823617
GOTERM_BP_DIRECT	GO:0045815~positive regulation of gene expression, epigenetic	5	0.379651	0.0553924	PHF2, WBP2, RBBP5, PADI2, TP53	1235	23	19333	3.4031	1	0.832978	0.823617
GOTERM_BP_DIRECT	GO:0060252~positive regulation of glial cell proliferation	5	0.379651	0.0553924	LYN, MYB, NTN1, EGFR, ETV5	1235	23	19333	3.4031	1	0.832978	0.823617
GOTERM_BP_DIRECT	GO:0090026~positive regulation of monocyte chemotaxis	5	0.379651	0.0553924	CX3CR1, CCR1, SERPINE1, AIF1, LGMN	1235	23	19333	3.4031	1	0.832978	0.823617
GOTERM_BP_DIRECT	GO:0045824~negative regulation of innate immune response	5	0.379651	0.0553924	DHX58, BANF1, NMI, TRIM21, LYAR	1235	23	19333	3.4031	1	0.832978	0.823617
GOTERM_BP_DIRECT	GO:0042438~melanin biosynthetic process	4	0.303721	0.0556474	PMEL, DCT, TYRP1, CTNS	1235	14	19333	4.47264	1	0.832978	0.823617
GOTERM_BP_DIRECT	GO:0031529~ruffle organization	4	0.303721	0.0556474	CSF1R, TPM1, PLEK, ARFIP2	1235	14	19333	4.47264	1	0.832978	0.823617
GOTERM_BP_DIRECT	GO:0032736~positive regulation of interleukin-13 production	4	0.303721	0.0556474	IL33, GATA3, LGALS9, HLA-E	1235	14	19333	4.47264	1	0.832978	0.823617
GOTERM_BP_DIRECT	GO:0050769~positive regulation of neurogenesis	6	0.455581	0.0563462	CX3CR1, SNW1, MME, XRCC2, FAIM, TGM2	1235	33	19333	2.84623	1	0.838216	0.828796
GOTERM_BP_DIRECT	GO:0043029~T cell homeostasis	6	0.455581	0.0563462	CCNB2, PPP3CB, SLC46A2, RIPK3, PMAIP1, NCKAP1L	1235	33	19333	2.84623	1	0.838216	0.828796
GOTERM_BP_DIRECT	GO:0030183~B cell differentiation	11	0.835232	0.0569801	KLF6, GON4L, PTPRC, MSH2, CEBPG, BLNK, PIK3R3, PIK3R2, TCF3, PIK3R1, TNFSF13B	1235	89	19333	1.9348	1	0.844643	0.835151
GOTERM_BP_DIRECT	GO:0007517~muscle organ development	12	0.911162	0.0571299	TEAD4, TAGLN, MRAS, SGCD, MYOD1, MRTFB, FHL3, CAPN3, ETV1, CRYAB, SIRT1, BVES	1235	101	19333	1.85991	1	0.844643	0.835151
GOTERM_BP_DIRECT	GO:0001541~ovarian follicle development	7	0.531511	0.0592882	EIF2B5, SMAD4, KDR, MMP19, INHBA, ZFX, VEGFA	1235	44	19333	2.49045	1	0.863374	0.853671
GOTERM_BP_DIRECT	GO:0048704~embryonic skeletal system morphogenesis	7	0.531511	0.0592882	MYCN, SATB2, COL11A1, PCGF2, HOXC4, HOXB3, SIX1	1235	44	19333	2.49045	1	0.863374	0.853671
GOTERM_BP_DIRECT	GO:0032735~positive regulation of interleukin-12 production	7	0.531511	0.0592882	CLEC7A, LAPTM5, IRF8, LGALS9, MAPK14, HLA-G, TLR2	1235	44	19333	2.49045	1	0.863374	0.853671
GOTERM_BP_DIRECT	GO:0070371~ERK1 and ERK2 cascade	8	0.607441	0.0594749	SMAD4, FGF18, KDR, CTSH, BRAF, ITGAV, LGALS9, DUSP6	1235	55	19333	2.27698	1	0.863374	0.853671
GOTERM_BP_DIRECT	GO:0019827~stem cell population maintenance	8	0.607441	0.0594749	MED14, MED30, MED21, TUT4, LSM1, TET1, MED6, MED28	1235	55	19333	2.27698	1	0.863374	0.853671
GOTERM_BP_DIRECT	GO:0060261~positive regulation of transcription initiation from RNA polymerase II promoter	8	0.607441	0.0594749	MED14, MED30, TAF13, MED21, MED19, TAF7, MED6, MED28	1235	55	19333	2.27698	1	0.863374	0.853671
GOTERM_BP_DIRECT	GO:0016570~histone modification	10	0.759301	0.0599408	NCOA1, PHF2, PRKAA2, MECOM, SRCAP, PADI2, VRK1, JADE3, TGM2, PHF8	1235	78	19333	2.00696	1	0.867517	0.857767
GOTERM_BP_DIRECT	GO:0071347~cellular response to interleukin-1	11	0.835232	0.0606115	AKAP12, CCL23, SFRP1, CCL8, CCL22, CCL7, CCL20, CCL4, SIRPA, CHI3L1, TFPI	1235	90	19333	1.9133	1	0.871971	0.862171
GOTERM_BP_DIRECT	GO:0007265~Ras protein signal transduction	11	0.835232	0.0606115	DOK1, MRAS, PLK2, RFXANK, SHOC2, USP28, TP53, RGL2, NTN1, RAPGEFL1, RASGRP3	1235	90	19333	1.9133	1	0.871971	0.862171
GOTERM_BP_DIRECT	GO:0009612~response to mechanical stimulus	9	0.683371	0.0625373	ACTA1, POSTN, MBD2, IGFBP2, TNC, CHI3L1, PPARG, KCNK2, THBS1	1235	67	19333	2.10281	1	0.893776	0.883731
GOTERM_BP_DIRECT	GO:0035690~cellular response to drug	9	0.683371	0.0625373	ABCA1, PRKAA2, PDE4B, DPEP1, BRAF, TP53, SOX10, EGFR, CERS1	1235	67	19333	2.10281	1	0.893776	0.883731
GOTERM_BP_DIRECT	GO:0048568~embryonic organ development	6	0.455581	0.0627386	TEAD4, UTP25, WDR48, MBD2, GATA3, TP53	1235	34	19333	2.76251	1	0.893776	0.883731
GOTERM_BP_DIRECT	GO:0045861~negative regulation of proteolysis	5	0.379651	0.0632433	CSTB, CSTA, SERPINE2, IDE, TP53	1235	24	19333	3.2613	1	0.893776	0.883731
GOTERM_BP_DIRECT	GO:0071425~hematopoietic stem cell proliferation	5	0.379651	0.0632433	YTHDF2, WNT2B, MECOM, NKAP, RUNX1	1235	24	19333	3.2613	1	0.893776	0.883731
GOTERM_BP_DIRECT	GO:1902894~negative regulation of pri-miRNA transcription from RNA polymerase II promoter	5	0.379651	0.0632433	BMP4, NFIB, PPARG, PPARA, PPARD	1235	24	19333	3.2613	1	0.893776	0.883731
GOTERM_BP_DIRECT	GO:0014065~phosphatidylinositol 3-kinase signaling	7	0.531511	0.0648853	SERPINA12, PIK3R2, GATA3, PIK3R1, PEAR1, PIK3CG, PPARD	1235	45	19333	2.43511	1	0.908961	0.898746
GOTERM_BP_DIRECT	GO:0009725~response to hormone	7	0.531511	0.0648853	LYN, PIAS3, SFRP4, SNRPN, ME1, MMP19, ACAT1	1235	45	19333	2.43511	1	0.908961	0.898746
GOTERM_BP_DIRECT	GO:0031100~animal organ regeneration	7	0.531511	0.0648853	GSTP1, HGF, C5AR1, APOA1, PPARG, LCP1, PGF	1235	45	19333	2.43511	1	0.908961	0.898746
GOTERM_BP_DIRECT	GO:0071372~cellular response to follicle-stimulating hormone stimulus	4	0.303721	0.0663644	EDNRA, HMGCS1, INHBA, EFNA5	1235	15	19333	4.17447	1	0.913699	0.903431
GOTERM_BP_DIRECT	GO:0046598~positive regulation of viral entry into host cell	4	0.303721	0.0663644	CD74, BSG, LGALS9, TRIM21	1235	15	19333	4.17447	1	0.913699	0.903431
GOTERM_BP_DIRECT	GO:0072520~seminiferous tubule development	4	0.303721	0.0663644	ING2, SMAD4, WDR48, ATRX	1235	15	19333	4.17447	1	0.913699	0.903431
GOTERM_BP_DIRECT	GO:0021756~striatum development	4	0.303721	0.0663644	MKKS, OGDH, HPRT1, FOXP1	1235	15	19333	4.17447	1	0.913699	0.903431
GOTERM_BP_DIRECT	GO:0070986~left/right axis specification	4	0.303721	0.0663644	SMO, ARL13B, MNS1, PITX2	1235	15	19333	4.17447	1	0.913699	0.903431
GOTERM_BP_DIRECT	GO:2000279~negative regulation of DNA biosynthetic process	4	0.303721	0.0663644	GJA1, NIBAN2, DUSP1, KCNK2	1235	15	19333	4.17447	1	0.913699	0.903431
GOTERM_BP_DIRECT	GO:0050804~modulation of synaptic transmission	10	0.759301	0.0682339	SRGN, CX3CR1, NTNG1, AKAP12, NLGN4Y, NLGN3, BDNF, CDH11, NGF, BTBD9	1235	80	19333	1.95678	1	0.915584	0.905294
GOTERM_BP_DIRECT	GO:0030307~positive regulation of cell growth	11	0.835232	0.0683161	PSMD10, PABIR1, SFRP1, RPS6KA1, ACSL4, CIB1, NRG1, S100A9, DNPH1, EGFR, S100A8	1235	92	19333	1.8717	1	0.915584	0.905294
GOTERM_BP_DIRECT	GO:1900122~positive regulation of receptor binding	3	0.22779	0.0689784	BDNF, B2M, MMP9	1235	7	19333	6.70896	1	0.915584	0.905294
GOTERM_BP_DIRECT	GO:0051055~negative regulation of lipid biosynthetic process	3	0.22779	0.0689784	SERPINA12, CEACAM1, ASXL3	1235	7	19333	6.70896	1	0.915584	0.905294
GOTERM_BP_DIRECT	GO:1904141~positive regulation of microglial cell migration	3	0.22779	0.0689784	CX3CR1, P2RX4, TREM2	1235	7	19333	6.70896	1	0.915584	0.905294
GOTERM_BP_DIRECT	GO:0035336~long-chain fatty-acyl-CoA metabolic process	3	0.22779	0.0689784	ACSL4, ACSL3, FAR2	1235	7	19333	6.70896	1	0.915584	0.905294
GOTERM_BP_DIRECT	GO:0033591~response to L-ascorbic acid	3	0.22779	0.0689784	IL1A, GSTP1, RUNX2	1235	7	19333	6.70896	1	0.915584	0.905294
GOTERM_BP_DIRECT	GO:0046321~positive regulation of fatty acid oxidation	3	0.22779	0.0689784	PPARG, PPARA, PPARD	1235	7	19333	6.70896	1	0.915584	0.905294
GOTERM_BP_DIRECT	GO:0043305~negative regulation of mast cell degranulation	3	0.22779	0.0689784	CD84, LGALS9, IL13RA2	1235	7	19333	6.70896	1	0.915584	0.905294
GOTERM_BP_DIRECT	GO:0090027~negative regulation of monocyte chemotaxis	3	0.22779	0.0689784	GREM1, DUSP1, SLIT2	1235	7	19333	6.70896	1	0.915584	0.905294
GOTERM_BP_DIRECT	GO:0010815~bradykinin catabolic process	3	0.22779	0.0689784	MME, CTSH, IDE	1235	7	19333	6.70896	1	0.915584	0.905294
GOTERM_BP_DIRECT	GO:1900020~positive regulation of protein kinase C activity	3	0.22779	0.0689784	ROR2, DIPK2A, EGFR	1235	7	19333	6.70896	1	0.915584	0.905294
GOTERM_BP_DIRECT	GO:0042487~regulation of odontogenesis of dentin-containing tooth	3	0.22779	0.0689784	BMP4, APCDD1, RUNX2	1235	7	19333	6.70896	1	0.915584	0.905294
GOTERM_BP_DIRECT	GO:0030511~positive regulation of transforming growth factor beta receptor signaling pathway	6	0.455581	0.0695218	ING2, SMAD4, ZEB2, SNW1, TGFB1I1, THBS1	1235	35	19333	2.68359	1	0.915881	0.905588
GOTERM_BP_DIRECT	GO:0043044~ATP-dependent chromatin remodeling	6	0.455581	0.0695218	PBRM1, HDAC2, SMARCD2, SRCAP, MBD2, GATAD2B	1235	35	19333	2.68359	1	0.915881	0.905588
GOTERM_BP_DIRECT	GO:0045165~cell fate commitment	8	0.607441	0.0695727	GAP43, WNT2B, TGFB1I1, KDR, PPARG, GATA3, ROR2, WNT16	1235	57	19333	2.19709	1	0.915881	0.905588
GOTERM_BP_DIRECT	GO:0061098~positive regulation of protein tyrosine kinase activity	7	0.531511	0.0707811	GREM1, EPHA4, CSF1R, INSR, NRG1, FCGR1A, EGFR	1235	46	19333	2.38217	1	0.926712	0.916297
GOTERM_BP_DIRECT	GO:0022617~extracellular matrix disassembly	7	0.531511	0.0707811	MMP13, MMP1, MMP19, LCP1, MMP9, CTSS, KLK7	1235	46	19333	2.38217	1	0.926712	0.916297
GOTERM_BP_DIRECT	GO:0006956~complement activation	5	0.379651	0.0716441	C1QB, C1QA, CFP, CLU, CFB	1235	25	19333	3.13085	1	0.927897	0.917469
GOTERM_BP_DIRECT	GO:0090023~positive regulation of neutrophil chemotaxis	5	0.379651	0.0716441	CD74, C5AR1, RAC2, NCKAP1L, THBS4	1235	25	19333	3.13085	1	0.927897	0.917469
GOTERM_BP_DIRECT	GO:0051893~regulation of focal adhesion assembly	5	0.379651	0.0716441	GREM1, LDB1, EFNA5, PTK2, EPHA3	1235	25	19333	3.13085	1	0.927897	0.917469
GOTERM_BP_DIRECT	GO:0030225~macrophage differentiation	5	0.379651	0.0716441	BMP4, CSF1R, SIRT1, MMP9, VEGFA	1235	25	19333	3.13085	1	0.927897	0.917469
GOTERM_BP_DIRECT	GO:0050680~negative regulation of epithelial cell proliferation	9	0.683371	0.0718714	BMP4, SFRP1, DUSP10, PTN, MCC, B2M, EREG, SAV1, PPARD	1235	69	19333	2.04186	1	0.928339	0.917906
GOTERM_BP_DIRECT	GO:0006886~intracellular protein transport	29	2.20197	0.073947	RAB5B, SNX13, ABCA12, AP3M1, IPO8, TBC1D30, RAB29, ARFIP2, ROMO1, ARFIP1, RAB28, WLS, CTSA, DNAJC19, HSPA9, CD74, KCNIP3, RANBP17, LAPTM5, TBC1D2B, SORCS2, SYTL2, ARL4C, TOM1L1, APPBP2, SNX15, PICK1, COPG2, RAMP1	1235	329	19333	1.37986	1	0.952589	0.941883
GOTERM_BP_DIRECT	GO:0048675~axon extension	6	0.455581	0.0766926	NLGN3, SEMA7A, EDNRA, PPP3CB, SLC9A6, DCLK1	1235	36	19333	2.60904	1	0.970238	0.959335
GOTERM_BP_DIRECT	GO:0072593~reactive oxygen species metabolic process	6	0.455581	0.0766926	RIPK3, BNIP3, NDUFS3, PMAIP1, PLA2R1, TP53	1235	36	19333	2.60904	1	0.970238	0.959335
GOTERM_BP_DIRECT	GO:0045582~positive regulation of T cell differentiation	6	0.455581	0.0766926	CD74, PBRM1, SMARCD2, SMARCD3, ZMIZ1, GATA3	1235	36	19333	2.60904	1	0.970238	0.959335
GOTERM_BP_DIRECT	GO:0048661~positive regulation of smooth muscle cell proliferation	9	0.683371	0.0768391	BMP4, ITGB3, MYB, THBS1, AIF1, EGFR, EREG, TGM2, FOXP1	1235	70	19333	2.01269	1	0.970238	0.959335
GOTERM_BP_DIRECT	GO:0016358~dendrite development	7	0.531511	0.0769748	HDAC2, MAP2, LAMC2, PRICKLE1, NTN1, PRKG1, IGSF9	1235	47	19333	2.33148	1	0.970238	0.959335
GOTERM_BP_DIRECT	GO:0051591~response to cAMP	7	0.531511	0.0769748	LDHA, DUSP1, PTPRN, BSG, MMP19, BRAF, CNGA3	1235	47	19333	2.33148	1	0.970238	0.959335
GOTERM_BP_DIRECT	GO:0033630~positive regulation of cell adhesion mediated by integrin	4	0.303721	0.0779422	ITGB3, PTPN6, CIB1, NCKAP1L	1235	16	19333	3.91356	1	0.970238	0.959335
GOTERM_BP_DIRECT	GO:2001171~positive regulation of ATP biosynthetic process	4	0.303721	0.0779422	PID1, NDUFC2, TREM2, PPARA	1235	16	19333	3.91356	1	0.970238	0.959335
GOTERM_BP_DIRECT	GO:0006164~purine nucleotide biosynthetic process	4	0.303721	0.0779422	PRPSAP1, SLC4A7, PRPSAP2, HPRT1	1235	16	19333	3.91356	1	0.970238	0.959335
GOTERM_BP_DIRECT	GO:0034375~high-density lipoprotein particle remodeling	4	0.303721	0.0779422	SCARB1, LIPG, APOA1, PLTP	1235	16	19333	3.91356	1	0.970238	0.959335
GOTERM_BP_DIRECT	GO:0071639~positive regulation of monocyte chemotactic protein-1 production	4	0.303721	0.0779422	CD84, OAS1, CLEC7A, LGALS9	1235	16	19333	3.91356	1	0.970238	0.959335
GOTERM_BP_DIRECT	GO:0048266~behavioral response to pain	4	0.303721	0.0779422	P2RX4, THBS1, THBS4, SCN1A	1235	16	19333	3.91356	1	0.970238	0.959335
GOTERM_BP_DIRECT	GO:0035729~cellular response to hepatocyte growth factor stimulus	4	0.303721	0.0779422	CREB1, HGF, TDGF1, LGMN	1235	16	19333	3.91356	1	0.970238	0.959335
GOTERM_BP_DIRECT	GO:0051493~regulation of cytoskeleton organization	5	0.379651	0.0805824	DIAPH1, NEXN, S100A9, PTK2, S100A8	1235	26	19333	3.01043	1	0.99342	0.982255
GOTERM_BP_DIRECT	GO:0016601~Rac protein signal transduction	5	0.379651	0.0805824	TIAM1, RAC2, RHOU, WASF1, AIF1	1235	26	19333	3.01043	1	0.99342	0.982255
GOTERM_BP_DIRECT	GO:0048714~positive regulation of oligodendrocyte differentiation	5	0.379651	0.0805824	IL33, HDAC2, PPARG, PTN, TLR2	1235	26	19333	3.01043	1	0.99342	0.982255
GOTERM_BP_DIRECT	GO:0022900~electron transport chain	8	0.607441	0.0806314	NQO2, GPX2, NDUFA4L2, ME1, CYBB, ADH5, PDIA5, LOXL2	1235	59	19333	2.12261	1	0.99342	0.982255
GOTERM_BP_DIRECT	GO:0009952~anterior/posterior pattern specification	11	0.835232	0.0809908	SMO, PCGF2, BHLHE40, SCMH1, HOXC5, HOXC4, HOXB3, HOXC13, TDGF1, HOXC8, ACVR2A	1235	95	19333	1.8126	1	0.995296	0.984111
GOTERM_BP_DIRECT	GO:0001933~negative regulation of protein phosphorylation	10	0.759301	0.0819569	LYN, PID1, PRKDC, CTDSP1, CD109, SIRPA, CIB1, SLIT2, EPHB2, DUSP6	1235	83	19333	1.88605	1	1	0.988968
GOTERM_BP_DIRECT	GO:0048538~thymus development	7	0.531511	0.0834645	CCNB2, SLC46A2, RIPK3, PRKDC, SIX1, BRAF, GATA3	1235	48	19333	2.28291	1	1	0.988968
GOTERM_BP_DIRECT	GO:0032570~response to progesterone	6	0.455581	0.084246	NCOA1, GJB2, WBP2, PTN, THBS1, TLR2	1235	37	19333	2.53853	1	1	0.988968
GOTERM_BP_DIRECT	GO:0022008~neurogenesis	8	0.607441	0.08652	NAV3, XRCC2, LPAR1, NDUFS2, FAT4, NAV2, EGFR, TRAK2	1235	60	19333	2.08723	1	1	0.988968
GOTERM_BP_DIRECT	GO:0061042~vascular wound healing	3	0.22779	0.088173	MCAM, KDR, VEGFA	1235	8	19333	5.87034	1	1	0.988968
GOTERM_BP_DIRECT	GO:1903753~negative regulation of p38MAPK cascade	3	0.22779	0.088173	DUSP10, DUSP1, TREM2	1235	8	19333	5.87034	1	1	0.988968
GOTERM_BP_DIRECT	GO:0060509~Type I pneumocyte differentiation	3	0.22779	0.088173	CREB1, THRB, NFIB	1235	8	19333	5.87034	1	1	0.988968
GOTERM_BP_DIRECT	GO:0048066~developmental pigmentation	3	0.22779	0.088173	EDNRA, ZEB2, DCT	1235	8	19333	5.87034	1	1	0.988968
GOTERM_BP_DIRECT	GO:0010594~regulation of endothelial cell migration	3	0.22779	0.088173	CEACAM1, PTN, PTK2	1235	8	19333	5.87034	1	1	0.988968
GOTERM_BP_DIRECT	GO:1904179~positive regulation of adipose tissue development	3	0.22779	0.088173	NCOA1, PPARG, SIRT1	1235	8	19333	5.87034	1	1	0.988968
GOTERM_BP_DIRECT	GO:0030853~negative regulation of granulocyte differentiation	3	0.22779	0.088173	CEACAM1, C1QC, RUNX1	1235	8	19333	5.87034	1	1	0.988968
GOTERM_BP_DIRECT	GO:0015884~folic acid transport	3	0.22779	0.088173	PDPN, FOLR3, FOLR2	1235	8	19333	5.87034	1	1	0.988968
GOTERM_BP_DIRECT	GO:0010886~positive regulation of cholesterol storage	3	0.22779	0.088173	MSR1, SCARB1, LPL	1235	8	19333	5.87034	1	1	0.988968
GOTERM_BP_DIRECT	GO:0001553~luteinization	3	0.22779	0.088173	SGPL1, PTPRN, A2M	1235	8	19333	5.87034	1	1	0.988968
GOTERM_BP_DIRECT	GO:0051058~negative regulation of small GTPase mediated signal transduction	3	0.22779	0.088173	SLIT2, CGNL1, ARHGAP12	1235	8	19333	5.87034	1	1	0.988968
GOTERM_BP_DIRECT	GO:0050790~regulation of catalytic activity	32	2.42976	0.088543	CALML5, FAM13A, ARHGAP19, DENND3, COX6A1, ARHGAP20, CYTH4, SH3PXD2A, ARHGDIB, RAC2, SIRPA, CAPN3, SHOC2, CAPN1, GPSM3, CTSB, CTSA, EIF2B5, PLEKHG4, BRPF1, DENND2A, RAB3IP, FRS2, PPP2R5D, PRKAB1, DPM3, ZEB2, PPP2R2B, RCAN2, RHOU, DOCK2, SGK1	1235	377	19333	1.32874	1	1	0.988968
GOTERM_BP_DIRECT	GO:0033344~cholesterol efflux	5	0.379651	0.0900428	ABCA1, SCARB1, NPC2, APOA1, ABCA12	1235	27	19333	2.89894	1	1	0.988968
GOTERM_BP_DIRECT	GO:0050860~negative regulation of T cell receptor signaling pathway	5	0.379651	0.0900428	LGALS3, CEACAM1, ELF1, LAPTM5, PTPN6	1235	27	19333	2.89894	1	1	0.988968
GOTERM_BP_DIRECT	GO:0014003~oligodendrocyte development	5	0.379651	0.0900428	LYN, EIF2B5, GSTP1, LPAR1, SOX10	1235	27	19333	2.89894	1	1	0.988968
GOTERM_BP_DIRECT	GO:0002639~positive regulation of immunoglobulin production	5	0.379651	0.0900428	CD86, IL33, PTPRC, EPHB2, HLA-E	1235	27	19333	2.89894	1	1	0.988968
GOTERM_BP_DIRECT	GO:0008045~motor neuron axon guidance	5	0.379651	0.0900428	EPHA4, RAC2, LAMC2, SLIT2, NTN1	1235	27	19333	2.89894	1	1	0.988968
GOTERM_BP_DIRECT	GO:0051781~positive regulation of cell division	7	0.531511	0.0902475	IL1A, CSPP1, PTN, THBS4, PGF, EREG, VEGFA	1235	49	19333	2.23632	1	1	0.988968
GOTERM_BP_DIRECT	GO:0050673~epithelial cell proliferation	7	0.531511	0.0902475	SMO, HGF, KDR, CYP7B1, EGFR, RUNX2, SAV1	1235	49	19333	2.23632	1	1	0.988968
GOTERM_BP_DIRECT	GO:0007097~nuclear migration	4	0.303721	0.0903307	NTN1, LMNB2, SYNE2, LMNB1	1235	17	19333	3.68335	1	1	0.988968
GOTERM_BP_DIRECT	GO:0002407~dendritic cell chemotaxis	4	0.303721	0.0903307	CCR1, GPR183, CCR5, PIK3CG	1235	17	19333	3.68335	1	1	0.988968
GOTERM_BP_DIRECT	GO:0043116~negative regulation of vascular permeability	4	0.303721	0.0903307	AKAP12, CEACAM1, SLIT2, AMOT	1235	17	19333	3.68335	1	1	0.988968
GOTERM_BP_DIRECT	GO:0034315~regulation of Arp2/3 complex-mediated actin nucleation	4	0.303721	0.0903307	PICK1, ARFIP2, ARFIP1, AP1AR	1235	17	19333	3.68335	1	1	0.988968
GOTERM_BP_DIRECT	GO:0014066~regulation of phosphatidylinositol 3-kinase signaling	4	0.303721	0.0903307	CEACAM1, PIP5K1A, DIPK2A, EGFR	1235	17	19333	3.68335	1	1	0.988968
GOTERM_BP_DIRECT	GO:0010763~positive regulation of fibroblast migration	4	0.303721	0.0903307	ITGB3, THBS1, SLC8A1, PTK2	1235	17	19333	3.68335	1	1	0.988968
GOTERM_BP_DIRECT	GO:0010469~regulation of receptor activity	4	0.303721	0.0903307	ANKRD13C, PLAU, PDE4D, SERPINE1	1235	17	19333	3.68335	1	1	0.988968
GOTERM_BP_DIRECT	GO:0055091~phospholipid homeostasis	4	0.303721	0.0903307	ABCA1, LIPG, APOA1, ITGB6	1235	17	19333	3.68335	1	1	0.988968
GOTERM_BP_DIRECT	GO:0001701~in utero embryonic development	20	1.5186	0.0910483	SMAD4, PRMT1, PCGF2, XRCC2, OCRL, GATA3, PTH1R, SOX10, AMOT, VEGFA, MYO1E, CCNB2, EDNRA, SH3PXD2A, SMO, MSH2, KIFBP, ZMIZ1, TP53, IFITM5	1235	214	19333	1.46301	1	1	0.988968
GOTERM_BP_DIRECT	GO:0032868~response to insulin	10	0.759301	0.0919652	LYN, HADHA, PTPRN, IGFBP2, CRY1, SRSF4, MAPK14, PPARA, SIRT1, TLR2	1235	85	19333	1.84168	1	1	0.988968
GOTERM_BP_DIRECT	GO:0035335~peptidyl-tyrosine dephosphorylation	6	0.455581	0.0921755	DUSP10, DUSP1, PTPRN, PGP, PTPN6, DUSP6	1235	38	19333	2.47172	1	1	0.988968
GOTERM_BP_DIRECT	GO:0030334~regulation of cell migration	12	0.911162	0.0923682	DOCK10, CEACAM1, SERPINE2, LDB1, FGF18, ENPP2, TNC, NEXN, SGK1, NTN1, NCK1, AMOT	1235	110	19333	1.70774	1	1	0.988968
GOTERM_BP_DIRECT	GO:0051123~RNA polymerase II transcriptional preinitiation complex assembly	8	0.607441	0.0926463	MED14, MED30, TAF13, MED21, MED19, TAF7, MED6, MED28	1235	61	19333	2.05302	1	1	0.988968
GOTERM_BP_DIRECT	GO:0009653~anatomical structure morphogenesis	14	1.06302	0.0943671	CPM, SMAD4, MCAM, FOXI3, GATA3, HOXC13, SOX10, LYVE1, EREG, SCML2, FRAS1, FGF18, PITX2, NFE2L1	1235	136	19333	1.61147	1	1	0.988968
GOTERM_BP_DIRECT	GO:0043536~positive regulation of blood vessel endothelial cell migration	7	0.531511	0.0973203	P2RX4, FGF18, KDR, THBS1, SIRT1, AMOT, VEGFA	1235	50	19333	2.1916	1	1	0.988968
GOTERM_BP_DIRECT	GO:0071300~cellular response to retinoic acid	9	0.683371	0.0987112	ABCA1, LYN, HDAC2, CREB1, SNW1, MYB, TNC, PPARG, EPHA3	1235	74	19333	1.9039	1	1	0.988968
																								VEGFA	#REF!
																								KLF6	#REF!
																								TMEM173	#REF!	STING1
																								NFIB	#REF!
																								ASXL3	#REF!
																								TAF7	#REF!
																								PFKM	#REF!
																								CCDC62	#REF!

## Sheet: COL-HEPGF vs. NL
Category	Term	Count	%	PValue	Genes	List Total	Pop Hits	Pop Total	Fold Enrichment	Bonferroni	Benjamini	FDR
GOTERM_BP_DIRECT	GO:0000902~cell morphogenesis	20	1.40944	3.82653e-06	TGFB2, TGFB1, VDR, HGF, NRG1, STK4, CLU, LIPA, PSMB10, CDH7, CDH6, GREM1, CDH5, BCL6, PDPN, CDH11, NOX4, NCKAP1L, IL7R, CAP2	1313	86	19333	3.42425	0.020395	0.000412117	0.000399183
GOTERM_BP_DIRECT	GO:0001501~skeletal system development	28	1.97322	4.44765e-07	DLX5, HEXB, CHD7, PTH1R, HAPLN1, GLI2, RPS6KA3, RASSF2, ANKH, FRZB, TRPS1, USP1, ALX4, SOX9, TP63, CMKLR1, TEAD4, TGFB2, VDR, FST, BMP7, MMP9, BMP3, COL3A1, COL1A2, MMP16, CDH11, ALPL	1313	137	19333	3.00935	0.0023922	7.0443e-05	6.82322e-05
GOTERM_BP_DIRECT	GO:0001503~ossification	21	1.47992	7.42186e-07	ECM1, IFITM1, THRA, LRRC17, STC1, TCIRG1, CHRDL1, BMP7, MMP9, RUNX2, FSTL3, RUNX1, CLEC3B, RASSF2, CDH11, BCL2, SOX9, OSTF1, SOST, PDLIM7, ATP6V1B1	1313	85	19333	3.63777	0.0039887	0.000108018	0.000104628
GOTERM_BP_DIRECT	GO:0001525~angiogenesis	50	3.52361	2.00337e-11	ACVRL1, ROBO4, ECM1, FLT4, PDE3B, SERPINE1, RORA, MEOX2, SAT1, PIK3CG, AMOT, ELK3, ESM1, KDR, LEPR, ITGAV, EPHB3, HTATIP2, PDGFRB, VAV3, TNFRSF12A, UNC5B, IL18, TGFBR3, CEACAM1, EMCN, MMP19, ITGA5, ANGPTL1, ENG, EPAS1, ECSCR, NDNF, PTGS2, ADGRG1, RNF213, CXCR3, S1PR1, HMOX1, ANGPT2, MCAM, ERAP1, FN1, WARS1, VEGFA, PTPRB, TGFBI, RAMP1, FGFR2, BMPR1A	1313	253	19333	2.90994	1.07881e-07	9.80739e-09	9.4996e-09
GOTERM_BP_DIRECT	GO:0001570~vasculogenesis	17	1.19803	3.22285e-06	NTRK2, TGFB1, FZD4, TIPARP, ADM, AMOT, VEGFA, TGFBR3, MYO1E, SHH, SGPL1, KDR, HAS2, ITGAV, CCM2, JUNB, ENG	1313	63	19333	3.97322	0.0172053	0.000354185	0.000343069
GOTERM_BP_DIRECT	GO:0001666~response to hypoxia	37	2.60747	5.96793e-09	ACVRL1, AHCY, EPAS1, CXCR4, ITPR2, ADM, PLOD2, ETS1, THBS1, TNF, HK2, LOXL2, DPP4, PDLIM1, LDHA, PLAU, UCP2, CASP1, CAPN2, HMOX1, TGFB2, EGLN3, TGFB1, ANGPT2, BNIP3, VEGFC, PML, VEGFA, TGFBR3, IL1A, DDIT4, NOX4, CD24, CRYAB, PAM, ENG, TLR2	1313	183	19333	2.97704	3.21368e-05	1.53035e-06	1.48232e-06
GOTERM_BP_DIRECT	GO:0001774~microglial cell activation	12	0.845666	2.2121e-06	TLR1, C1QA, ITGAM, IFNGR1, C5AR1, ITGB2, TLR6, TNF, AIF1, CLU, TLR3, TLR2	1313	30	19333	5.88972	0.0118415	0.000270731	0.000262235
GOTERM_BP_DIRECT	GO:0001822~kidney development	26	1.83228	4.6422e-07	HPGD, LRP4, SIX1, GATA3, FSTL3, GLI2, SGPL1, ADAMTS1, CA2, HAS2, ADAMTS6, TFAP2A, TGFB2, MME, TIPARP, AP1B1, GFRA1, PROX1, SULF1, BICC1, VEGFA, BMP4, PYGO1, ITGA8, AGTR1, FREM2	1313	121	19333	3.1639	0.0024967	7.14235e-05	6.9182e-05
GOTERM_BP_DIRECT	GO:0001837~epithelial to mesenchymal transition	15	1.05708	2.91454e-06	TGFB2, TGFB1, AKNA, HGF, LEF1, LOXL3, HMGA2, BMP7, LOXL2, TGFBR3, EPB41L5, S100A4, SOX9, FGFR2, ENG	1313	49	19333	4.50744	0.0155723	0.000348773	0.000337827
GOTERM_BP_DIRECT	GO:0006915~apoptotic process	83	5.84919	1.50894e-09	AVEN, IFI27L2, RARG, NCF1, SH3KBP1, ITGB2, TNFAIP3, SIX1, TCIRG1, SHF, RPS6KA3, CASP4, PEA15, TNFSF10, CASP1, CAPN3, CTSH, IKBKG, PHLDA1, TP63, CTSC, HTATIP2, ZBP1, SRGN, KLF11, DAXX, SEMA6A, TNFRSF12A, UNC5B, PRKCD, KREMEN1, MMP9, GREM1, ALDH1A3, IL1A, PLSCR1, IFI27, IRF1, IL1B, DDIT4, ELMO1, DPEP1, CHI3L1, S100A9, SQSTM1, S100A8, NAIP, FAIM, TLR2, BIRC3, KANK2, BEX2, BCL2A1, C5AR1, ECSCR, IFI6,…	1313	607	19333	2.01337	8.12563e-06	4.7798e-07	4.6298e-07
GOTERM_BP_DIRECT	GO:0006935~chemotaxis	34	2.39605	4.53818e-12	CXCL6, CXCL9, C5AR1, PTAFR, ECSCR, CXCR4, CXCL14, CXCL16, AMOT, SPN, CCL8, CCL7, PLAU, CXCR3, CCRL2, C3AR1, S1PR1, RAC2, CCR8, CCR7, NCKAP1L, LGALS9, CCR5, CCN1, CMKLR1, CCR1, CCL23, XCR1, CCL22, PLAUR, IL16, CXCL10, FES, DOCK2	1313	123	19333	4.07013	2.44379e-08	2.44381e-09	2.36712e-09
GOTERM_BP_DIRECT	GO:0006954~inflammatory response	91	6.41297	1.01415e-23	CXCL6, CXCL9, IL1RN, ECM1, ITGB2, LOXL3, TNFAIP3, ADM, TCIRG1, CXCL3, LIPA, TNF, PIK3CG, ADGRE5, HYAL3, SCN9A, CASP4, CCRL2, NFKBIZ, BLNK, C3AR1, CCR7, IKBKG, LGALS9, CCR5, HAVCR2, SCN1A, CMKLR1, GBP5, ANXA1, CERS6, IGFBP4, IL18, CYBB, TNFRSF1B, TLR1, TPST1, IL1A, HCK, IL1B, AGTR1, DPEP1, PLAA, CHST1, CHI3L1, TLR8, TLR7, TLR6, S100A9, TLR4, S100A8, TLR3, NAIP, CHST2, TLR2, CSF1R, PTGFR, SEMA7A, C…	1313	413	19333	3.24434	5.46118e-20	5.46118e-20	5.28979e-20
GOTERM_BP_DIRECT	GO:0006955~immune response	81	5.70825	2.02977e-13	CD86, CXCL6, IL1RN, CTSW, ETS1, CXCL14, TNF, PIK3CG, IFI44L, CTSS, TNFSF13B, SPN, FCGR3B, ADGRE5, CTSL, RGS1, CCRL2, TNFSF10, ENPP1, CCR8, CCR7, IKBKG, CCR5, B2M, CTSC, GPSM3, CMKLR1, IL18, HLA-C, IL16, TNFRSF1B, HLA-G, VAV1, HLA-E, TAPBP, TGFBR3, CLEC4A, TLR1, IL1A, IL1B, IRF8, TLR8, TLR7, LCP2, TLR6, TLR4, TLR2, CD274, SEMA7A, C1R, CEBPG, C5AR1, PTAFR, IFI6, CXCR4, CD1D, SAMHD1, IL2RG, THBS1, H…	1313	492	19333	2.42412	1.09288e-09	2.18607e-10	2.11746e-10
GOTERM_BP_DIRECT	GO:0007155~cell adhesion	87	6.13108	3.93792e-13	ROBO2, LGALS3BP, SPON1, ITGAM, TGFB1I1, COL12A1, ITGB2, TNC, LAMC2, ARHGAP5, MSLN, CLDN1, HAPLN1, LOXL2, ICAM1, CDH6, ALCAM, ADGRE5, CHL1, BOC, ITGAX, CCR8, SIRPA, ITGAV, PLXNC1, CCN1, EDIL3, TNFRSF12A, VWF, CASK, EMP2, CLEC4A, HCK, BCAM, CEACAM1, CLDN8, CDH11, ITGA8, ITGA6, ITGA5, SSX2IP, FREM2, DSC2, EPHA3, ENG, FBLN7, NLGN3, SELPLG, LAMA3, ADAM22, DPT, NEXN, PCDH19, THBS1, THBS4, PCDH17, DPP4,…	1313	555	19333	2.30813	2.12059e-09	3.02939e-10	2.93431e-10
GOTERM_BP_DIRECT	GO:0007160~cell-matrix adhesion	22	1.55039	8.81536e-06	ITGAM, ECM2, ITGB2, FN1, EMP2, MSLN, LYVE1, COL3A1, BCAM, BCL6, COL5A3, ITGA11, ITGA8, ITGAX, ZYX, ITGBL1, ITGAV, ITGA6, SIGLEC1, ITGA5, FREM1, FERMT3	1313	107	19333	3.02743	0.0463618	0.000804588	0.000779338
GOTERM_BP_DIRECT	GO:0007165~signal transduction	168	11.8393	1.29072e-17	CNTFR, IL1RN, CD83, IRS1, GMFG, DGKA, HHIP, CXCL14, CXCL16, ELK3, SYDE2, RPS6KA3, HPGDS, RPS6KA6, RASSF2, ALCAM, RGS1, PLAU, CLEC5A, TNFSF10, SOX9, OSTF1, CCN1, PDGFRB, TLE3, IGFBP5, MIA, IGFBP4, IGFBP2, PRKCD, FLT3LG, ANK3, TOM1L1, AR, INPP4B, BCAM, TYROBP, MAPKAPK3, PLAA, ERG, OPTN, PLPP1, CSNK1G1, SKAP2, CSF1R, CD274, BEX2, NDRG4, NPR1, EPAS1, LHB, C5AR1, STC1, ITPR2, CSF2RB, GATA3, ARHGAP15, …	1313	1268	19333	1.95085	6.95053e-14	3.47527e-14	3.3662e-14
GOTERM_BP_DIRECT	GO:0007166~cell surface receptor signaling pathway	43	3.0303	9.49842e-06	CD86, CD274, CDA, IFITM1, NPR1, LY96, PTH1R, ASGR2, SPN, MILR1, ADGRG1, FCGR3B, ADGRE5, CXCR3, ADGRG6, LEPR, CD14, CCR5, FCGR1A, IL12RB2, CCR1, IFNAR2, SEMA6A, ANXA1, GFRA1, ADGRA3, INHBA, CD2, CLEC4A, CXCL10, ADGRD1, PTPRC, CLCF1, ADGRF5, CD28, PECAM1, CD247, IL7R, ADGRL4, CLEC2D, MYD88, IRF9, BIRC3	1313	305	19333	2.07588	0.0498631	0.000852483	0.000825729
GOTERM_BP_DIRECT	GO:0007229~integrin-mediated signaling pathway	26	1.83228	6.60896e-08	SEMA7A, ITGAM, LAMA3, ITGB2, ADAM22, PTN, ADAMTS1, ADAMTS18, ITGAX, ITGAV, VAV3, FYB1, FN1, ISG15, VAV1, HCK, COL3A1, CEACAM1, ITGA11, ITGA8, ZYX, ITGBL1, ITGA6, CCM2, ITGA5, FERMT3	1313	110	19333	3.48029	0.000355829	1.27105e-05	1.23116e-05
GOTERM_BP_DIRECT	GO:0007507~heart development	36	2.537	1.86798e-06	ACVRL1, ADM, ECE1, PTN, CACNA1C, GLI2, PDLIM1, AKAP13, SHH, ADAP2, ERBB3, SOX9, BVES, RXRG, PDLIM4, PDLIM7, TGFB2, MKKS, TGFB1, CXADR, MBD2, FN1, AP1B1, MICAL2, BICC1, IL1A, COL3A1, RBP4, LOX, ID2, ID3, CCM2, PPARG, PAM, TDGF1, FREM2	1313	219	19333	2.42043	0.0100087	0.000245343	0.000237643
GOTERM_BP_DIRECT	GO:0008284~positive regulation of cell proliferation	80	5.63777	2.1936e-10	CD86, CNTFR, RARG, IRS1, FLT4, TNC, ADM, ARRB1, LAMC2, HTR2A, TCIRG1, PTH1R, GLI1, ETS1, SHH, ESM1, BCL7A, MYC, KDR, ITGAX, RAC2, CTSH, ITGAV, SOX9, TIMP1, PDGFRB, FLT3LG, TET1, NRG1, EMP2, PROX1, OSMR, RUNX2, GREM1, AR, HCK, IL1B, HCLS1, EAPP, CSF1R, PTGFR, HDAC2, LEF1, PTN, THBS1, AIF1, NTN1, DPP4, PLAC8, PURA, ERBB3, CLEC7A, EPCAM, CXCR3, HAS2, ROMO1, IL12RB2, LYN, NTRK2, TGFB2, TGFB1, FN1, VE…	1313	553	19333	2.1301	1.18125e-06	7.87502e-08	7.62787e-08
GOTERM_BP_DIRECT	GO:0008285~negative regulation of cell proliferation	71	5.00352	2.1657e-10	ACVRL1, RARG, IFITM1, TGFB1I1, ADM, PTPRJ, IFI35, PTH1R, ETS1, IFIT3, CDH5, ADAMTS1, KLF11, AGTPBP1, MSX2, LDOC1, PROX1, IL1A, AR, DDAH1, IRF1, IL1B, PLPP1, TLR2, SKAP2, KANK2, CSF1R, DPT, PDS5B, GATA3, STK4, PTGS2, THBS1, TOB1, NDRG1, ADGRG1, SCIN, GPNMB, FRZB, PDPN, LMNA, IGFBP6, SH2B3, TP53I11, S100A11, LYN, TFAP2A, BCHE, TGFB2, CCL23, TGFB1, NIBAN2, BCL11B, VDR, RARRES1, EIF2AK2, DHCR24, NMI,…	1313	464	19333	2.25307	1.16623e-06	7.87502e-08	7.62787e-08
GOTERM_BP_DIRECT	GO:0008360~regulation of cell shape	33	2.32558	1.0397e-08	CSF1R, FBLIM1, SH3KBP1, HEXB, ITGB2, LPAR1, ARHGAP18, SEMA3E, PTN, ARHGAP15, COCH, ICAM1, CCL7, PDPN, KDR, RAC2, PLXNC1, BVES, PLXNA4, WASF3, ANXA1, TPM1, FN1, MSN, S100B, RHOD, VEGFA, DIAPH1, HCK, FMNL1, FES, PLEKHO1, RHOU	1313	154	19333	3.15521	5.59861e-05	2.23951e-06	2.16922e-06
GOTERM_BP_DIRECT	GO:0009615~response to virus	33	2.32558	1.1317e-12	IFITM1, CXCR4, ADAR, GATA3, ENO1, ZC3HAV1, IFIT1, TNF, CLU, IFIT3, IFIT2, IFIH1, CCL8, CCL4, HYAL3, IKBKG, CCL19, IFNAR2, CCL22, RSAD2, IFNGR1, MX2, MX1, IFI44, HMGA2, EIF2AK2, ISG15, NMI, DCLK1, OAS1, BCL3, TLR8, IFNAR1	1313	111	19333	4.37749	6.09394e-09	7.61772e-10	7.37865e-10
GOTERM_BP_DIRECT	GO:0010628~positive regulation of gene expression	74	5.21494	3.51888e-09	RARG, TNC, LRRC32, CLU, ETS1, TNF, EPB41L4B, CDH5, SHH, MYC, LAMP3, CREB3L2, BLNK, ITGAX, CTSH, SOX9, LGALS9, GABPA, IFNGR1, NRG1, ANK3, WNT16, SOX10, DKK1, F3, RUNX2, ADAM19, IL1A, AR, PLSCR1, TYROBP, IL1B, NOS1AP, PPARG, TLR6, ADTRP, TLR4, TLR3, TLR2, ENG, PTGFR, DLX5, LEF1, IL2RG, ERBB3, CLEC7A, LMNA, TFAP2A, NTRK2, CD74, TGFB1, BCL11A, VDR, FN1, HMGA2, MSN, BRAF, INHBA, BMP7, WARS1, VEGFA, BM…	1313	525	19333	2.07542	1.8949e-05	9.47458e-07	9.17723e-07
GOTERM_BP_DIRECT	GO:0014068~positive regulation of phosphatidylinositol 3-kinase signaling	20	1.40944	2.17686e-06	PDGFRB, NTRK2, TGFB2, NCF1, UNC5B, HGF, IL18, FN1, SEMA3E, WNT16, TNF, VEGFA, ERBB3, CD28, KDR, HCLS1, PTPN6, SOX9, PIK3AP1, HCST	1313	83	19333	3.54802	0.011654	0.000270731	0.000262235
GOTERM_BP_DIRECT	GO:0016477~cell migration	47	3.31219	7.1109e-09	DOCK5, SH3KBP1, LAMA3, ITGB2, NTN4, TNFAIP3, THBS1, PIK3CG, CORO1C, SYDE2, ADGRG1, PDPN, KDR, GPC3, S1PR1, SIRPA, ITGAV, NCKAP1L, IGFBP6, EPHB3, NTNG1, VAV3, PDGFRB, TGFB2, PRKCI, TGFB1, ATRNL1, NDE1, EMP2, GFRA1, PARP9, MMP9, RHOD, VAV1, TGFBR3, FMNL1, CEACAM1, ELMO1, ITGBL1, CD248, RHOU, LCP1, CD24, DOCK2, EPHA3, MEGF9, ENG	1313	271	19333	2.55366	3.82915e-05	1.66488e-06	1.61263e-06
GOTERM_BP_DIRECT	GO:0019221~cytokine-mediated signaling pathway	28	1.97322	6.06588e-06	CSF1R, CNTFR, PTPRN, CSF2RB, PTPRJ, IL2RG, CSF2RA, LEPR, JAK3, IL12RB2, TGM2, CCR1, IFNAR2, FZD4, IFNGR1, STAT1, IL10RA, IL16, OSMR, F3, IL1A, HCK, IL1B, CLCF1, IL2RB, PTPN6, IL7R, IFNAR1	1313	156	19333	2.64282	0.0321371	0.000573066	0.000555081
GOTERM_BP_DIRECT	GO:0030198~extracellular matrix organization	32	2.25511	1.98199e-07	VIT, ECM2, COL14A1, NDNF, TNF, THSD4, EGFLAM, MMP27, ADAMTS19, ADAMTS1, ADAMTS18, SOX9, CCN1, ADAMTS6, COL28A1, MIA, MMP1, MMP9, NFKB2, COL3A1, CCDC80, MMP13, COL1A2, MMP16, COL4A1, COL5A3, BCL3, ITGA8, MMP19, TGFBI, MATN4, RECK	1313	165	19333	2.85562	0.00106673	3.44292e-05	3.33487e-05
GOTERM_BP_DIRECT	GO:0030282~bone mineralization	16	1.12755	1.91995e-06	PTN, PTH1R, PTGS2, ASGR2, CLEC3B, MMP13, COL1A2, ANKH, LOX, GPNMB, GPC3, ENPP1, ALPL, SOX9, IFITM5, FGFR2	1313	54	19333	4.36275	0.0102857	0.000246166	0.00023844
GOTERM_BP_DIRECT	GO:0030335~positive regulation of cell migration	56	3.94644	5.06987e-14	FLT4, LAMC2, GLI1, CLDN1, MYLK, CXCL16, CDH5, PREX1, PLAU, KDR, ITGAX, CTSH, ITGAV, CCN1, PDGFRB, SEMA6A, HGF, RHOD, MMP9, F3, DAAM2, IL1B, PECAM1, ITGA6, ITGA5, CSF1R, CD274, LRRC15, SEMA7A, GRN, SEMA3D, SEMA3B, LEF1, CXCR4, SEMA3E, SEMA3F, THBS1, AIF1, CCL7, GPNMB, CLEC7A, PDPN, S1PR1, HAS2, CCR1, LYN, TGFB1, FZD4, MCAM, SSH2, VEGFA, DIAPH1, PLP1, SPRY2, TDGF1, FERMT3	1313	264	19333	3.12334	2.7322e-10	6.82531e-11	6.61111e-11
GOTERM_BP_DIRECT	GO:0030593~neutrophil chemotaxis	29	2.04369	2.77304e-13	CXCL6, CXCL9, C5AR1, ITGB2, CXCL3, PIK3CG, PREX1, LGALS3, CCL8, CCL7, CCL4, PDE4B, NCKAP1L, CCL19, VAV3, TGFB2, CCL23, FCER1G, CCL22, CXADR, CCL21, VAV1, CXCL10, JAML, IL1B, SAA1, DPEP1, S100A9, S100A8	1313	82	19333	5.20737	1.49344e-09	2.4888e-10	2.4107e-10
GOTERM_BP_DIRECT	GO:0030890~positive regulation of B cell proliferation	14	0.98661	7.51125e-06	VAV3, CD74, SLC39A10, BMI1, TNFSF13B, PTPRC, BCL6, CLCF1, GPR183, BCL2, BTK, NCKAP1L, TLR4, CD320	1313	46	19333	4.48131	0.0396411	0.000697381	0.000675495
GOTERM_BP_DIRECT	GO:0031663~lipopolysaccharide-mediated signaling pathway	14	0.98661	9.37159e-07	LYN, TGFB1, PTAFR, IL18, LY96, TNF, NFKBIA, HCK, CD6, IL1B, CD14, TLR4, MYD88, TLR2	1313	39	19333	5.28564	0.00503389	0.0001294	0.000125339
GOTERM_BP_DIRECT	GO:0032355~response to estradiol	23	1.62086	5.35227e-06	PDGFRB, NCOA1, GPI, PTGFR, TGFB1, ANXA1, HPGD, GSTP1, PTCH1, MBD2, DNMT3A, IGFBP2, PTN, PTGS2, TFPI, ETS1, BMP7, GJB2, MYC, RBBP8, CALR, CRYAB, PAM	1313	112	19333	3.02374	0.0284107	0.00053374	0.00051699
GOTERM_BP_DIRECT	GO:0032496~response to lipopolysaccharide	30	2.11416	8.06016e-07	PTGFR, HDAC2, HPGD, C5AR1, LY96, ADM, CSF2RB, PTGS2, CLDN1, LOXL1, RPS6KA3, CCR7, LGALS9, IL12RB2, IL10RA, FOXP1, NFKB2, GJB2, CD6, MAPKAPK3, IL1B, BTK, ALPL, TRIB1, S100A9, TLR4, S100A8, FGFR2, TLR2, IFNAR1	1313	158	19333	2.79575	0.00433099	0.000114221	0.000110636
GOTERM_BP_DIRECT	GO:0032722~positive regulation of chemokine production	14	0.98661	5.74318e-06	CD74, CSF1R, IL18, EIF2AK2, AIF1, TNF, ALOX15B, HMOX1, TLR7, TLR4, MYD88, TLR3, HAVCR2, TLR2	1313	45	19333	4.58089	0.0304537	0.000552268	0.000534936
GOTERM_BP_DIRECT	GO:0032729~positive regulation of interferon-gamma production	19	1.33897	4.30107e-06	CEBPG, IL18, ISG15, TNF, CD2, CLEC7A, IL1B, BCL3, PDE4B, IRF8, TLR8, TLR7, CD14, LGALS9, TLR4, TLR3, HAVCR2, IL12RB2, CD276	1313	79	19333	3.54129	0.0228952	0.000445409	0.000431431
GOTERM_BP_DIRECT	GO:0032755~positive regulation of interleukin-6 production	22	1.55039	5.52681e-06	CD74, PTAFR, IL16, SCIMP, AIF1, TNF, IFIH1, TLR1, IL1A, TYROBP, CLEC7A, IL1B, BTK, TLR8, TLR7, TLR6, LGALS9, RAB7B, TLR4, MYD88, TLR3, TLR2	1313	104	19333	3.11475	0.0293234	0.000541125	0.000524143
GOTERM_BP_DIRECT	GO:0032757~positive regulation of interleukin-8 production	17	1.19803	5.01044e-06	CD74, SERPINE1, F3, TNF, CD2, TLR1, CLEC7A, IL1B, TLR8, CHI3L1, TLR7, CD14, LGALS9, TLR4, MYD88, TLR3, TLR2	1313	65	19333	3.85097	0.0266206	0.00050908	0.000493103
GOTERM_BP_DIRECT	GO:0032760~positive regulation of tumor necrosis factor production	28	1.97322	2.17895e-09	CD84, HDAC2, PTAFR, LY96, PTPRJ, THBS1, CLU, IFIH1, SPN, CLEC7A, CCL19, CD14, LGALS9, HAVCR2, IFNGR1, CYBB, HLA-E, CD2, TLR1, IL1A, TYROBP, PTPRC, OAS1, BTK, TLR4, MYD88, TLR3, TLR2	1313	108	19333	3.81741	1.17336e-05	6.5187e-07	6.31412e-07
GOTERM_BP_DIRECT	GO:0034142~toll-like receptor 4 signaling pathway	9	0.634249	1.84236e-06	LYN, NFKBIA, OAS1, LY96, CD14, NMI, PIK3AP1, SCIMP, TLR4	1313	15	19333	8.83458	0.00987204	0.000245343	0.000237643
GOTERM_BP_DIRECT	GO:0042475~odontogenesis of dentin-containing tooth	18	1.2685	2.9299e-07	HDAC2, DLX3, BCL11B, FST, LEF1, TNC, LRP4, ADM, BMP7, ACVR2A, RUNX2, GLI2, BMP4, SHH, CA2, SOSTDC1, TP63, BMPR1A	1313	60	19333	4.41729	0.00157651	4.93047e-05	4.77574e-05
GOTERM_BP_DIRECT	GO:0043065~positive regulation of apoptotic process	47	3.31219	3.05393e-06	RARG, HPGD, LPAR1, ADM, PTN, STK4, PTGS2, TNF, CLU, IFIT2, LDHA, SCIN, RASSF2, FRZB, INPP5D, TNFSF10, HMOX1, CCN1, PHLDA1, TGM2, ZBP1, NCOA1, PDGFRB, KLF11, TGFB1, TNFRSF12A, GADD45B, BNIP3, HMGA2, S100B, BMP7, MMP9, DUSP6, BMP4, LATS1, ALDH1A3, RYBP, BCL6, STK17B, BCL2, ID3, NOX4, ITGA6, SPRY1, PPARG, SQSTM1, TLR3	1313	332	19333	2.08446	0.016311	0.000349883	0.000338902
GOTERM_BP_DIRECT	GO:0043066~negative regulation of apoptotic process	79	5.5673	6.70665e-11	AVEN, DYRK3, HHIP, FLT4, FHL2, ADAR, IFIT3, GLI2, RPS6KA3, SHH, SIX4, MYC, CLEC5A, KDR, CAPN3, CTSH, SOX9, TIMP1, CCN1, TGM2, HTATIP2, PDGFRB, PRKCI, ANXA1, MSX2, HGF, ANXA5, PLAUR, SOX10, DKK1, MMP9, GREM1, HCK, DPEP1, NAA38, CRYAB, NAIP, FAIM, BIRC3, CSF1R, PTGFR, HDAC2, PRKAA2, BCL2A1, GSTP1, LEF1, IFI6, VTCN1, THBS1, AIF1, PLAC8, ERBB3, BAG3, EPCAM, PDPN, UCP2, NCKAP1L, TFAP2A, CD74, PLK3, EG…	1313	530	19333	2.19475	3.61153e-07	2.7781e-08	2.69091e-08
GOTERM_BP_DIRECT	GO:0043123~positive regulation of I-kappaB kinase/NF-kappaB signaling	38	2.67794	6.61409e-09	RNF31, ECM1, SLC20A1, LPAR1, ZC3HAV1, TNF, AKAP13, CLEC7A, TSPAN6, CASP1, TNFSF10, HMOX1, TRIM25, CCR7, IKBKG, CCL19, LGALS9, TRIM21, TGM2, WLS, CD74, CCL21, PLK2, SHISA5, CFLAR, S100B, IL1A, IL1B, REL, TRIM14, S100A4, LTBR, TLR6, GAPDH, TLR4, MYD88, TLR3, BIRC3	1313	192	19333	2.91418	3.56163e-05	1.61895e-06	1.56814e-06
GOTERM_BP_DIRECT	GO:0045087~innate immune response	87	6.13108	4.30422e-11	CD84, ITGAM, NCF1, CLEC10A, CGAS, ADAR, IFI35, CLU, PIK3CG, IFIT3, IFIT2, IFIH1, HERC5, LGALS3, CLEC5A, CASP4, TRIM25, IKBKG, JAK3, B2M, TRIM21, HAVCR2, ZBP1, FCER1G, ANXA1, RSAD2, DTX3L, DDX58, CYBB, HLA-C, PARP9, MPEG1, HLA-E, CLEC4A, TLR1, HCK, OAS1, IFI27, BTK, SERPING1, TRIM14, TLR8, TLR7, PPARG, TLR6, S100A9, TLR4, S100A8, OPTN, TLR3, NAIP, TLR2, C1QB, CSF1R, C1QA, SAMD9, C1S, C1R, IFI6, LY…	1313	605	19333	2.11738	2.31782e-07	1.93152e-08	1.8709e-08
GOTERM_BP_DIRECT	GO:0045766~positive regulation of angiogenesis	34	2.39605	1.42187e-08	ACVRL1, GRN, ECM1, C5AR1, ITGB2, SERPINE1, ADM, ETS1, THBS1, HK2, CDH5, CXCR3, C3AR1, KDR, ITGAX, HMOX1, CTSH, ANGPT2, HGF, ERAP1, VEGFC, CYBB, HMGA2, EMP2, F3, RUNX1, VEGFA, GREM1, IL1A, DDAH1, IL1B, CHI3L1, TLR3, ENG	1313	164	19333	3.0526	7.65645e-05	2.9449e-06	2.85248e-06
GOTERM_BP_DIRECT	GO:0045944~positive regulation of transcription from RNA polymerase II promoter	135	9.51374	8.04809e-09	RORA, ETS1, TNF, ELK3, RPS6KA3, MYC, CREB3L2, SOX9, CCN1, PITX2, JUNB, TP63, TSTD1, HGF, LMO3, CASK, LMO7, SOX10, RUNX2, RUNX1, PYGO1, AR, MORF4L2, ERG, SQSTM1, CASZ1, AKNA, DLX3, EPAS1, GLIS3, SUPT4H1, GATA3, PLAC8, ALX4, NLRP3, TFAP2A, ZFHX3, TGFB1, EGR3, BCL11B, BCL11A, VDR, SS18L2, HMGA2, MICAL2, INHBA, BMP7, POU2F3, PBX1, NFKB2, BMP4, NFKBIA, CXCL10, LHX2, BCL3, REL, CD28, TNFSF8, FGFR2, BMP…	1313	1210	19333	1.64279	4.3338e-05	1.80579e-06	1.74912e-06
GOTERM_BP_DIRECT	GO:0046718~viral entry into host cell	22	1.55039	4.00069e-06	CD86, SELPLG, CXADR, CXCR4, WWP1, HTR2A, CLDN1, PVR, ICAM1, DPP4, PLSCR1, CTSL, MRC1, CLEC5A, HYAL3, AGTR1, ITGAV, NCAM1, ITGA5, CCR5, CD55, CTSB	1313	102	19333	3.17583	0.0213133	0.000422425	0.000409168
GOTERM_BP_DIRECT	GO:0048661~positive regulation of smooth muscle cell proliferation	19	1.33897	6.49925e-07	PDGFRB, TGFB1, STAT1, PTAFR, IL18, PTGS2, AIF1, THBS1, TNF, FOXP1, BMP4, MYC, ID2, S1PR1, HMOX1, TLR4, MYD88, FGFR2, TGM2	1313	70	19333	3.99659	0.00349373	9.72179e-05	9.41669e-05
GOTERM_BP_DIRECT	GO:0050729~positive regulation of inflammatory response	26	1.83228	7.98705e-08	SERPINE1, IFI35, ETS1, TNF, CASP4, NFKBIZ, CASP1, NLRP3, GPSM3, TGM2, ZBP1, IL18, NKG7, IL16, NMI, NFKBIA, FABP4, IL1B, AGTR1, TLR7, S100A9, TLR4, S100A8, TLR3, NAIP, TLR2	1313	111	19333	3.44893	0.00043001	1.48311e-05	1.43657e-05
GOTERM_BP_DIRECT	GO:0051092~positive regulation of NF-kappaB transcription factor activity	31	2.18464	3.73694e-07	RNF31, ITGB2, TNF, CLU, ICAM1, CLEC7A, TRIM25, NLRP3, CAPN3, IKBKG, LGALS9, TRIM21, PRKCI, TGFB1, RIPK3, IL18, EIF2AK2, CFLAR, GREM1, AR, IL1B, BTK, TRIM14, TLR6, RAB7B, S100A9, TLR4, S100A8, MYD88, TLR3, TLR2	1313	161	19333	2.83511	0.00201032	6.09801e-05	5.90663e-05
GOTERM_BP_DIRECT	GO:0051607~defense response to virus	53	3.73502	1.61935e-14	RTP4, CXCL9, IFITM1, CGAS, ADAR, IFIT1, IFI44L, IFIT3, IFIT2, IFIH1, HERC5, CASP1, ITGAX, TRIM25, ZBP1, IFNAR2, GBP7, CXADR, RSAD2, RIPK3, DTX3L, DDX58, PARP9, PLSCR1, OAS1, IFI27, PDE12, IRF1, DDIT4, TLR8, TLR7, IRF9, TLR3, TLR2, IFI6, ZC3HAV1, SAMHD1, STAT1, BNIP3, MX2, MX1, EIF2AK2, ISG15, PML, MOV10, PTPRC, ZNFX1, GPAM, STING1, BCL2, MYD88, SERINC5, APOBEC3B	1313	234	19333	3.33499	8.72868e-11	2.90674e-11	2.81551e-11
GOTERM_BP_DIRECT	GO:0060326~cell chemotaxis	20	1.40944	1.61232e-07	PDGFRB, CCR1, DOCK4, XCR1, CCL21, HGF, LEF1, PRKCD, LPAR1, CXCR4, CXCL14, LOX, BIN2, CXCR3, CCRL2, AGTR1, CCR8, CCR7, CCR5, ENG	1313	71	19333	4.14769	0.000867856	2.89411e-05	2.80328e-05
GOTERM_BP_DIRECT	GO:0070098~chemokine-mediated signaling pathway	18	1.2685	3.11873e-06	CCR1, CXCL6, CCL23, CXCL9, XCR1, CCL22, CCL21, CXCL3, CXCL10, CCL8, CCL7, CXCR3, CCRL2, CCL4, CCR8, CCL19, CCR5, CMKLR1	1313	70	19333	3.78625	0.0166541	0.000349883	0.000338902
GOTERM_BP_DIRECT	GO:0070374~positive regulation of ERK1 and ERK2 cascade	43	3.0303	3.04729e-09	CSF1R, SEMA7A, NDRG4, FLT4, C5AR1, ARRB1, HTR2A, TNF, ICAM1, P2RY6, CCL8, CCL7, GPNMB, BMPER, CCL4, KDR, CCR7, CCL19, LGALS9, HAVCR2, CCR1, PDGFRB, CD74, CCL23, NQO2, TGFB1, CCL22, CCL21, NRG1, BRAF, CFLAR, INHBA, SCIMP, VEGFA, BMP4, IL1A, PTPRC, GPR183, NOX4, SPRY2, CHI3L1, TLR4, FGFR2	1313	229	19333	2.76482	1.64095e-05	8.63665e-07	8.36561e-07
GOTERM_BP_DIRECT	GO:0071222~cellular response to lipopolysaccharide	37	2.60747	2.56167e-08	CD86, CD274, CXCL6, CXCL9, GSTP1, SERPINE1, TNFAIP3, LY96, CXCL3, TFPI, TNF, ICAM1, MRC1, CASP1, PDE4B, CAPN2, SIRPA, NLRP3, CD14, CCR5, B2M, GIT1, HAVCR2, ABCA1, LDOC1, TNFRSF1B, IL1A, CXCL10, IL1B, PLSCR4, IRF8, CMPK2, PLAA, VIM, CD68, TLR4, MYD88	1313	193	19333	2.82279	0.000137936	5.10911e-06	4.94877e-06
GOTERM_BP_DIRECT	GO:0071346~cellular response to interferon-gamma	31	2.18464	1.37441e-12	AIF1, TNF, CLDN1, ICAM1, CCL8, CCL7, MYC, MRC1, CCL4, CASP1, SIRPA, FLNB, CCL19, LGALS9, ACTR3, GBP5, CCL23, CCL22, GBP7, CCL21, STAT1, PDE12, ZYX, IRF8, VIM, RAB7B, TDGF1, GAPDH, TLR4, TLR3, TLR2	1313	99	19333	4.61064	7.40145e-09	8.22353e-10	7.96545e-10
GOTERM_BP_DIRECT	GO:0098609~cell-cell adhesion	40	2.81889	4.50256e-10	ROBO2, CSTA, TENM2, ITGAM, COL14A1, FBLIM1, LAMA3, ITGB2, NTN1, CDH7, ICAM1, PDLIM1, CDH5, EPCAM, BOC, PDPN, ITGAX, ITGAV, SOX9, ICOS, S100A11, ANXA1, CD93, CD2, EMCN, ITGA11, CDH11, ITGA8, BCL2, PECAM1, CNTN1, ITGA6, ESAM, FAT4, SIGLEC1, ITGA5, DSG3, CD24, DSC1, DSC2	1313	191	19333	3.08362	2.42463e-06	1.51539e-07	1.46784e-07
GOTERM_BP_DIRECT	GO:1901224~positive regulation of NIK/NF-kappaB signaling	18	1.2685	3.11873e-06	CD86, IL18, LAPTM5, EIF2AK2, IFI35, NMI, TNF, GREM1, IL1B, TLR7, CD14, CALR, CCL19, LGALS9, TLR4, TLR3, HAVCR2, TLR2	1313	70	19333	3.78625	0.0166541	0.000349883	0.000338902
GOTERM_BP_DIRECT	GO:0051056~regulation of small GTPase mediated signal transduction	23	1.62086	9.67912e-06	ARHGAP9, VAV3, RASGRF2, DOCK8, ARHGAP29, ARHGAP18, ARHGAP15, ARHGAP5, GMIP, RHOD, VAV1, AMOT, SYDE2, PREX1, AKAP13, ARHGAP21, ARHGAP30, CHN2, RHOU, SRGAP3, DOCK2, SRGAP2, NGEF	1313	116	19333	2.91947	0.0507873	0.00085446	0.000827644
GOTERM_BP_DIRECT	GO:0043547~positive regulation of GTPase activity	31	2.18464	1.13869e-05	DOCK6, RASGRF2, DOCK8, SNX13, ASAP2, C9ORF72, RAPGEFL1, RASGRP3, ICAM1, DOCK10, RGS4, PREX1, CCL8, ADAP2, CCL7, RGS1, CHN2, CCL4, TBC1D30, S1PR1, CCL19, SRGAP2, TGM2, RALGPS2, CCL23, CCL22, CCL21, ARAP3, VAV1, RGS10, ITGA6	1313	189	19333	2.4151	0.0594766	0.000989006	0.000957968
GOTERM_BP_DIRECT	GO:0030155~regulation of cell adhesion	16	1.12755	1.2345e-05	LAMA3, TNC, PLAUR, IL18, CXCR4, PTPRJ, LMO7, PML, EMCN, FES, PLAU, CXCR3, S1PR1, SOX9, CYTIP, ENG	1313	62	19333	3.79982	0.0643166	0.0010552	0.00102209
GOTERM_BP_DIRECT	GO:0090090~negative regulation of canonical Wnt signaling pathway	26	1.83228	1.41719e-05	LRP4, TMEM131L, STK4, MLLT3, GLI1, NKD1, SHH, ZNRF3, FRZB, GPC3, SOSTDC1, SOX9, SOST, IGFBP6, TLE3, FZD4, IGFBP4, IGFBP2, KREMEN1, SHISA3, MCC, SOX10, DKK1, BICC1, LATS1, GREM1	1313	145	19333	2.64022	0.073477	0.00119243	0.00115501
GOTERM_BP_DIRECT	GO:0002224~toll-like receptor signaling pathway	10	0.704722	1.52774e-05	TLR1, RPS6KA3, MAPKAPK3, LY96, TLR8, TLR7, TLR6, TLR4, CTSS, TLR2	1313	24	19333	6.13512	0.0789763	0.00125887	0.00121936
GOTERM_BP_DIRECT	GO:0016525~negative regulation of angiogenesis	24	1.69133	1.5472e-05	TGFB2, SEMA6A, NIBAN2, ANGPT2, NPR1, STAT1, PLK2, PDE3B, ECSCR, SEMA3E, PTN, SULF1, ISM1, THBS1, HLA-G, THBS4, PML, AMOT, CXCL10, ADAMTS1, CXCR3, PGK1, SPRY2, PPARG	1313	128	19333	2.76081	0.0799407	0.00125887	0.00121936
GOTERM_BP_DIRECT	GO:0042127~regulation of cell proliferation	28	1.97322	1.56628e-05	CXCL9, TNC, PDS5B, NDRG1, CLU, PURA, SHH, ERBB3, PLAU, SOX9, JUNB, S100A11, TFAP2A, TGFB2, EGLN3, TGFB1, ANXA1, STAT1, MBD2, BRAF, NFKBIA, CXCL10, FA2H, BCL6, FES, AGTR1, LGR5, ENG	1313	164	19333	2.5139	0.0808859	0.00125887	0.00121936
GOTERM_BP_DIRECT	GO:0032743~positive regulation of interleukin-2 production	12	0.845666	1.6665e-05	CD86, IL1A, CD83, PTPRC, ANXA1, CLEC7A, IL1B, PDE4B, CD28, VTCN1, SPTBN1, RUNX1	1313	36	19333	4.9081	0.0858326	0.00131972	0.0012783
GOTERM_BP_DIRECT	GO:0030509~BMP signaling pathway	19	1.33897	2.10975e-05	ACVRL1, TGFB2, TGFB1, DLX3, DLX5, FST, LEF1, CHRDL1, BMP7, ACVR2A, RUNX2, TGFBR3, BMP4, BMPER, SOSTDC1, PPARG, SOST, ENG, BMPR1A	1313	88	19333	3.17911	0.107395	0.00164653	0.00159485
GOTERM_BP_DIRECT	GO:0090023~positive regulation of neutrophil chemotaxis	10	0.704722	2.24365e-05	CD74, CCL21, C5AR1, RAC2, C3AR1, CCR7, NCKAP1L, CCL19, THBS4, MCU	1313	25	19333	5.88972	0.113808	0.00172132	0.0016673
GOTERM_BP_DIRECT	GO:0042102~positive regulation of T cell proliferation	16	1.12755	2.26952e-05	CD86, CD274, ANXA1, CD1D, VTCN1, AIF1, TNFSF13B, PTPRC, CD6, IL1B, CD28, NCKAP1L, CCL19, JAK3, HAVCR2, CD276	1313	65	19333	3.62444	0.115042	0.00172132	0.0016673
GOTERM_BP_DIRECT	GO:0031069~hair follicle morphogenesis	11	0.775194	2.37679e-05	TGFB2, SHH, DLX3, IGFBP5, FST, KRT25, BCL2, SOSTDC1, TP63, FGFR2, GLI2	1313	31	19333	5.22475	0.120139	0.00177764	0.00172185
GOTERM_BP_DIRECT	GO:0034446~substrate adhesion-dependent cell spreading	15	1.05708	2.46144e-05	NTNG1, FZD4, ATRNL1, FZD7, NTN4, FN1, BRAF, AP1AR, ITGA8, ITGAV, SRGAP2, BVES, EPHB3, MEGF9, FERMT3	1313	58	19333	3.80801	0.124141	0.00181573	0.00175875
GOTERM_BP_DIRECT	GO:0032735~positive regulation of interleukin-12 production	13	0.916138	2.49806e-05	LAPTM5, IL16, SCIMP, HLA-G, CLEC7A, IRF1, IRF8, CCR7, CCL19, LGALS9, TLR4, TLR3, TLR2	1313	44	19333	4.35036	0.125866	0.00181784	0.00176079
GOTERM_BP_DIRECT	GO:0050727~regulation of inflammatory response	21	1.47992	2.62096e-05	ZBP1, SEMA7A, GRN, AKNA, ANXA1, TNC, PTGS2, USP18, FOXP1, HCK, STING1, BCL6, CASP4, CASP1, ZYX, AGTR1, NLRP3, PIK3AP1, GPSM3, MYD88, BIRC3	1313	106	19333	2.91708	0.131633	0.00188185	0.00182279
GOTERM_BP_DIRECT	GO:0043407~negative regulation of MAP kinase activity	13	0.916138	3.1976e-05	LYN, GSTP1, PRKCD, SPRY4, PTPRJ, BMP7, BMP4, IL1B, SPRY2, SPRY1, PTPN6, PPARG, SH2B3	1313	45	19333	4.25369	0.158184	0.00226567	0.00219456
GOTERM_BP_DIRECT	GO:0009612~response to mechanical stimulus	16	1.12755	3.32894e-05	ANGPT2, STAT1, PTCH1, MBD2, IGFBP2, TNC, RETN, ETS1, THBS1, COL3A1, PIEZO2, CAPN2, CHI3L1, PPARG, SOST, KCNK2	1313	67	19333	3.51625	0.164117	0.00232809	0.00225503
GOTERM_BP_DIRECT	GO:0030324~lung development	19	1.33897	3.39432e-05	MME, EPAS1, LOXL3, PTN, PROX1, GLI1, LIPA, FSTL3, GLI2, VEGFA, COL3A1, SHH, RBP4, LOX, PDPN, GPC3, CHI3L1, FGFR2, BMPR1A	1313	91	19333	3.0743	0.167055	0.00234339	0.00226984
GOTERM_BP_DIRECT	GO:0002244~hematopoietic progenitor cell differentiation	17	1.19803	3.47253e-05	LYN, CSF1R, TGFB1, FST, FLT4, ADAR, INHBA, FSTL3, BMP4, PYGO1, ANLN, PTPRC, KDR, PTPN6, SSBP3, BVES, HERC6	1313	75	19333	3.33751	0.170556	0.00236704	0.00229275
GOTERM_BP_DIRECT	GO:0002062~chondrocyte differentiation	14	0.98661	3.97784e-05	TGFB1, WNT2B, HMGA2, PTH1R, RUNX2, GLI2, RUNX1, BMP4, COL3A1, NFIB, CREB3L2, TGFBI, SOX9, BMPR1A	1313	53	19333	3.88944	0.192822	0.00267759	0.00259355
GOTERM_BP_DIRECT	GO:0045071~negative regulation of viral genome replication	13	0.916138	4.06106e-05	IFITM1, RSAD2, MX1, EIF2AK2, ISG15, PROX1, ZC3HAV1, IFIT1, TNF, IFIH1, PLSCR1, ZNFX1, OAS1	1313	46	19333	4.16121	0.196431	0.00269985	0.00261512
GOTERM_BP_DIRECT	GO:0002040~sprouting angiogenesis	11	0.775194	4.37796e-05	ESM1, RNF213, FLT4, LEF1, OTULIN, VEGFC, SEMA3E, THBS1, RECK, LOXL2, VEGFA	1313	33	19333	4.9081	0.210028	0.00287504	0.00278481
GOTERM_BP_DIRECT	GO:0045662~negative regulation of myoblast differentiation	10	0.704722	4.5478e-05	BMP4, CXCL10, ZFHX3, TGFB1, IL18, ID3, SOSTDC1, SOX9, TNF, CXCL14	1313	27	19333	5.45344	0.217221	0.00295059	0.00285799
GOTERM_BP_DIRECT	GO:0008015~blood circulation	11	0.775194	5.82705e-05	ACVRL1, CXCL10, GUCY1A1, GUCY1B1, STAT1, CHD7, MYOF, C3AR1, SERPING1, MEOX2, F5	1313	34	19333	4.76374	0.269332	0.00373556	0.00361832
GOTERM_BP_DIRECT	GO:0031295~T cell costimulation	12	0.845666	6.39962e-05	LYN, DPP4, CD86, CD274, CCL21, CD28, PTPN6, CCL19, CD24, ICOS, VAV1, TNFSF13B	1313	41	19333	4.30955	0.291518	0.00405434	0.00392711
GOTERM_BP_DIRECT	GO:0043129~surfactant homeostasis	8	0.563777	6.92681e-05	RCN3, TGFB1, OAS1, EPAS1, ADGRF5, KDR, CTSH, VEGFA	1313	17	19333	6.92908	0.31135	0.00426509	0.00413124
GOTERM_BP_DIRECT	GO:0002407~dendritic cell chemotaxis	8	0.563777	6.92681e-05	CCR1, CCL21, GPR183, CXCR4, CCR7, CCL19, CCR5, PIK3CG	1313	17	19333	6.92908	0.31135	0.00426509	0.00413124
GOTERM_BP_DIRECT	GO:0043524~negative regulation of neuron apoptotic process	26	1.83228	6.96988e-05	GPI, CNTFR, GRN, C5AR1, SIX1, NDNF, ARRB1, SEMA3E, ERBB3, SIX4, CHL1, KDR, HMOX1, SNX6, NTRK2, PRKCI, UNC5B, BRAF, MSH2, CLCF1, BCL2, HDGF, RETREG1, NAIP, LGMN, CPEB4	1313	159	19333	2.40775	0.312945	0.00426509	0.00413124
GOTERM_BP_DIRECT	GO:0042472~inner ear morphogenesis	14	0.98661	7.38515e-05	TFAP2A, FZD3, DLX5, CHD7, SIX1, GATA3, NTN1, ALDH1A3, SIX4, ZIC1, ITGA8, SPRY2, FGFR2, ATP6V1B1	1313	56	19333	3.68107	0.32814	0.00446843	0.0043282
GOTERM_BP_DIRECT	GO:0007204~positive regulation of cytosolic calcium ion concentration	26	1.83228	7.73812e-05	PTGFR, C5AR1, PTGER3, LPAR1, CXCR4, ADM, CACNA1C, HTR2A, PTH1R, PIK3CG, CXCR3, CCRL2, C3AR1, CCR8, CCR7, ITGAV, CCR5, JAK3, CD55, CMKLR1, CCR1, CD52, XCR1, SAA1, AGTR1, CD24	1313	160	19333	2.3927	0.34079	0.00462997	0.00448467
GOTERM_BP_DIRECT	GO:0007267~cell-cell signaling	33	2.32558	8.62273e-05	C1QA, CXCL6, CXCL9, SH3KBP1, LHB, ITGB2, SEMA3B, CXCL14, SHH, ADGRG1, CCL8, ADGRE5, CCL7, GPNMB, CCL4, TNFSF10, CCR5, CCR1, CCL23, CCL22, CCL21, IL18, INHBA, GREM1, BMP3, CXCL10, AR, GJB2, IL1B, ZYX, TNFSF8, S100A9, FGFR2	1313	230	19333	2.11262	0.371459	0.00510257	0.00494244
GOTERM_BP_DIRECT	GO:0030036~actin cytoskeleton organization	28	1.97322	9.22366e-05	FLII, FHL3, AMOT, CORO1C, PDLIM1, ABLIM3, PACSIN2, RAC2, PHACTR2, FLNB, WASF1, PDLIM4, PRKG1, PDLIM7, SPTBN1, WASF3, VASP, LIMK1, SSH2, DIAPH1, TYROBP, DAAM1, BCL6, DAAM2, ELMO1, RHOU, DOCK2, PFN2	1313	181	19333	2.27779	0.391475	0.00535318	0.00518518
GOTERM_BP_DIRECT	GO:0042493~response to drug	39	2.74841	9.24505e-05	HDAC2, ARRB1, GATA3, PTN, HTR2A, PTGS2, THBS1, AGPAT2, ICAM1, LDHA, MYC, HMOX1, NCKAP1L, B2M, TGIF1, VAV3, LYN, BCHE, TGFB2, FZD3, TGFB1, ANXA1, HMGCS1, STAT1, PTCH1, IGFBP2, DNMT3A, VEGFC, CYBB, INHBA, DUSP6, FABP3, LOX, BCL2, PPARG, CALR, PAM, CCNO, ENG	1313	293	19333	1.95989	0.392175	0.00535318	0.00518518
GOTERM_BP_DIRECT	GO:0071456~cellular response to hypoxia	24	1.69133	9.39801e-05	EGLN3, EPAS1, BNIP3, DNMT3A, STC1, NDNF, RORA, PTN, CFLAR, S100B, PTGS2, BMP7, NDRG1, ICAM1, VEGFA, MYC, LMNA, PGK1, BCL2, HMOX1, PPARG, SLC29A1, KCNK2, CPEB2	1313	143	19333	2.47121	0.397162	0.00538386	0.0052149
GOTERM_BP_DIRECT	GO:0048839~inner ear development	13	0.916138	9.84176e-05	PDGFRB, C1QB, TGFB2, TGFB1, SIX1, LIN7A, CXCL14, SHH, GJB2, BMPER, CCM2, LGR5, FREM2	1313	50	19333	3.82832	0.411398	0.00552061	0.00534736
GOTERM_BP_DIRECT	GO:0001817~regulation of cytokine production	13	0.916138	9.84176e-05	LYN, GATA3, VTCN1, TLR1, GPAM, BCL6, IGF2BP1, TLR8, IGF2BP3, IGF2BP2, TLR6, TLR2, CD276	1313	50	19333	3.82832	0.411398	0.00552061	0.00534736
GOTERM_BP_DIRECT	GO:0060021~palate development	15	1.05708	0.000112792	TFAP2A, DLX5, TIPARP, SATB2, LOXL3, INHBA, MEOX2, DHRS3, SHH, SGPL1, FRAS1, TMEM107, ALX4, EPHB3, BMPR1A	1313	66	19333	3.34643	0.455244	0.00626168	0.00606516
GOTERM_BP_DIRECT	GO:0030833~regulation of actin filament polymerization	11	0.775194	0.000128405	LATS1, PREX1, FCHSD2, DAAM2, COTL1, HCLS1, ARHGAP18, ESAM, ARPC4, CYRIA, PFN2	1313	37	19333	4.37749	0.499178	0.00705571	0.00683428
GOTERM_BP_DIRECT	GO:0045785~positive regulation of cell adhesion	14	0.98661	0.000130759	VAV3, ZFHX3, TPM1, PTPRJ, NRG1, RHOD, TNF, VEGFA, EPB41L4B, ADGRG1, SAA1, ITGAV, CCR7, TGM2	1313	59	19333	3.4939	0.505489	0.00711252	0.0068893
GOTERM_BP_DIRECT	GO:0007568~aging	29	2.04369	0.000135216	C1QA, BCL2A1, ITGB2, ADM, RETN, HTR2A, PTH1R, PTGS2, CLDN1, LOXL2, KYNU, KRT25, UCP2, TIMP1, CTSC, PDGFRB, TGFB1, MME, IGFBP5, IGFBP2, MBD2, DNMT3A, GFRA1, TNFRSF1B, NFKB2, GJB2, KRT14, SERPING1, CD68	1313	195	19333	2.18977	0.517217	0.00728139	0.00705287
GOTERM_BP_DIRECT	GO:0016064~immunoglobulin mediated immune response	8	0.563777	0.000159097	CD74, FCER1G, INPP5D, PRKCD, TLR8, CSF2RB, TCIRG1, MYD88	1313	19	19333	6.1997	0.575484	0.00839938	0.00813578
GOTERM_BP_DIRECT	GO:0050921~positive regulation of chemotaxis	8	0.563777	0.000159097	PDGFRB, TGFB1, CCL21, CXCR3, CXCR4, CCL19, THBS1, AIF1	1313	19	19333	6.1997	0.575484	0.00839938	0.00813578
GOTERM_BP_DIRECT	GO:0030855~epithelial cell differentiation	18	1.2685	0.000177379	TAGLN, DLX3, DLX5, TGFB1I1, SIX1, MSI1, BMP7, VEGFA, LGALS3, COL4A1, KRT15, KRT14, PGK1, ID3, TAGLN2, PPARG, FGFR2, CTSB	1313	94	19333	2.81955	0.615293	0.00927366	0.00898263
GOTERM_BP_DIRECT	GO:0043154~negative regulation of cysteine-type endopeptidase activity involved in apoptotic process	15	1.05708	0.000186113	GPI, HGF, IFI6, DHCR24, PTGS2, THBS1, TNF, VEGFA, RPS6KA3, LAMP3, DPEP1, SFN, CRYAB, NAIP, BIRC3	1313	69	19333	3.20093	0.632971	0.00963674	0.0093343
GOTERM_BP_DIRECT	GO:0072089~stem cell proliferation	12	0.845666	0.000197508	SHH, RARG, ZNRF3, NFIB, CD109, PTCH1, KDR, SFN, SOX9, TP63, RUNX2, PBX1	1313	46	19333	3.84112	0.654818	0.0101293	0.00981142
GOTERM_BP_DIRECT	GO:0050731~positive regulation of peptidyl-tyrosine phosphorylation	18	1.2685	0.000202598	CD74, TGFB1, HGF, LRP4, PTPRJ, GFRA1, HTR2A, THBS4, ICAM1, VEGFA, EHD4, PTPRC, CLEC7A, PECAM1, CNTN1, HCLS1, ITGA5, TDGF1	1313	95	19333	2.78987	0.664154	0.0102924	0.00996936
GOTERM_BP_DIRECT	GO:0030326~embryonic limb morphogenesis	11	0.775194	0.000206945	FBN2, GREM1, TGFB2, SHH, FRAS1, DLX5, PTCH1, LEF1, DKK1, BMP7, PBX1	1313	39	19333	4.15301	0.671926	0.010415	0.0100881
GOTERM_BP_DIRECT	GO:0071260~cellular response to mechanical stimulus	17	1.19803	0.000222792	TGFB1, BNIP3, PTGS2, BAG3, IL1B, IRF1, CASP1, PIEZO2, TLR8, TLR7, MKX, SOX9, LTBR, TLR4, MYD88, TLR3, ENG	1313	87	19333	2.87716	0.698766	0.0111086	0.01076
GOTERM_BP_DIRECT	GO:0001934~positive regulation of protein phosphorylation	30	2.11416	0.000243128	CSF1R, SEMA7A, FLT4, ARRB1, STK4, AIF1, TNF, GPNMB, KDR, LEPR, SOX9, CCN1, LYN, CD74, NTRK2, DAXX, TGFB1, HGF, PLAUR, VEGFC, MMP9, ACVR2A, VEGFA, BMP4, CD6, IL1B, PECAM1, ADTRP, SQSTM1, ENG	1313	212	19333	2.08363	0.730019	0.0120114	0.0116345
GOTERM_BP_DIRECT	GO:0071773~cellular response to BMP stimulus	10	0.704722	0.000258419	BMP4, ACVRL1, DLX5, GATA3, SOX9, SPINT2, BMP7, ACVR2A, RUNX2, BMPR1A	1313	33	19333	4.46191	0.751365	0.0125918	0.0121967
GOTERM_BP_DIRECT	GO:0071407~cellular response to organic cyclic compound	13	0.916138	0.000259553	P2RY13, TGFB1, IGFBP5, STAT1, TIPARP, MBD2, IL18, TNF, GLI2, STING1, IL1B, ALPL, ITGA6	1313	55	19333	3.48029	0.752879	0.0125918	0.0121967
GOTERM_BP_DIRECT	GO:0007411~axon guidance	27	1.90275	0.000273671	ROBO2, CSF1R, ROBO4, SEMA7A, TENM2, SEMA3D, LAMA3, SEMA3B, NEXN, SEMA3E, GATA3, SEMA3F, GLI2, SHH, CHL1, BOC, EPHB3, VASP, SEMA6A, NIBAN2, UNC5B, ETV1, BMP7, LHX2, CNTN1, B3GNT2, EPHA3	1313	183	19333	2.17244	0.770974	0.0131582	0.0127453
GOTERM_BP_DIRECT	GO:0001649~osteoblast differentiation	21	1.47992	0.000281599	SEMA7A, IGFBP5, MSX2, DLX5, LEF1, FHL2, TNC, ADAR, GLI1, RUNX2, GLI2, BMP4, BMP3, LOX, GPNMB, ITGA11, ALPL, CCN1, JUNB, ASF1A, BMPR1A	1313	125	19333	2.47368	0.780548	0.0134195	0.0129984
GOTERM_BP_DIRECT	GO:0060070~canonical Wnt signaling pathway	18	1.2685	0.000297899	FZD3, RARG, WNT2B, FZD4, FZD7, LEF1, STK4, GLI1, WNT16, DKK1, PYGO1, SHH, FRZB, GPC3, SOSTDC1, SOX9, SOST, RECK	1313	98	19333	2.70446	0.798995	0.0140718	0.0136302
GOTERM_BP_DIRECT	GO:0030279~negative regulation of ossification	8	0.563777	0.000325562	TGFB1, BCL2, KREMEN1, LRP4, MKX, SOST, SOX9, DKK1	1313	21	19333	5.60926	0.826822	0.0152448	0.0147663
GOTERM_BP_DIRECT	GO:0071347~cellular response to interleukin-1	17	1.19803	0.000333248	CCL23, CCL22, CCL21, RORA, BMI1, TFPI, ICAM1, CCL8, CCL7, MYC, CCL4, HYAL3, SIRPA, CHI3L1, HAS2, SOX9, CCL19	1313	90	19333	2.78126	0.833846	0.0154702	0.0149847
GOTERM_BP_DIRECT	GO:0045429~positive regulation of nitric oxide biosynthetic process	12	0.845666	0.000357556	DDAH1, CLEC7A, IL1B, ITGB2, NOS1AP, TLR6, PTGS2, TNF, AIF1, CLU, TLR4, ICAM1	1313	49	19333	3.60595	0.854238	0.0163173	0.0158052
GOTERM_BP_DIRECT	GO:0051603~proteolysis involved in cellular protein catabolic process	12	0.845666	0.000357556	CTSL, CTSZ, CAPN2, CTSH, CTSW, CTSS, PSMB8, CTSC, PSMB10, PSMB9, CTSB, LGMN	1313	49	19333	3.60595	0.854238	0.0163173	0.0158052
GOTERM_BP_DIRECT	GO:0032728~positive regulation of interferon-beta production	11	0.775194	0.000397585	IFIH1, STING1, OAS1, IRF1, TLR8, TLR7, ISG15, ZC3HAV1, TLR4, TLR3, TLR2	1313	42	19333	3.85636	0.882512	0.0178416	0.0172817
GOTERM_BP_DIRECT	GO:0001942~hair follicle development	11	0.775194	0.000397585	TGFB2, FZD3, LHX2, CD109, ALX4, LRP4, SOX9, INHBA, HOXC13, LGR5, DKK1	1313	42	19333	3.85636	0.882512	0.0178416	0.0172817
GOTERM_BP_DIRECT	GO:0035116~embryonic hindlimb morphogenesis	9	0.634249	0.000401685	BMP4, SHH, RARG, MSX2, CHD7, GPC3, ALX4, AFF3, TP63	1313	28	19333	4.73281	0.885079	0.0178766	0.0173156
GOTERM_BP_DIRECT	GO:0048266~behavioral response to pain	7	0.493305	0.000427666	LPAR5, SCN9A, CAPN2, THBS1, SCN3A, THBS4, SCN1A	1313	16	19333	6.44188	0.900089	0.0188539	0.0182622
GOTERM_BP_DIRECT	GO:0050766~positive regulation of phagocytosis	12	0.845666	0.000430646	IL15RA, FCER1G, CLEC7A, IL1B, IL2RB, BTK, SIRPA, CALR, FCGR1A, DOCK2, IL2RG, TNF	1313	50	19333	3.53383	0.90168	0.0188539	0.0182622
GOTERM_BP_DIRECT	GO:0035455~response to interferon-alpha	6	0.422833	0.000466921	IFNAR2, IFITM1, LAMP3, MX2, EIF2AK2, ADAR	1313	11	19333	8.03143	0.919134	0.0199553	0.0193291
GOTERM_BP_DIRECT	GO:0001771~immunological synapse formation	6	0.422833	0.000466921	CD6, CCL21, DOCK8, MSN, CCL19, DOCK2	1313	11	19333	8.03143	0.919134	0.0199553	0.0193291
GOTERM_BP_DIRECT	GO:0045060~negative thymic T cell selection	6	0.422833	0.000466921	CD74, SHH, PTPRC, CD28, CCR7, DOCK2	1313	11	19333	8.03143	0.919134	0.0199553	0.0193291
GOTERM_BP_DIRECT	GO:0030501~positive regulation of bone mineralization	11	0.775194	0.000486924	FBN2, BMP4, TFAP2A, TGFB1, VDR, ISG15, PTN, CCN1, BMP7, ACVR2A, BMPR1A	1313	43	19333	3.76668	0.927395	0.0206463	0.0199984
GOTERM_BP_DIRECT	GO:0051384~response to glucocorticoid	14	0.98661	0.000494207	BCHE, IL1RN, IGFBP2, ADM, GPR83, HNMT, S100B, PTGS2, AIF1, TNF, BCL2, ALPL, CDO1, PAM	1313	67	19333	3.07672	0.930189	0.0207915	0.020139
GOTERM_BP_DIRECT	GO:0070372~regulation of ERK1 and ERK2 cascade	9	0.634249	0.000521992	LYN, CEACAM1, IL1B, GSTP1, FN1, PTPN6, FRS2, CCN1, FGFR2	1313	29	19333	4.56961	0.939895	0.0215622	0.0208855
GOTERM_BP_DIRECT	GO:0072593~reactive oxygen species metabolic process	10	0.704722	0.000524541	CYB5R4, RIPK3, BNIP3, DDIT4, BCL2, IFI6, NOX4, CCN1, PLA2R1, VAV1	1313	36	19333	4.09008	0.940715	0.0215622	0.0208855
GOTERM_BP_DIRECT	GO:0048469~cell maturation	10	0.704722	0.000524541	CCL21, EPAS1, BTK, PPARG, GATA3, PTH1R, CCL19, SOX10, RUNX2, VEGFA	1313	36	19333	4.09008	0.940715	0.0215622	0.0208855
GOTERM_BP_DIRECT	GO:0010595~positive regulation of endothelial cell migration	14	0.98661	0.000573653	GPI, GRN, FLT4, GATA3, PROX1, ETS1, THBS1, PIK3CG, FOXP1, VEGFA, BMP4, KDR, CALR, TDGF1	1313	68	19333	3.03147	0.954498	0.0234024	0.022668
GOTERM_BP_DIRECT	GO:0034504~protein localization to nucleus	11	0.775194	0.000592285	BMP4, PYGO1, SHH, SIX4, LMNA, SIX1, HDGF, SOX9, CALR, BMP7, DCLK1	1313	44	19333	3.68107	0.958844	0.0239808	0.0232282
GOTERM_BP_DIRECT	GO:0045669~positive regulation of osteoblast differentiation	15	1.05708	0.000608548	FBN2, IFITM1, ZHX3, MSX2, HGF, BMP7, ACVR2A, RUNX2, BMP4, SCUBE3, CCN1, CLIC1, PDLIM7, TP63, BMPR1A	1313	77	19333	2.86837	0.962297	0.0244554	0.0236879
GOTERM_BP_DIRECT	GO:0045730~respiratory burst	7	0.493305	0.000623156	CD52, NCF1, PGAM1, RAC2, CYBB, CD24, CD55	1313	17	19333	6.06295	0.965151	0.0245969	0.0238249
GOTERM_BP_DIRECT	GO:0098586~cellular response to virus	16	1.12755	0.000623464	IFNAR2, IFNGR1, IFI6, ADAR, GLI2, IFIH1, CXCL10, OAS1, NLRP3, TLR7, CALR, CCL19, LGALS9, WDFY4, TLR3, IFNAR1	1313	86	19333	2.7394	0.965209	0.0245969	0.0238249
GOTERM_BP_DIRECT	GO:0007182~common-partner SMAD protein phosphorylation	5	0.352361	0.000625769	BMP4, TGFB1, BMPER, SPTBN1, PML	1313	7	19333	10.5174	0.965639	0.0245969	0.0238249
GOTERM_BP_DIRECT	GO:0010575~positive regulation of vascular endothelial growth factor production	9	0.634249	0.000669866	IL1A, TGFB1, IL1B, FLT4, C5AR1, C3AR1, RORA, SULF1, PTGS2	1313	30	19333	4.41729	0.972906	0.0261393	0.025319
GOTERM_BP_DIRECT	GO:0045893~positive regulation of transcription, DNA-templated	73	5.14447	0.000692185	CD86, ACVRL1, NCF1, TGFB1I1, SIX1, RORA, HOXC13, GLI1, ETS1, TNF, GLI2, SHH, LBH, SIX4, MYC, ZIC1, CREB3L2, TRIM25, CAPN3, SOX9, SOST, ATXN7L3, TRIM21, TP63, NCOA1, DAXX, RIPK3, DTX3L, EBF3, PARP9, SOX10, RUNX2, RUNX1, AR, MORF4L2, IRF1, IL1B, TRIM14, PPARG, CASZ1, HDAC2, DLX5, LEF1, GATA3, RNF4, MLLT3, PDLIM1, TNNI2, PCBD2, TFAP2A, CD74, ZFHX3, TGFB1, NIBAN2, FZD4, STAT1, FZD7, PTCH1, MBD2, HMGA…	1313	724	19333	1.48463	0.975976	0.0267662	0.0259262
GOTERM_BP_DIRECT	GO:0045892~negative regulation of transcription, DNA-templated	62	4.36927	0.000695871	THRA, LOXL3, SIX1, ENO1, ZC3H6, TNF, LOXL2, ELK3, LBH, SIX4, BCL7A, SCMH1, CAPN3, SOX9, TP63, KLF11, TLE3, DAXX, ZHX3, MSX2, DNMT3A, NRG1, PROX1, SOX10, RUNX2, FOXP1, GREM1, IRF1, CRY1, PPARG, CRYAB, ZNF397, HDAC2, LEF1, GATA3, TOB1, PURA, FOXS1, ATXN1, CREG1, RBBP8, BEND5, SNX6, TFAP2A, TGFB1, NIBAN2, ATP8B1, VDR, MBD2, HMGA2, WWP1, PARP14, BMP7, PML, BMP4, FABP4, BCL6, ID2, BCL3, BHLHE40, ID3, …	1313	591	19333	1.54468	0.976449	0.0267662	0.0259262
GOTERM_BP_DIRECT	GO:0007249~I-kappaB kinase/NF-kappaB signaling	13	0.916138	0.000706957	RIPK3, TNF, NFKBIA, IL1B, BCL3, REL, BTK, TLR8, TLR7, IKBKG, MYD88, BIRC3, FAIM	1313	61	19333	3.13796	0.977814	0.0269997	0.0261524
GOTERM_BP_DIRECT	GO:0030850~prostate gland development	6	0.422833	0.000755794	SHH, ANXA1, PTCH1, SOX9, GLI1, ALOX15B	1313	12	19333	7.36215	0.982948	0.0286616	0.0277621
GOTERM_BP_DIRECT	GO:0009611~response to wounding	14	0.98661	0.000765178	CCR1, TGFB2, TGFB1, VWF, TNC, FN1, ADM, GLI1, LYVE1, GAP43, MYC, CREB3L2, ID3, F2RL2	1313	70	19333	2.94486	0.983789	0.0288146	0.0279103
GOTERM_BP_DIRECT	GO:0007275~multicellular organism development	29	2.04369	0.000794455	CSF1R, FLT4, MEOX2, FSTL3, CDH7, CDH6, CDH5, ERBB3, CREG1, ARHGDIB, ENC1, KDR, LEPR, EPHB3, PDGFRB, NTRK2, VDR, FST, HUNK, KREMEN1, HMGA2, ADA2, RYBP, CDH11, ID3, ERG, FGFR2, CHST2, EPHA3	1313	217	19333	1.96776	0.986155	0.0297093	0.0287769
GOTERM_BP_DIRECT	GO:0014911~positive regulation of smooth muscle cell migration	8	0.563777	0.000809563	PDGFRB, P2RY6, MYC, BCL2, NOX4, HAS2, TLR4, S100A11	1313	24	19333	4.9081	0.987238	0.0300655	0.029122
GOTERM_BP_DIRECT	GO:0006508~proteolysis	47	3.31219	0.000830905	CFD, C1S, CTSZ, ADAM22, PRCP, CPZ, PRSS23, CTSS, CNDP2, DPP4, SCPEP1, MMP27, ADAMTS19, PLAU, ADAMTS1, CTSL, ADAMTS18, SVBP, CASP4, CASP1, CLCA2, CAPN2, CTSH, CAPN3, ADAMTS6, CTSC, TGM2, CTSB, CTSA, AGTPBP1, MME, ERAP2, MMP1, ERAP1, CFLAR, KLK10, MMP9, ASRGL1, FAM111B, MMP13, FOLH1, MMP16, DPEP1, MMP19, CFB, LGMN, OTULINL	1313	418	19333	1.6556	0.988624	0.0306467	0.0296849
GOTERM_BP_DIRECT	GO:0035987~endodermal cell differentiation	9	0.634249	0.000849715	LAMA3, COL12A1, ITGB2, FN1, HMGA2, ITGAV, INHBA, ITGA5, MMP9	1313	31	19333	4.2748	0.989721	0.0306668	0.0297044
GOTERM_BP_DIRECT	GO:0019886~antigen processing and presentation of exogenous peptide antigen via MHC class II	9	0.634249	0.000849715	CD74, HLA-DMA, FCER1G, CTSL, IFI30, HLA-DOA, B2M, CTSS, LGMN	1313	31	19333	4.2748	0.989721	0.0306668	0.0297044
GOTERM_BP_DIRECT	GO:0048701~embryonic cranial skeleton morphogenesis	9	0.634249	0.000849715	BMP4, TFAP2A, TBX15, MMP16, SIX4, SIX1, GRHL2, FGFR2, RUNX2	1313	31	19333	4.2748	0.989721	0.0306668	0.0297044
GOTERM_BP_DIRECT	GO:0016055~Wnt signaling pathway	27	1.90275	0.000858238	DLX3, WNT2B, PRKAA2, TGFB1I1, LEF1, LRP4, TMEM131L, CPZ, NKD1, ZNRF3, FRZB, WIF1, SOSTDC1, SOST, WLS, TLE3, FZD4, MBD2, KREMEN1, MCC, WNT16, DKK1, DAAM2, OTULIN, CPE, CD24, CSNK1G1	1313	197	19333	2.01805	0.990183	0.0306668	0.0297044
GOTERM_BP_DIRECT	GO:0034605~cellular response to heat	12	0.845666	0.000859924	LYN, IL1A, CXCL10, DAXX, HDAC2, SCARA5, STAC, BAG3, TFEC, HMOX1, PTGS2, THBS1	1313	54	19333	3.27207	0.990271	0.0306668	0.0297044
GOTERM_BP_DIRECT	GO:0033280~response to vitamin D	7	0.493305	0.000881375	CXCL10, TGFB1, ALPL, TRIM25, STC1, PTGS2, BMP7	1313	18	19333	5.72611	0.991334	0.031073	0.0300978
GOTERM_BP_DIRECT	GO:0046330~positive regulation of JNK cascade	17	1.19803	0.000882854	GADD45B, NCF1, CCL21, FZD7, FLT4, WNT16, TNF, IL1A, RASSF2, IL1B, CCR7, LTBR, CCL19, TLR4, MYD88, TLR3, NAIP	1313	98	19333	2.55421	0.991402	0.031073	0.0300978
GOTERM_BP_DIRECT	GO:0098742~cell-cell adhesion via plasma-membrane adhesion molecules	10	0.704722	0.000982277	MILR1, CDH6, CDH5, CEACAM1, ITGAM, EPCAM, CDH11, ITGB2, PECAM1, CDH7	1313	39	19333	3.77546	0.994969	0.0341262	0.0330552
GOTERM_BP_DIRECT	GO:0010811~positive regulation of cell-substrate adhesion	10	0.704722	0.000982277	VIT, EGFLAM, ECM2, CCDC80, ITGA6, NDNF, PTN, ITGA5, CCN1, EDIL3	1313	39	19333	3.77546	0.994969	0.0341262	0.0330552
GOTERM_BP_DIRECT	GO:0070371~ERK1 and ERK2 cascade	12	0.845666	0.00101002	DUSP5, MYC, KDR, CTSH, SPRY2, BRAF, ITGAV, SPRY1, SOX9, LGALS9, TLR4, DUSP6	1313	55	19333	3.21257	0.995668	0.034865	0.0337708
GOTERM_BP_DIRECT	GO:0060907~positive regulation of macrophage cytokine production	8	0.563777	0.00105914	CD74, SEMA7A, LAPTM5, TLR7, TLR4, HLA-G, MYD88, TLR3	1313	25	19333	4.71177	0.996676	0.0363277	0.0351876
GOTERM_BP_DIRECT	GO:0071345~cellular response to cytokine stimulus	9	0.634249	0.00106633	ABCA1, CSF1R, MME, DPYSL3, LEF1, HCLS1, CXCR4, CCR7, TCIRG1	1313	32	19333	4.14121	0.996802	0.0363428	0.0352023
GOTERM_BP_DIRECT	GO:0051897~positive regulation of protein kinase B signaling	20	1.40944	0.00112027	TGFB1, IGFBP5, CCL21, IL18, PTPRJ, NRG1, GATA3, F3, THBS1, TNF, PIK3CG, VEGFA, CD28, NOX4, SPRY2, HCLS1, CHI3L1, CCR7, CCL19, ENG	1313	129	19333	2.28284	0.997609	0.0379412	0.0367505
GOTERM_BP_DIRECT	GO:0043087~regulation of GTPase activity	16	1.12755	0.00114224	ARHGAP9, VAV3, NTRK2, ARHGAP15, VAV1, RASGRP3, ADAP2, BCL6, CHN2, PLXNC1, BVES, PLXNA4, PRKG1, EPHA3, NGEF, EPHB3	1313	91	19333	2.58889	0.997876	0.0380822	0.036887
GOTERM_BP_DIRECT	GO:0048745~smooth muscle tissue development	6	0.422833	0.00115979	BMP4, SHH, TIPARP, PTCH1, ITGA8, ENG	1313	13	19333	6.79583	0.998068	0.0380822	0.036887
GOTERM_BP_DIRECT	GO:0001775~cell activation	6	0.422833	0.00115979	TLR1, CLEC7A, TIMP1, TLR6, CD24, TLR2	1313	13	19333	6.79583	0.998068	0.0380822	0.036887
GOTERM_BP_DIRECT	GO:0035457~cellular response to interferon-alpha	6	0.422833	0.00115979	OAS1, PDE12, GATA3, IFIT3, IFIT2, IFNAR1	1313	13	19333	6.79583	0.998068	0.0380822	0.036887
GOTERM_BP_DIRECT	GO:0051014~actin filament severing	6	0.422833	0.00115979	FMNL1, SCIN, CFL2, FLII, CAPG, SRGAP2	1313	13	19333	6.79583	0.998068	0.0380822	0.036887
GOTERM_BP_DIRECT	GO:0033627~cell adhesion mediated by integrin	10	0.704722	0.00119217	ITGAM, ITGA11, ITGB2, ITGA8, ITGAX, ITGBL1, ITGAV, ITGA6, ITGA5, ICAM1	1313	40	19333	3.68107	0.998377	0.0389082	0.0376871
GOTERM_BP_DIRECT	GO:0002076~osteoblast development	7	0.493305	0.00121473	SHH, MSX2, SATB2, CLEC5A, PTH1R, RUNX2, GLI2	1313	19	19333	5.42474	0.998563	0.0391697	0.0379404
GOTERM_BP_DIRECT	GO:0090190~positive regulation of branching involved in ureteric bud morphogenesis	7	0.493305	0.00121473	GREM1, TGFB1, WNT2B, SIX4, SIX1, SOX9, VEGFA	1313	19	19333	5.42474	0.998563	0.0391697	0.0379404
GOTERM_BP_DIRECT	GO:0007517~muscle organ development	17	1.19803	0.00123044	TEAD4, ZFHX3, TAGLN, EGR3, FHL3, ETV1, CXCL10, SGCB, LMNA, ITGA11, ID3, ALX4, CAPN3, MKX, CRYAB, VAMP5, BVES	1313	101	19333	2.47835	0.99868	0.03944	0.0382022
GOTERM_BP_DIRECT	GO:0032731~positive regulation of interleukin-1 beta production	13	0.916138	0.00127227	GBP5, TNF, TYROBP, CLEC7A, CASP1, TLR8, NLRP3, CCL19, TLR6, LGALS9, TLR4, MYD88, NAIP	1313	65	19333	2.94486	0.998946	0.0405395	0.0392672
GOTERM_BP_DIRECT	GO:0007264~small GTPase mediated signal transduction	19	1.33897	0.00133096	DOCK6, VAV3, DIRAS3, DOCK5, DOCK4, RASGRF2, DOCK8, SH2D3C, ARHGAP18, VAV1, RAPGEFL1, RASGRP3, DOCK10, ARHGAP30, RAC2, HMOX1, RHOU, DOCK2, RALGPS2	1313	121	19333	2.31208	0.999232	0.0421601	0.040837
GOTERM_BP_DIRECT	GO:0030316~osteoclast differentiation	10	0.704722	0.00143682	CSF1R, TGFB1, TYROBP, GPR183, GPC3, SNX10, TCIRG1, TNF, JUNB, FOXP1	1313	41	19333	3.59129	0.999566	0.044314	0.0429232
GOTERM_BP_DIRECT	GO:0030574~collagen catabolic process	10	0.704722	0.00143682	MMP13, MMP27, MMP16, MMP1, CTSL, MMP19, MMP9, RETREG1, CTSS, CTSB	1313	41	19333	3.59129	0.999566	0.044314	0.0429232
GOTERM_BP_DIRECT	GO:0032733~positive regulation of interleukin-10 production	10	0.704722	0.00143682	CD274, CD83, CLEC7A, HGF, BCL3, CD28, ISG15, LGALS9, TLR4, TLR2	1313	41	19333	3.59129	0.999566	0.044314	0.0429232
GOTERM_BP_DIRECT	GO:0051781~positive regulation of cell division	11	0.775194	0.0014401	IL1A, TGFB2, SHH, TGFB1, IL1B, VEGFC, HDGF, PTN, THBS4, FGFR2, VEGFA	1313	49	19333	3.30545	0.999574	0.044314	0.0429232
GOTERM_BP_DIRECT	GO:0050673~epithelial cell proliferation	11	0.775194	0.0014401	PURA, AR, ESRP2, HGF, GPC3, KDR, STK4, CYP7B1, LIPA, RUNX2, BMPR1A	1313	49	19333	3.30545	0.999574	0.044314	0.0429232
GOTERM_BP_DIRECT	GO:0065003~macromolecular complex assembly	22	1.55039	0.00145751	CD74, GLDC, MBD2, CAPG, LIN7A, PML, TAPBP, PARD6B, OCLN, IL2RB, CAPN3, NCKAP1L, IKBKG, SOX9, CD247, WASF1, ADGRL4, SSBP3, SH3BGR, WASF3, VAMP2, SKAP2	1313	152	19333	2.13115	0.999612	0.0445948	0.0431953
GOTERM_BP_DIRECT	GO:0018108~peptidyl-tyrosine phosphorylation	21	1.47992	0.00160818	LYN, PDGFRB, NTRK2, CSF1R, DYRK3, FLT4, PRKCD, EIF2AK2, HTR2A, HCK, EFEMP1, PTPRC, FES, KDR, BTK, PTPN6, JAK3, FGFR2, EPHA3, EPHB3, IL12RB2	1313	143	19333	2.16231	0.999828	0.048927	0.0473915
GOTERM_BP_DIRECT	GO:0048247~lymphocyte chemotaxis	9	0.634249	0.00163082	CCL23, CCL8, CCL22, CCL7, CCL21, CCL4, SAA1, CCL19, CXCL16	1313	34	19333	3.89761	0.999848	0.0493369	0.0477886
GOTERM_BP_DIRECT	GO:0030513~positive regulation of BMP signaling pathway	10	0.704722	0.00172025	BMP4, ACVRL1, SCUBE3, CDH5, MSX2, GPC3, KDR, CCN1, SULF1, ENG	1313	42	19333	3.50578	0.999906	0.0517516	0.0501275
GOTERM_BP_DIRECT	GO:0032753~positive regulation of interleukin-4 production	8	0.563777	0.00173647	CD86, FCER1G, CD28, NLRP3, GATA3, LGALS9, HAVCR2, HLA-E	1313	27	19333	4.36275	0.999914	0.0519494	0.0503191
GOTERM_BP_DIRECT	GO:0034097~response to cytokine	11	0.775194	0.00197944	CD274, COL3A1, MAPKAPK3, STAT1, BCL2, REL, TIMP1, OSMR, PML, NFKB2, CXCL16	1313	51	19333	3.17583	0.999977	0.0582422	0.0564143
GOTERM_BP_DIRECT	GO:0010862~positive regulation of pathway-restricted SMAD protein phosphorylation	11	0.775194	0.00197944	BMP4, ACVRL1, BMP3, TGFB2, TGFB1, PPARG, INHBA, BMP7, ACVR2A, BMPR1A, ENG	1313	51	19333	3.17583	0.999977	0.0582422	0.0564143
GOTERM_BP_DIRECT	GO:0009888~tissue development	9	0.634249	0.00199008	NTNG1, EGFLAM, ATRNL1, LAMA3, NTN4, DHCR24, LAMC2, NTN1, MEGF9	1313	35	19333	3.78625	0.999978	0.0582422	0.0564143
GOTERM_BP_DIRECT	GO:0008654~phospholipid biosynthetic process	9	0.634249	0.00199008	ISYNA1, GPAM, HEXB, ADGRF5, MBOAT1, MBOAT2, SERINC1, AGPAT2, SERINC5	1313	35	19333	3.78625	0.999978	0.0582422	0.0564143
GOTERM_BP_DIRECT	GO:0050999~regulation of nitric-oxide synthase activity	5	0.352361	0.00201738	IL1A, DDAH1, IL1B, NOS1AP, ACVR2A	1313	9	19333	8.18016	0.999981	0.0584064	0.0565734
GOTERM_BP_DIRECT	GO:0034138~toll-like receptor 3 signaling pathway	5	0.352361	0.00201738	OAS1, SCIMP, TNF, TLR3, HAVCR2	1313	9	19333	8.18016	0.999981	0.0584064	0.0565734
GOTERM_BP_DIRECT	GO:0050776~regulation of immune response	10	0.704722	0.00204672	SPN, FCGR3B, BCL6, INPP5D, IRF1, TAPBPL, FCGR1A, HCST, CD276, TAPBP	1313	43	19333	3.42425	0.999984	0.0586254	0.0567855
GOTERM_BP_DIRECT	GO:1901216~positive regulation of neuron death	10	0.704722	0.00204672	C1QA, DAXX, ITGAM, TYROBP, ITGB2, DDIT4, TP53BP2, CAPN2, CLU, DKK1	1313	43	19333	3.42425	0.999984	0.0586254	0.0567855
GOTERM_BP_DIRECT	GO:0030199~collagen fibril organization	12	0.845666	0.00212023	GREM1, COL3A1, TGFB2, COL1A2, LOX, COL14A1, COL5A3, COL12A1, LOXL3, DPT, LOXL1, LOXL2	1313	60	19333	2.94486	0.999989	0.0604096	0.0585138
GOTERM_BP_DIRECT	GO:0032930~positive regulation of superoxide anion generation	7	0.493305	0.00216096	TGFB1, ITGAM, TYROBP, CLEC7A, GSTP1, ITGB2, PRKCD	1313	21	19333	4.9081	0.999991	0.0608645	0.0589543
GOTERM_BP_DIRECT	GO:0038096~Fc-gamma receptor signaling pathway involved in phagocytosis	7	0.493305	0.00216096	VAV3, LYN, HCK, PLPP4, LIMK1, PRKCD, VAV1	1313	21	19333	4.9081	0.999991	0.0608645	0.0589543
GOTERM_BP_DIRECT	GO:1902042~negative regulation of extrinsic apoptotic signaling pathway via death domain receptors	8	0.563777	0.0021814	HGF, PEA15, SERPINE1, TNFAIP3, HMOX1, CFLAR, ICAM1, FAIM	1313	28	19333	4.20694	0.999992	0.0608645	0.0589543
GOTERM_BP_DIRECT	GO:0032703~negative regulation of interleukin-2 production	8	0.563777	0.0021814	PTPRC, NAV3, HOMER2, LAPTM5, TNFAIP3, HOMER3, GATA3, HAVCR2	1313	28	19333	4.20694	0.999992	0.0608645	0.0589543
GOTERM_BP_DIRECT	GO:0001657~ureteric bud development	9	0.634249	0.0024088	BMP4, ROBO2, TGFB1, BMPER, EPCAM, SIX1, SPRY1, BMP7, FGFR2	1313	36	19333	3.68107	0.999998	0.0658361	0.0637699
GOTERM_BP_DIRECT	GO:0045765~regulation of angiogenesis	9	0.634249	0.0024088	GPNMB, BMPER, HMOX1, CCM2, EMP2, ETS1, RECK, WARS1, HTATIP2	1313	36	19333	3.68107	0.999998	0.0658361	0.0637699
GOTERM_BP_DIRECT	GO:0006952~defense response	14	0.98661	0.00241612	CXCL6, CD84, CXCL9, CD83, STAT1, MX2, SP140, MX1, CYBB, TAP1, GATA3, INHBA, NOX4, NLRP3	1313	79	19333	2.60937	0.999998	0.0658361	0.0637699
GOTERM_BP_DIRECT	GO:0001658~branching involved in ureteric bud morphogenesis	10	0.704722	0.00242071	BMP4, SHH, MYC, PTCH1, BCL2, GPC3, SIX1, FAT4, SOX9, PBX1	1313	44	19333	3.34643	0.999998	0.0658361	0.0637699
GOTERM_BP_DIRECT	GO:0006096~glycolytic process	10	0.704722	0.00242071	GPI, LDHA, HOOK1, TMEM237, PGAM1, PGK1, ENO1, HTR2A, GAPDH, HK2	1313	44	19333	3.34643	0.999998	0.0658361	0.0637699
GOTERM_BP_DIRECT	GO:0007605~sensory perception of sound	22	1.55039	0.00255544	TFAP2A, PGAP1, THRB, FZD4, HOMER2, ATP8B1, HEXB, CHD7, SIX1, OTOR, TRIOBP, COCH, ICAM1, DIAPH1, GJB2, GRM7, SLITRK6, SPRY2, CRYM, ALDH7A1, CCDC50, ATP6V1B1	1313	159	19333	2.03732	0.999999	0.0691509	0.0669807
GOTERM_BP_DIRECT	GO:0006968~cellular defense response	11	0.775194	0.00267081	SPN, LGALS3BP, CXCL9, TYROBP, NCF1, CLEC5A, C5AR1, LY96, TCIRG1, CCR5, HLA-G	1313	53	19333	3.05599	0.999999	0.0711763	0.0689426
GOTERM_BP_DIRECT	GO:0001656~metanephros development	8	0.563777	0.00270939	ROBO2, SHH, ITGA8, BCL2, ID3, CTSH, SPRY1, BMP7	1313	29	19333	4.06187	1	0.0711763	0.0689426
GOTERM_BP_DIRECT	GO:1900017~positive regulation of cytokine production involved in inflammatory response	8	0.563777	0.00270939	GBP5, CD6, CLEC7A, TLR6, TNF, TLR4, GPSM3, MYD88	1313	29	19333	4.06187	1	0.0711763	0.0689426
GOTERM_BP_DIRECT	GO:0034113~heterotypic cell-cell adhesion	8	0.563777	0.00270939	CD2, PTPRC, ITGB2, ITGAX, SIRPA, ITGAV, CD1D, ITGA5	1313	29	19333	4.06187	1	0.0711763	0.0689426
GOTERM_BP_DIRECT	GO:0010332~response to gamma radiation	8	0.563777	0.00270939	IL1A, CXCL10, PTPRC, CCL7, MYC, BCL2, GATA3, PML	1313	29	19333	4.06187	1	0.0711763	0.0689426
GOTERM_BP_DIRECT	GO:0043406~positive regulation of MAP kinase activity	14	0.98661	0.00270959	PDGFRB, TGFB1, HTR2A, THBS1, TNF, PIK3CG, VEGFA, AKAP13, PTPRC, IL1B, NOX4, CD24, TDGF1, TLR4	1313	80	19333	2.57675	1	0.0711763	0.0689426
GOTERM_BP_DIRECT	GO:0032481~positive regulation of type I interferon production	7	0.493305	0.00280268	STING1, IRF1, CGAS, CD14, ZC3HAV1, GAPDH, MYD88	1313	22	19333	4.685	1	0.0717279	0.0694768
GOTERM_BP_DIRECT	GO:0002755~MyD88-dependent toll-like receptor signaling pathway	7	0.493305	0.00280268	TLR1, BTK, TLR8, TLR6, TLR4, MYD88, TLR2	1313	22	19333	4.685	1	0.0717279	0.0694768
GOTERM_BP_DIRECT	GO:0032649~regulation of interferon-gamma production	4	0.281889	0.00281051	RIPK3, SIRPA, CCR7, ISG15	1313	5	19333	11.7794	1	0.0717279	0.0694768
GOTERM_BP_DIRECT	GO:0018057~peptidyl-lysine oxidation	4	0.281889	0.00281051	LOX, LOXL3, LOXL1, LOXL2	1313	5	19333	11.7794	1	0.0717279	0.0694768
GOTERM_BP_DIRECT	GO:0031622~positive regulation of fever generation	4	0.281889	0.00281051	IL1B, PTGER3, PTGS2, TNF	1313	5	19333	11.7794	1	0.0717279	0.0694768
GOTERM_BP_DIRECT	GO:0034154~toll-like receptor 7 signaling pathway	4	0.281889	0.00281051	TLR7, PIK3AP1, SCIMP, HAVCR2	1313	5	19333	11.7794	1	0.0717279	0.0694768
GOTERM_BP_DIRECT	GO:0010467~gene expression	15	1.05708	0.00288089	MKKS, DLX3, ANGPT2, SIX1, FMN1, TCIRG1, IL2RG, MLLT3, RUNX2, ANKH, ZIC1, CNTN1, NOX4, ENPP1, IL7R	1313	90	19333	2.45405	1	0.0731518	0.0708561
GOTERM_BP_DIRECT	GO:2001237~negative regulation of extrinsic apoptotic signaling pathway	9	0.634249	0.00289347	BMP4, LGALS3, AR, GSTP1, LMNA, ITGAV, ITGA6, CFLAR, THBS1	1313	37	19333	3.58159	1	0.0731518	0.0708561
GOTERM_BP_DIRECT	GO:0007189~adenylate cyclase-activating G-protein coupled receptor signaling pathway	19	1.33897	0.00299984	ABCA1, PTGFR, CXCL9, PTGER3, LPAR1, ADM, GPR3, PTH1R, CXCL10, ADGRD1, ADGRG1, ADGRE5, CXCR3, ADGRF5, ADGRG6, S1PR1, ADGRL4, LGR5, RAMP1	1313	130	19333	2.15201	1	0.0754866	0.0731176
GOTERM_BP_DIRECT	GO:0008584~male gonad development	17	1.19803	0.00303162	PDGFRB, NCOA1, TGFB2, WNT2B, HMGCS1, LHB, GFRA1, GATA3, INHBA, FSTL3, AR, MSH2, SIX4, TNFSF10, BCL2, SOX9, TLR3	1313	110	19333	2.27557	1	0.0759315	0.0735485
GOTERM_BP_DIRECT	GO:0007156~homophilic cell adhesion via plasma membrane adhesion molecules	23	1.62086	0.00306543	ROBO2, CD84, ROBO4, PCDH9, PCDH20, NEXN, PCDH19, PVR, PCDHB10, PCDH17, CDH7, CDH6, CDH5, CEACAM1, CDH11, ME1, PECAM1, ESAM, DSG3, FAT4, DSC1, PCDHB8, DSC2	1313	172	19333	1.96895	1	0.0764229	0.0740245
GOTERM_BP_DIRECT	GO:0050679~positive regulation of epithelial cell proliferation	13	0.916138	0.00313469	GRN, TGFB1, DLX5, C5AR1, CYP7B1, RUNX2, VEGFA, BMP4, ESRP2, MYC, SOX9, FGFR2, BMPR1A	1313	72	19333	2.65855	1	0.0777894	0.0753481
GOTERM_BP_DIRECT	GO:0002474~antigen processing and presentation of peptide antigen via MHC class I	5	0.352361	0.00318247	ERAP2, ERAP1, B2M, HLA-G, HLA-E	1313	10	19333	7.36215	1	0.0778981	0.0754534
GOTERM_BP_DIRECT	GO:0051272~positive regulation of cellular component movement	5	0.352361	0.00318247	LYN, BCL6, PDPN, ETS1, VEGFA	1313	10	19333	7.36215	1	0.0778981	0.0754534
GOTERM_BP_DIRECT	GO:0060445~branching involved in salivary gland morphogenesis	5	0.352361	0.00318247	SHH, ESRP2, BMP7, FGFR2, TGM2	1313	10	19333	7.36215	1	0.0778981	0.0754534
GOTERM_BP_DIRECT	GO:0007179~transforming growth factor beta receptor signaling pathway	16	1.12755	0.00329023	ACVRL1, TGFB2, TGFB1, HPGD, ZFYVE9, LTBP2, LRRC32, PML, TGFBR3, CDH5, COL3A1, COL1A2, ITGA8, ZYX, ENG, BMPR1A	1313	101	19333	2.33256	1	0.079408	0.0769159
GOTERM_BP_DIRECT	GO:0009617~response to bacterium	18	1.2685	0.00331194	CFD, GBP5, DGKB, BNIP3, ERAP1, CHD7, FUCA2, IFI44, PYGL, USP18, CCDC80, FABP4, CA5B, RGS1, NFIB, GPC3, CFB, HERC6	1313	121	19333	2.19039	1	0.079408	0.0769159
GOTERM_BP_DIRECT	GO:0042129~regulation of T cell proliferation	6	0.422833	0.00331694	LGALS3, BCL6, RAC2, CD28, TNFSF8, TNFRSF1B	1313	16	19333	5.52161	1	0.079408	0.0769159
GOTERM_BP_DIRECT	GO:0050900~leukocyte migration	8	0.563777	0.00333012	LYN, SELPLG, JAML, PDE4B, MSN, ITGA6, MMP9, ICAM1	1313	30	19333	3.92648	1	0.079408	0.0769159
GOTERM_BP_DIRECT	GO:0045089~positive regulation of innate immune response	8	0.563777	0.00333012	GBP5, PLSCR1, TLR8, CD1D, IFI35, NMI, COCH, HAVCR2	1313	30	19333	3.92648	1	0.079408	0.0769159
GOTERM_BP_DIRECT	GO:0000122~negative regulation of transcription from RNA polymerase II promoter	89	6.27202	0.00333263	RARG, TENM2, THRB, THRA, PRDM6, MAGEF1, FHL2, SIX1, ENO1, BMI1, TNF, BACH2, GLI2, LOXL2, ELK3, IKZF5, SHH, MYC, TRPS1, SOX9, LRRFIP1, PITX2, TP63, GABPA, TGIF1, KLF11, ZBTB39, MSX2, FST, DNMT3A, TET1, PROX1, PARP9, SOX10, DKK1, ETV6, FOXP1, RUNX1, AR, ZEB2, IFI27, TFEC, CRY1, IRF8, HCLS1, PPARG, ZNF555, SQSTM1, ENG, KANK2, HDAC2, SATB1, SATB2, LEF1, SUPT4H1, GLIS3, GATA3, NR2C2, BARX2, PURA, FOXS…	1313	973	19333	1.34683	1	0.079408	0.0769159
GOTERM_BP_DIRECT	GO:0019722~calcium-mediated signaling	15	1.05708	0.00354093	CCR1, XCR1, CXCR4, TNF, LAT2, RCAN1, CXCR3, CCRL2, RCAN3, BTK, AGTR1, CCR8, CCR7, CCR5, MCU	1313	92	19333	2.4007	1	0.0836778	0.0810517
GOTERM_BP_DIRECT	GO:0042733~embryonic digit morphogenesis	11	0.775194	0.0035429	BMP4, SHH, HDAC2, TMEM107, ALX4, LRP4, ECE1, GRHL2, FREM2, GLI2, BMPR1A	1313	55	19333	2.94486	1	0.0836778	0.0810517
GOTERM_BP_DIRECT	GO:0045216~cell-cell junction organization	7	0.493305	0.00357699	PRKCI, TGFB2, OCLN, TGFB1, CXADR, CCM2, CLDN1	1313	23	19333	4.48131	1	0.0837483	0.0811199
GOTERM_BP_DIRECT	GO:0060252~positive regulation of glial cell proliferation	7	0.493305	0.00357699	LYN, PRKCI, MYC, IL1B, VEGFC, TNF, NTN1	1313	23	19333	4.48131	1	0.0837483	0.0811199
GOTERM_BP_DIRECT	GO:0050852~T cell receptor signaling pathway	17	1.19803	0.00364042	RNF31, FYB1, BRAF, PTPRJ, GATA3, VTCN1, PTPRC, WNK1, INPP5D, NFKBIZ, CD28, PDE4B, LCP2, PTPN6, IKBKG, CD247, CD276	1313	112	19333	2.23494	1	0.0848644	0.0822011
GOTERM_BP_DIRECT	GO:0019882~antigen processing and presentation	10	0.704722	0.00387591	RAB3B, CD74, HLA-DMA, CTSL, HLA-C, CTSH, WDFY4, CTSS, PSMB8, HLA-E	1313	47	19333	3.13283	1	0.0899645	0.0871411
GOTERM_BP_DIRECT	GO:0071300~cellular response to retinoic acid	13	0.916138	0.00395325	LYN, ABCA1, HDAC2, RARG, FZD4, FZD7, TNC, TNF, MYC, PPARG, SOX9, FGFR2, EPHA3	1313	74	19333	2.5867	1	0.0913658	0.0884984
GOTERM_BP_DIRECT	GO:0032967~positive regulation of collagen biosynthetic process	8	0.563777	0.00405357	PDGFRB, BMP4, HDAC2, TGFB1, VIM, INHBA, ENG, RUNX1	1313	31	19333	3.79982	1	0.0921056	0.089215
GOTERM_BP_DIRECT	GO:0002376~immune system process	11	0.775194	0.00405634	RNF213, IRF1, IRAG2, IRF8, ADSS2, CD300LF, SQSTM1, PSMB10, MYD88, IRF9, PSMB9	1313	56	19333	2.89227	1	0.0921056	0.089215
GOTERM_BP_DIRECT	GO:1904707~positive regulation of vascular smooth muscle cell proliferation	11	0.775194	0.00405634	ERN1, NQO2, P2RY6, HPGD, IGFBP5, ADAMTS1, HTR1B, FRS2, TNF, MMP9, BMPR1A	1313	56	19333	2.89227	1	0.0921056	0.089215
GOTERM_BP_DIRECT	GO:0071466~cellular response to xenobiotic stimulus	12	0.845666	0.00406314	PRKAA2, MYC, IL1B, PDE4B, PDE4A, HTR1B, DPEP1, CXCR4, BRAF, SOX10, VAV1, TLR3	1313	65	19333	2.71833	1	0.0921056	0.089215
GOTERM_BP_DIRECT	GO:0033077~T cell differentiation in thymus	9	0.634249	0.00408788	SHH, BCL11B, RIPK3, FZD7, BCL2, BRAF, IL7R, IL2RG, B2M	1313	39	19333	3.39791	1	0.0921056	0.089215
GOTERM_BP_DIRECT	GO:0050919~negative chemotaxis	9	0.634249	0.00408788	DPP4, SEMA7A, SEMA6A, SEMA3D, SEMA3B, ITGAV, SEMA3E, NRG1, SEMA3F	1313	39	19333	3.39791	1	0.0921056	0.089215
GOTERM_BP_DIRECT	GO:0030336~negative regulation of cell migration	24	1.69133	0.00410867	ACVRL1, CD74, IFITM1, HDAC2, IGFBP5, TPM1, SERPINE1, TET1, STC1, PTPRJ, PTN, PODN, SULF1, ALOX15B, SHH, NAV3, CDH11, DPYSL3, BCL2, DPEP1, SRGAP3, SRGAP2, RECK, ENG	1313	187	19333	1.88975	1	0.0921884	0.0892952
GOTERM_BP_DIRECT	GO:0042593~glucose homeostasis	17	1.19803	0.00434628	GPI, PRKAA2, IGFBP5, IRS1, PTCH1, PRCP, PYGL, RBP4, CYB5R4, VGF, SESN3, OAS1, ADGRF5, LEPR, CRY1, PPARG, MCU	1313	114	19333	2.19573	1	0.0971151	0.0940673
GOTERM_BP_DIRECT	GO:0030502~negative regulation of bone mineralization	6	0.422833	0.00443935	SRGN, GREM1, CCR1, ECM1, ENPP1, SOX9	1313	17	19333	5.19681	1	0.0984944	0.0954033
GOTERM_BP_DIRECT	GO:0048538~thymus development	10	0.704722	0.004489	SHH, BCL11B, RIPK3, SIX4, BCL2, SIX1, BRAF, GATA3, PBX1, EPHB3	1313	48	19333	3.06756	1	0.0984944	0.0954033
GOTERM_BP_DIRECT	GO:0042130~negative regulation of T cell proliferation	10	0.704722	0.004489	SPN, CD86, CD274, SHH, TGFB1, GPNMB, PTPN6, VTCN1, HLA-G, HAVCR2	1313	48	19333	3.06756	1	0.0984944	0.0954033
GOTERM_BP_DIRECT	GO:0032331~negative regulation of chondrocyte differentiation	7	0.493305	0.00449947	GREM1, BMP4, RARG, EFEMP1, MKX, SOX9, GLI2	1313	24	19333	4.29459	1	0.0984944	0.0954033
GOTERM_BP_DIRECT	GO:2000249~regulation of actin cytoskeleton reorganization	7	0.493305	0.00449947	CSF1R, TGFB1, ABI3, GMFG, ARHGDIB, ESAM, SEMA3E	1313	24	19333	4.29459	1	0.0984944	0.0954033
GOTERM_BP_DIRECT	GO:0045786~negative regulation of cell cycle	11	0.775194	0.00462678	BMP4, TSPYL2, TGFB1, HPGD, TP53BP2, GATA3, INHBA, PTGS2, ETS1, ALOX15B, BMP7	1313	57	19333	2.84153	1	0.100766	0.0976032
GOTERM_BP_DIRECT	GO:0032868~response to insulin	14	0.98661	0.0046454	LYN, IRS1, PTPRN, IGFBP2, ADM, RETN, ICAM1, FABP3, VGF, SESN3, TNFSF10, CRY1, ALPL, TLR2	1313	85	19333	2.42518	1	0.100766	0.0976032
GOTERM_BP_DIRECT	GO:0071356~cellular response to tumor necrosis factor	20	1.40944	0.00469545	CCL23, CCL22, CCL21, RORA, GATA3, THBS1, CLDN1, FOXP1, ICAM1, NFKBIA, OCLN, CCL8, FABP4, CCL7, CCL4, HYAL3, CHI3L1, HAS2, CCL19, TDGF1	1313	146	19333	2.01703	1	0.100766	0.0976032
GOTERM_BP_DIRECT	GO:0019885~antigen processing and presentation of endogenous peptide antigen via MHC class I	5	0.352361	0.0047342	ERAP2, ERAP1, TAP1, B2M, TAPBP	1313	11	19333	6.69286	1	0.100766	0.0976032
GOTERM_BP_DIRECT	GO:0071679~commissural neuron axon guidance	5	0.352361	0.0047342	FZD3, NFIB, PTCH1, NCAM1, VEGFA	1313	11	19333	6.69286	1	0.100766	0.0976032
GOTERM_BP_DIRECT	GO:0035456~response to interferon-beta	5	0.352361	0.0047342	IFNAR2, IFITM1, PLSCR1, STAT1, XAF1	1313	11	19333	6.69286	1	0.100766	0.0976032
GOTERM_BP_DIRECT	GO:0033089~positive regulation of T cell differentiation in thymus	5	0.352361	0.0047342	SHH, EGR3, IL7R, IL2RG, GLI2	1313	11	19333	6.69286	1	0.100766	0.0976032
GOTERM_BP_DIRECT	GO:0030177~positive regulation of Wnt signaling pathway	9	0.634249	0.00481181	SHH, FZD4, MBD2, LEF1, TNFAIP3, SULF1, FGFR2, WLS, TLR2	1313	40	19333	3.31297	1	0.10167	0.0984797
GOTERM_BP_DIRECT	GO:0016239~positive regulation of macroautophagy	8	0.563777	0.00489	PRKAA2, SESN3, STING1, BNIP3, KDR, HMOX1, IKBKG, C9ORF72	1313	32	19333	3.68107	1	0.10167	0.0984797
GOTERM_BP_DIRECT	GO:0007159~leukocyte cell-cell adhesion	8	0.563777	0.00489	NT5E, PTPRC, ITGB2, PECAM1, MSN, ITGA5, ICAM1, FERMT3	1313	32	19333	3.68107	1	0.10167	0.0984797
GOTERM_BP_DIRECT	GO:0043552~positive regulation of phosphatidylinositol 3-kinase activity	8	0.563777	0.00489	VAV3, LYN, PDGFRB, TGFB1, CCL21, IRS1, CCR7, CCL19	1313	32	19333	3.68107	1	0.10167	0.0984797
GOTERM_BP_DIRECT	GO:0035115~embryonic forelimb morphogenesis	8	0.563777	0.00489	TFAP2A, SHH, MSX2, ALX4, CACNA1C, RECK, TP63, RUNX2	1313	32	19333	3.68107	1	0.10167	0.0984797
GOTERM_BP_DIRECT	GO:0001569~branching involved in blood vessel morphogenesis	8	0.563777	0.00489	SHH, COL4A1, LEF1, KDR, SEMA3E, STK4, ENG, VEGFA	1313	32	19333	3.68107	1	0.10167	0.0984797
GOTERM_BP_DIRECT	GO:0097190~apoptotic signaling pathway	13	0.916138	0.00493521	IFI27L2, ITGAM, RIPK3, IFI6, CFLAR, BMI1, SHH, SGPL1, TYROBP, IFI27, CASP1, CD28, BTK	1313	76	19333	2.51863	1	0.102216	0.099008
GOTERM_BP_DIRECT	GO:0035690~cellular response to drug	12	0.845666	0.00515563	ABCA1, PRKAA2, MYC, IL1B, PDE4B, PDE4A, HTR1B, DPEP1, CXCR4, BRAF, SOX10, TLR3	1313	67	19333	2.63719	1	0.106372	0.103034
GOTERM_BP_DIRECT	GO:0042590~antigen processing and presentation of exogenous peptide antigen via MHC class I	4	0.281889	0.00533756	CLEC4A, FCER1G, FCGR1A, IFI30	1313	6	19333	9.8162	1	0.108463	0.105059
GOTERM_BP_DIRECT	GO:0033092~positive regulation of immature T cell proliferation in thymus	4	0.281889	0.00533756	IL1A, SHH, IL1B, BMI1	1313	6	19333	9.8162	1	0.108463	0.105059
GOTERM_BP_DIRECT	GO:0071677~positive regulation of mononuclear cell migration	4	0.281889	0.00533756	LGALS3, TGFB1, TNF, AIF1	1313	6	19333	9.8162	1	0.108463	0.105059
GOTERM_BP_DIRECT	GO:0060603~mammary gland duct morphogenesis	4	0.281889	0.00533756	CSF1R, PTCH1, NTN1, GLI2	1313	6	19333	9.8162	1	0.108463	0.105059
GOTERM_BP_DIRECT	GO:0035458~cellular response to interferon-beta	7	0.493305	0.00558589	STING1, OAS1, STAT1, IRF1, CAPN2, UBE2G2, TLR3	1313	25	19333	4.1228	1	0.112659	0.109124
GOTERM_BP_DIRECT	GO:0003148~outflow tract septum morphogenesis	7	0.493305	0.00558589	BMP4, ROBO2, TGFB2, MSX2, FGFR2, BMPR1A, ENG	1313	25	19333	4.1228	1	0.112659	0.109124
GOTERM_BP_DIRECT	GO:0010976~positive regulation of neuron projection development	18	1.2685	0.00590921	LYN, NTRK2, PRKCI, NDRG4, BCL11A, STMN2, NDNF, ATP1B2, PTN, CFLAR, FES, DPYSL3, ENC1, CREB3L2, CNTN1, ITGA6, S100A9, EPHA3	1313	128	19333	2.0706	1	0.118294	0.114582
GOTERM_BP_DIRECT	GO:0000165~MAPK cascade	18	1.2685	0.00590921	DUSP5, PLVAP, TGFB1, IGFBP4, IL18, BRAF, NRG1, TNF, DUSP6, RASGRP3, AR, PTPRC, MAPKAPK3, MYC, IL1B, PEA15, PTPN6, CCR5	1313	128	19333	2.0706	1	0.118294	0.114582
GOTERM_BP_DIRECT	GO:0030900~forebrain development	10	0.704722	0.00593946	MYO1D, SHH, ITGAM, TYROBP, PCDH9, ATRX, FRS2, DKK1, DCLK1, PRKG1	1313	50	19333	2.94486	1	0.118342	0.114628
GOTERM_BP_DIRECT	GO:0022900~electron transport chain	11	0.775194	0.00595557	NQO2, NCF1, GLDC, P4HA2, NDUFA4L2, ME1, CYBB, NOX4, DHRS3, PDIA5, LOXL2	1313	59	19333	2.74521	1	0.118342	0.114628
GOTERM_BP_DIRECT	GO:0070373~negative regulation of ERK1 and ERK2 cascade	14	0.98661	0.00625976	LYN, ERRFI1, SEMA6A, GSTP1, LMO3, SPRY4, ARRB1, DUSP6, RPS6KA6, PTPRC, SPRY2, SIRPA, SPRY1, TLR4	1313	88	19333	2.3425	1	0.123929	0.12004
GOTERM_BP_DIRECT	GO:0050680~negative regulation of epithelial cell proliferation	12	0.845666	0.006468	TGFBR3, BMP4, AR, TGFB2, TGFB1, PTCH1, GPC3, PTN, SOX9, MCC, STK4, B2M	1313	69	19333	2.56075	1	0.127583	0.123579
GOTERM_BP_DIRECT	GO:0007266~Rho protein signal transduction	11	0.775194	0.00672264	ADGRG1, COL1A2, BCL6, LIMK1, PDPN, ARHGDIB, AGTR1, ARHGAP29, ARHGAP5, RHOD, CTNNAL1	1313	60	19333	2.69945	1	0.131657	0.127525
GOTERM_BP_DIRECT	GO:0090331~negative regulation of platelet aggregation	5	0.352361	0.00672341	CEACAM1, ADAMTS18, PRKCD, SH2B3, PRKG1	1313	12	19333	6.13512	1	0.131657	0.127525
GOTERM_BP_DIRECT	GO:0032869~cellular response to insulin stimulus	16	1.12755	0.00678119	ERRFI1, PRKCI, IRS1, STAT1, GSTP1, PDE3B, CFLAR, CEACAM1, RAB31, MYC, RAB13, UCP2, ENPP1, PPARG, CPEB2, VAMP2	1313	109	19333	2.16136	1	0.131962	0.127821
GOTERM_BP_DIRECT	GO:0010718~positive regulation of epithelial to mesenchymal transition	10	0.704722	0.00678804	BMP4, TGFB2, HDAC2, TGFB1, TGFB1I1, IL1B, PDPN, LEF1, BMP7, LOXL2	1313	51	19333	2.88712	1	0.131962	0.127821
GOTERM_BP_DIRECT	GO:0048714~positive regulation of oligodendrocyte differentiation	7	0.493305	0.00685206	SHH, HDAC2, CXCR4, PPARG, PTN, TNFRSF1B, TLR2	1313	26	19333	3.96423	1	0.132252	0.128102
GOTERM_BP_DIRECT	GO:0032727~positive regulation of interferon-alpha production	7	0.493305	0.00685206	IFIH1, STAT1, TLR8, TLR7, ZC3HAV1, TLR4, TLR3	1313	26	19333	3.96423	1	0.132252	0.128102
GOTERM_BP_DIRECT	GO:0035924~cellular response to vascular endothelial growth factor stimulus	8	0.563777	0.00694367	ERN1, SEMA6A, EGR3, ANXA1, FLT4, KDR, SPRY2, VEGFA	1313	34	19333	3.46454	1	0.133542	0.129351
GOTERM_BP_DIRECT	GO:0006909~phagocytosis	12	0.845666	0.00721544	P2RY6, ANXA1, CD93, ITGB2, LEPR, ELMO1, PECAM1, IRF8, CD14, TLR4, MYD88, CORO1C	1313	70	19333	2.52416	1	0.138275	0.133935
GOTERM_BP_DIRECT	GO:2000573~positive regulation of DNA biosynthetic process	6	0.422833	0.00744818	PDGFRB, MYC, HGF, NOX4, TNF, VEGFA	1313	19	19333	4.64978	1	0.140239	0.135838
GOTERM_BP_DIRECT	GO:0045926~negative regulation of growth	6	0.422833	0.00744818	MT2A, MT1A, IGFBP5, GPC3, ALOX15B, MT1E	1313	19	19333	4.64978	1	0.140239	0.135838
GOTERM_BP_DIRECT	GO:0071310~cellular response to organic substance	6	0.422833	0.00744818	CLEC3B, IL1B, SATB2, CASP1, BCL2, CALR	1313	19	19333	4.64978	1	0.140239	0.135838
GOTERM_BP_DIRECT	GO:0060037~pharyngeal system development	6	0.422833	0.00744818	SIX4, PTCH1, SIX1, ECE1, GATA3, BMP7	1313	19	19333	4.64978	1	0.140239	0.135838
GOTERM_BP_DIRECT	GO:0035338~long-chain fatty-acyl-CoA biosynthetic process	6	0.422833	0.00744818	ELOVL5, ELOVL3, ACSL5, ACSL4, ACSL3, ELOVL7	1313	19	19333	4.64978	1	0.140239	0.135838
GOTERM_BP_DIRECT	GO:0009410~response to xenobiotic stimulus	28	1.97322	0.00755363	HDAC2, GATA3, HTR2A, PTGS2, THBS1, TNF, AGPAT2, MYC, HMOX1, NCKAP1L, VAV3, LYN, TGFB2, FZD3, STAT1, PTCH1, IGFBP2, DNMT3A, VEGFC, CYBB, INHBA, DUSP6, LOX, BCL2, CALR, PAM, CCNO, ENG	1313	242	19333	1.70364	1	0.141678	0.137231
GOTERM_BP_DIRECT	GO:0030217~T cell differentiation	9	0.634249	0.00757923	PREX1, PTPRC, CHD7, LEPR, GATA3, TCIRG1, IL7R, VAV1, RUNX2	1313	43	19333	3.08183	1	0.141678	0.137231
GOTERM_BP_DIRECT	GO:0006897~endocytosis	25	1.7618	0.00760351	LGALS3BP, ZFYVE9, SH3KBP1, CLEC10A, LOXL3, LRP4, SNX10, C9ORF72, PIK3CG, ASGR2, LOXL2, PGBD1, SHH, ENPP1, CD163, SCARA5, MYO1E, EHD4, CD6, RHOU, PLA2R1, CLEC4F, LRP12, CD320, CSNK1G1	1313	208	19333	1.76975	1	0.141678	0.137231
GOTERM_BP_DIRECT	GO:0007162~negative regulation of cell adhesion	10	0.704722	0.00772648	SPN, ACVRL1, ERBB3, PDE3B, ARHGDIB, ADAM22, TNC, TGFBI, PLXNC1, PLXNA4	1313	52	19333	2.8316	1	0.14298	0.138492
GOTERM_BP_DIRECT	GO:1902895~positive regulation of pri-miRNA transcription from RNA polymerase II promoter	10	0.704722	0.00772648	BMP4, AR, TGFB2, TGFB1, MYC, PPARG, GATA3, ETS1, TNF, BMPR1A	1313	52	19333	2.8316	1	0.14298	0.138492
GOTERM_BP_DIRECT	GO:0006874~cellular calcium ion homeostasis	16	1.12755	0.00800584	CCR1, CCL23, TGFB1, VDR, HEXB, STC1, TCIRG1, PTH1R, HTR2A, TMEM165, CDH5, CCL8, CCL7, CALR, CCL19, SLC24A5	1313	111	19333	2.12242	1	0.147642	0.143008
GOTERM_BP_DIRECT	GO:0071526~semaphorin-plexin signaling pathway	8	0.563777	0.00818206	SEMA7A, SEMA6A, SEMA3D, SEMA3B, KDR, SEMA3E, SEMA3F, PLXNA4	1313	35	19333	3.36555	1	0.149357	0.14467
GOTERM_BP_DIRECT	GO:0055074~calcium ion homeostasis	8	0.563777	0.00818206	NT5E, ANKH, KDR, ALPL, TMTC2, ADM, SNX10, ATP6V1B1	1313	35	19333	3.36555	1	0.149357	0.14467
GOTERM_BP_DIRECT	GO:0042476~odontogenesis	8	0.563777	0.00818206	BMP4, TGFB2, COL1A2, ID3, INHBA, PITX2, PAM, FGFR2	1313	35	19333	3.36555	1	0.149357	0.14467
GOTERM_BP_DIRECT	GO:0002639~positive regulation of immunoglobulin production	7	0.493305	0.00831365	CD86, GPI, RBP4, PTPRC, CLCF1, BTK, HLA-E	1313	27	19333	3.81741	1	0.150737	0.146007
GOTERM_BP_DIRECT	GO:0014003~oligodendrocyte development	7	0.493305	0.00831365	LYN, SHH, TGFB1, GSTP1, LPAR1, SOX10, WASF3	1313	27	19333	3.81741	1	0.150737	0.146007
GOTERM_BP_DIRECT	GO:0007169~transmembrane receptor protein tyrosine kinase signaling pathway	18	1.2685	0.0086267	LYN, PDGFRB, NTRK2, CSF1R, FLT4, FRS2, NRG1, HCK, ERBB3, FES, BLNK, KDR, LCP2, SH2B3, ANGPTL1, FGFR2, EPHA3, EPHB3	1313	133	19333	1.99276	1	0.155888	0.150996
GOTERM_BP_DIRECT	GO:0032526~response to retinoic acid	10	0.704722	0.00876059	PDGFRB, NCOA1, GJB2, RARG, RBP4, PTCH1, IGFBP2, CTSH, RXRG, DKK1	1313	53	19333	2.77817	1	0.156631	0.151715
GOTERM_BP_DIRECT	GO:0030218~erythrocyte differentiation	10	0.704722	0.00876059	LYN, BMP4, DYRK3, THRA, EPAS1, HCLS1, ADAR, GATA3, INHBA, JAK3	1313	53	19333	2.77817	1	0.156631	0.151715
GOTERM_BP_DIRECT	GO:0031394~positive regulation of prostaglandin biosynthetic process	4	0.281889	0.0088714	CD74, ANXA1, IL1B, PTGS2	1313	7	19333	8.41388	1	0.156631	0.151715
GOTERM_BP_DIRECT	GO:0030854~positive regulation of granulocyte differentiation	4	0.281889	0.0088714	LEF1, HCLS1, EVI2B, RUNX1	1313	7	19333	8.41388	1	0.156631	0.151715
GOTERM_BP_DIRECT	GO:0002606~positive regulation of dendritic cell antigen processing and presentation	4	0.281889	0.0088714	CD74, CCL21, CCR7, CCL19	1313	7	19333	8.41388	1	0.156631	0.151715
GOTERM_BP_DIRECT	GO:0002693~positive regulation of cellular extravasation	4	0.281889	0.0088714	PLVAP, PTAFR, LYVE1, ICAM1	1313	7	19333	8.41388	1	0.156631	0.151715
GOTERM_BP_DIRECT	GO:0060449~bud elongation involved in lung branching	4	0.281889	0.0088714	BMP4, SPRY2, SPRY1, FGFR2	1313	7	19333	8.41388	1	0.156631	0.151715
GOTERM_BP_DIRECT	GO:0001913~T cell mediated cytotoxicity	5	0.352361	0.00919613	CTSH, EMP2, IL7R, B2M, CTSC	1313	13	19333	5.66319	1	0.161307	0.156244
GOTERM_BP_DIRECT	GO:0060333~interferon-gamma-mediated signaling pathway	5	0.352361	0.00919613	HCK, IFNGR1, STAT1, IRF1, NMI	1313	13	19333	5.66319	1	0.161307	0.156244
GOTERM_BP_DIRECT	GO:0031643~positive regulation of myelination	6	0.422833	0.00938538	HGF, ITGAX, S100B, TNFRSF1B, SOX10, WASF3	1313	20	19333	4.41729	1	0.164092	0.158942
GOTERM_BP_DIRECT	GO:2000352~negative regulation of endothelial cell apoptotic process	8	0.563777	0.00957561	CDH5, SERPINE1, KDR, TNFAIP3, BRAF, NDNF, GATA3, ICAM1	1313	36	19333	3.27207	1	0.166338	0.161117
GOTERM_BP_DIRECT	GO:0048662~negative regulation of smooth muscle cell proliferation	8	0.563777	0.00957561	NDRG4, IGFBP5, NPR1, TNFAIP3, HMOX1, PPARG, TRIB1, AIF1	1313	36	19333	3.27207	1	0.166338	0.161117
GOTERM_BP_DIRECT	GO:0042060~wound healing	15	1.05708	0.00970327	PDGFRB, TGFB2, TGFB1, TPM1, TNC, NRG1, CFLAR, ELK3, EPB41L4B, COL3A1, LOX, ERBB3, S100A8, FGFR2, ENG	1313	103	19333	2.14431	1	0.168013	0.16274
GOTERM_BP_DIRECT	GO:0001932~regulation of protein phosphorylation	10	0.704722	0.00989624	LYN, CDH5, LOX, FN1, TLR8, TLR7, TNF, PML, PIK3CG, CORO1C	1313	54	19333	2.72672	1	0.170805	0.165445
GOTERM_BP_DIRECT	GO:0002548~monocyte chemotaxis	9	0.634249	0.00999663	LGALS3, CCL23, CCL8, ANXA1, CCL22, CCL7, CCL21, CCL4, CCL19	1313	45	19333	2.94486	1	0.171987	0.166589
GOTERM_BP_DIRECT	GO:0007010~cytoskeleton organization	19	1.33897	0.0100845	PRKCI, SEMA6A, SH3KBP1, TPM1, MICAL2, TNFAIP3, ARAP3, MSN, ANK3, DIAPH1, ARHGAP21, FMNL1, CCL7, KRT25, PACSIN2, RHOU, SOX9, WASF3, CAP2	1313	146	19333	1.91618	1	0.172947	0.167519
GOTERM_BP_DIRECT	GO:0009653~anatomical structure morphogenesis	18	1.2685	0.0106862	FBN2, MCAM, FOXI3, GATA3, HOXC13, SOX10, LYVE1, BICD1, FOXS1, FRAS1, SIX4, RCAN3, GPC3, IGF2BP3, IGF2BP2, PITX2, FREM1, FREM2	1313	136	19333	1.9488	1	0.182683	0.17695
GOTERM_BP_DIRECT	GO:0032570~response to progesterone	8	0.563777	0.0111348	NCOA1, GPI, GJB2, TGFB2, TGFB1, PTN, THBS1, TLR2	1313	37	19333	3.18363	1	0.188041	0.182139
GOTERM_BP_DIRECT	GO:0060173~limb development	8	0.563777	0.0111348	GREM1, ZNRF3, CHD7, KREMEN1, LRP4, MEOX2, PAM, DKK1	1313	37	19333	3.18363	1	0.188041	0.182139
GOTERM_BP_DIRECT	GO:0043122~regulation of I-kappaB kinase/NF-kappaB signaling	8	0.563777	0.0111348	GBP7, CLEC7A, IL1B, CAPN3, IKBKG, TNF, SQSTM1, OPTN	1313	37	19333	3.18363	1	0.188041	0.182139
GOTERM_BP_DIRECT	GO:0031334~positive regulation of protein complex assembly	10	0.704722	0.0111393	LGALS3, CDH5, TGFB1, CLEC7A, MMP1, NRG1, TNF, CLU, WARS1, VEGFA	1313	55	19333	2.67714	1	0.188041	0.182139
GOTERM_BP_DIRECT	GO:0021772~olfactory bulb development	6	0.422833	0.011643	CSF1R, AGTPBP1, LHX2, ID2, CHD7, ZIC1	1313	21	19333	4.20694	1	0.194713	0.188602
GOTERM_BP_DIRECT	GO:0060324~face development	6	0.422833	0.011643	ALDH1A3, MKKS, RARG, CHD7, BRAF, GRHL2	1313	21	19333	4.20694	1	0.194713	0.188602
GOTERM_BP_DIRECT	GO:0002042~cell migration involved in sprouting angiogenesis	6	0.422833	0.011643	GREM1, EGR3, KDR, ADTRP, TDGF1, VEGFA	1313	21	19333	4.20694	1	0.194713	0.188602
GOTERM_BP_DIRECT	GO:0007200~phospholipase C-activating G-protein coupled receptor signaling pathway	11	0.775194	0.0117657	P2RY6, PTGER3, C5AR1, AGTR1, C3AR1, GPR83, PTH1R, HTR2A, PLCB2, CMKLR1, TGM2	1313	65	19333	2.4918	1	0.196155	0.189999
GOTERM_BP_DIRECT	GO:0046697~decidualization	7	0.493305	0.0118843	GJB2, VDR, STC1, PTN, PTGS2, JUNB, CTSB	1313	29	19333	3.55414	1	0.197522	0.191323
GOTERM_BP_DIRECT	GO:0050777~negative regulation of immune response	5	0.352361	0.012193	LYN, COL3A1, TGFB1, INPP5D, HLA-G	1313	14	19333	5.25868	1	0.199507	0.193246
GOTERM_BP_DIRECT	GO:0003222~ventricular trabecula myocardium morphogenesis	5	0.352361	0.012193	TGFB2, CHD7, NRG1, BMPR1A, ENG	1313	14	19333	5.25868	1	0.199507	0.193246
GOTERM_BP_DIRECT	GO:0010466~negative regulation of peptidase activity	5	0.352361	0.012193	CSTA, ECM1, PI15, GPC3, CTSB	1313	14	19333	5.25868	1	0.199507	0.193246
GOTERM_BP_DIRECT	GO:0031529~ruffle organization	5	0.352361	0.012193	CSF1R, CCL21, TPM1, CCR7, TCIRG1	1313	14	19333	5.25868	1	0.199507	0.193246
GOTERM_BP_DIRECT	GO:0043410~positive regulation of MAPK cascade	20	1.40944	0.0122602	CD74, NTRK2, IGFBP4, HGF, FLT4, LPAR1, LAPTM5, EIF2AK2, FRS2, PTPRJ, TNF, VEGFA, BMP4, AR, PTPRC, KDR, LAMTOR2, IGFBP6, TDGF1, FGFR2	1313	160	19333	1.84054	1	0.199507	0.193246
GOTERM_BP_DIRECT	GO:0007015~actin filament organization	18	1.2685	0.0122631	PRKCI, TPM3, SH3KBP1, TPM1, TMOD2, EMP2, RHOD, ARHGAP25, TRIOBP, CORO1C, MYO1D, MYO1E, MYO1B, BCL2, ELMO1, RAC2, CGNL1, MYO1F	1313	138	19333	1.92056	1	0.199507	0.193246
GOTERM_BP_DIRECT	GO:0009887~animal organ morphogenesis	18	1.2685	0.0122631	NTNG1, TLE3, SEMA6A, ATRNL1, TMEM176B, PTCH1, LAMA3, NTN4, VEGFC, BRAF, LAMC2, NTN1, PBX1, GREM1, EGFLAM, ITGAX, FGFR2, MEGF9	1313	138	19333	1.92056	1	0.199507	0.193246
GOTERM_BP_DIRECT	GO:0001755~neural crest cell migration	9	0.634249	0.0129435	SEMA7A, SHH, SEMA6A, SEMA3D, SEMA3B, SEMA3E, SEMA3F, SOX10, CORO1C	1313	47	19333	2.81955	1	0.20396	0.197559
GOTERM_BP_DIRECT	GO:0009968~negative regulation of signal transduction	9	0.634249	0.0129435	RGS17, ERBB3, RGS1, INPP5D, HHIP, RGS10, SNX13, RGS7BP, RGS22	1313	47	19333	2.81955	1	0.20396	0.197559
GOTERM_BP_DIRECT	GO:0030308~negative regulation of cell growth	17	1.19803	0.0130042	TSPYL2, ACVRL1, CDA, TGFB2, TGFB1, NPR1, PTPRJ, ENO1, INHBA, PML, GREM1, BCL6, FRZB, BCL2, ENPP1, PPARG, CRYAB	1313	128	19333	1.95557	1	0.20396	0.197559
GOTERM_BP_DIRECT	GO:0001819~positive regulation of cytokine production	11	0.775194	0.0130482	SCAMP5, IL1A, CLEC5A, SAA1, CD28, EIF2AK2, PLA2R1, TNF, GAPDH, AGPAT2, PIK3CG	1313	66	19333	2.45405	1	0.20396	0.197559
GOTERM_BP_DIRECT	GO:0007417~central nervous system development	19	1.33897	0.0131245	ROBO2, GSTP1, CHD7, ADAM22, WWP1, CAPG, MSI1, STK4, S100B, DCLK1, HAPLN1, RPS6KA3, RPS6KA6, SHH, SCIN, ZIC1, ID3, PAM, SPTBN1	1313	150	19333	1.86508	1	0.20396	0.197559
GOTERM_BP_DIRECT	GO:0010755~regulation of plasminogen activation	3	0.211416	0.0131827	PLAU, PLAUR, RUNX1	1313	3	19333	14.7243	1	0.20396	0.197559
GOTERM_BP_DIRECT	GO:0072193~ureter smooth muscle cell differentiation	3	0.211416	0.0131827	BMP4, SIX1, SOX9	1313	3	19333	14.7243	1	0.20396	0.197559
GOTERM_BP_DIRECT	GO:0060837~blood vessel endothelial cell differentiation	3	0.211416	0.0131827	KDR, CCM2, PROX1	1313	3	19333	14.7243	1	0.20396	0.197559
GOTERM_BP_DIRECT	GO:0002519~natural killer cell tolerance induction	3	0.211416	0.0131827	LGALS9, HAVCR2, HLA-E	1313	3	19333	14.7243	1	0.20396	0.197559
GOTERM_BP_DIRECT	GO:0072136~metanephric mesenchymal cell proliferation involved in metanephros development	3	0.211416	0.0131827	SHH, STAT1, BMP7	1313	3	19333	14.7243	1	0.20396	0.197559
GOTERM_BP_DIRECT	GO:0071727~cellular response to triacyl bacterial lipopeptide	3	0.211416	0.0131827	TLR1, CD14, TLR2	1313	3	19333	14.7243	1	0.20396	0.197559
GOTERM_BP_DIRECT	GO:0007418~ventral midline development	3	0.211416	0.0131827	SHH, GLI1, GLI2	1313	3	19333	14.7243	1	0.20396	0.197559
GOTERM_BP_DIRECT	GO:0030910~olfactory placode formation	3	0.211416	0.0131827	SIX4, SIX1, PROX1	1313	3	19333	14.7243	1	0.20396	0.197559
GOTERM_BP_DIRECT	GO:0070664~negative regulation of leukocyte proliferation	3	0.211416	0.0131827	CCL8, BCL6, GSTP1	1313	3	19333	14.7243	1	0.20396	0.197559
GOTERM_BP_DIRECT	GO:0015884~folic acid transport	4	0.281889	0.0134837	PDPN, FOLR3, FOLR2, SLC19A2	1313	8	19333	7.36215	1	0.20396	0.197559
GOTERM_BP_DIRECT	GO:0010757~negative regulation of plasminogen activation	4	0.281889	0.0134837	PLAU, CTSZ, SERPINE1, THBS1	1313	8	19333	7.36215	1	0.20396	0.197559
GOTERM_BP_DIRECT	GO:0098883~synapse disassembly	4	0.281889	0.0134837	C1QB, C1QA, DKK1, C1QC	1313	8	19333	7.36215	1	0.20396	0.197559
GOTERM_BP_DIRECT	GO:0045606~positive regulation of epidermal cell differentiation	4	0.281889	0.0134837	BMP4, PTCH1, PTCH2, SFN	1313	8	19333	7.36215	1	0.20396	0.197559
GOTERM_BP_DIRECT	GO:0001955~blood vessel maturation	4	0.281889	0.0134837	ACVRL1, CDH5, S1PR1, RECK	1313	8	19333	7.36215	1	0.20396	0.197559
GOTERM_BP_DIRECT	GO:0060740~prostate gland epithelium morphogenesis	4	0.281889	0.0134837	AR, RARG, TNC, CYP7B1	1313	8	19333	7.36215	1	0.20396	0.197559
GOTERM_BP_DIRECT	GO:0043567~regulation of insulin-like growth factor receptor signaling pathway	4	0.281889	0.0134837	IGFBP5, IGFBP4, IGFBP2, IGFBP6	1313	8	19333	7.36215	1	0.20396	0.197559
GOTERM_BP_DIRECT	GO:0001915~negative regulation of T cell mediated cytotoxicity	4	0.281889	0.0134837	CEACAM1, PTPRC, IL7R, HLA-G	1313	8	19333	7.36215	1	0.20396	0.197559
GOTERM_BP_DIRECT	GO:0060509~Type I pneumocyte differentiation	4	0.281889	0.0134837	THRB, THRA, NFIB, SOX9	1313	8	19333	7.36215	1	0.20396	0.197559
GOTERM_BP_DIRECT	GO:0010594~regulation of endothelial cell migration	4	0.281889	0.0134837	CEACAM1, BMPER, EMP2, PTN	1313	8	19333	7.36215	1	0.20396	0.197559
GOTERM_BP_DIRECT	GO:0061042~vascular wound healing	4	0.281889	0.0134837	MCAM, KDR, NDNF, VEGFA	1313	8	19333	7.36215	1	0.20396	0.197559
GOTERM_BP_DIRECT	GO:0045165~cell fate commitment	10	0.704722	0.013971	GAP43, WNT2B, TGFB1I1, KDR, SPRY2, PPARG, GATA3, WNT16, FGFR2, PML	1313	57	19333	2.58321	1	0.210739	0.204125
GOTERM_BP_DIRECT	GO:0048010~vascular endothelial growth factor receptor signaling pathway	7	0.493305	0.0140229	MAPKAPK3, FLT4, KDR, VEGFC, SULF1, VAV1, VEGFA	1313	30	19333	3.43567	1	0.210931	0.204311
GOTERM_BP_DIRECT	GO:0002009~morphogenesis of an epithelium	6	0.422833	0.0142431	FRAS1, CA2, TNC, SOX9, SOX10, FREM2	1313	22	19333	4.01572	1	0.212463	0.205795
GOTERM_BP_DIRECT	GO:0030879~mammary gland development	6	0.422833	0.0142431	LEF1, NRG1, SOX9, ARHGAP5, TDGF1, GLI2	1313	22	19333	4.01572	1	0.212463	0.205795
GOTERM_BP_DIRECT	GO:0055007~cardiac muscle cell differentiation	6	0.422833	0.0142431	GREM1, BMP4, AKAP13, NOX4, NRG1, CALR	1313	22	19333	4.01572	1	0.212463	0.205795
GOTERM_BP_DIRECT	GO:0030041~actin filament polymerization	8	0.563777	0.0147909	DIAPH1, PREX1, HCLS1, ARPC4, WASF1, AIF1, WASF3, GAS7	1313	39	19333	3.02037	1	0.218816	0.211949
GOTERM_BP_DIRECT	GO:0034260~negative regulation of GTPase activity	8	0.563777	0.0147909	MKKS, WNK1, SPRY2, ARRB1, SPRY1, GMIP, CPEB2, AMOT	1313	39	19333	3.02037	1	0.218816	0.211949
GOTERM_BP_DIRECT	GO:2000648~positive regulation of stem cell proliferation	8	0.563777	0.0147909	PTPRC, EPCAM, KDR, HMGA2, SOX9, TP63, RUNX2, PBX1	1313	39	19333	3.02037	1	0.218816	0.211949
GOTERM_BP_DIRECT	GO:0010629~negative regulation of gene expression	33	2.32558	0.0153744	ACVRL1, PRKAA2, AIF1, TNF, SHH, MYC, KDR, SOX9, LGALS9, HAVCR2, TGIF1, CCR1, TGFB2, MKKS, DAXX, TGFB1, TIPARP, VDR, PARP9, PARP14, FOXP1, VEGFA, BMP4, OCLN, ID2, REL, CD28, ID3, PPARG, CRYAB, LGMN, BMPR1A, ENG	1313	316	19333	1.53766	1	0.226825	0.219706
GOTERM_BP_DIRECT	GO:0061844~antimicrobial humoral immune response mediated by antimicrobial peptide	15	1.05708	0.0155496	CXCL6, CXCL9, CCL22, CCL21, ADM, CXCL3, CXCL14, CXCL10, LGALS3, CCL8, ROMO1, CCL19, GAPDH, S100A9, B2M	1313	109	19333	2.02628	1	0.228594	0.22142
GOTERM_BP_DIRECT	GO:0060347~heart trabecula formation	5	0.352361	0.015749	TGFBR3, RBP4, ADAMTS1, ADGRG6, FHL2	1313	15	19333	4.9081	1	0.228594	0.22142
GOTERM_BP_DIRECT	GO:0006636~unsaturated fatty acid biosynthetic process	5	0.352361	0.015749	FADS3, ELOVL5, ELOVL3, SCD5, ELOVL7	1313	15	19333	4.9081	1	0.228594	0.22142
GOTERM_BP_DIRECT	GO:0014912~negative regulation of smooth muscle cell migration	5	0.352361	0.015749	NDRG4, IGFBP5, SERPINE1, TRIB1, BMPR1A	1313	15	19333	4.9081	1	0.228594	0.22142
GOTERM_BP_DIRECT	GO:0002523~leukocyte migration involved in inflammatory response	5	0.352361	0.015749	ITGB2, NLRP3, TNF, S100A9, S100A8	1313	15	19333	4.9081	1	0.228594	0.22142
GOTERM_BP_DIRECT	GO:0010952~positive regulation of peptidase activity	5	0.352361	0.015749	RCN3, PCOLCE2, SVBP, FN1, CTSH	1313	15	19333	4.9081	1	0.228594	0.22142
GOTERM_BP_DIRECT	GO:0006898~receptor-mediated endocytosis	12	0.845666	0.0158741	NLGN3, ITGAM, MRC1, ITGB2, TMEM108, CD14, FCGR1A, WASF1, PLA2R1, LYVE1, PDLIM7, CXCL16	1313	78	19333	2.26528	1	0.22979	0.222579
GOTERM_BP_DIRECT	GO:0030154~cell differentiation	62	4.36927	0.0162921	RARG, THRB, THRA, FOXI3, ETS1, CHRDL1, ELK3, NHSL2, ZIC1, JAK3, GABPA, HTATIP2, AGFG1, ZHX3, SEMA6A, TNFRSF12A, FST, NRG1, ETV1, ETV4, DUSP6, ETV6, HCK, MMP19, PPARG, ERG, VAMP5, SQSTM1, NGEF, ASF1B, SEMA7A, NDRG4, DLX3, UHRF2, DLX5, ECSCR, NR2C2, FSTL3, PURA, FOXS1, ADGRG1, FRZB, FLNB, RXRG, PDLIM7, LYN, NTRK2, NIBAN2, GADD45B, SYT1, VDR, TMEM176B, NDE1, INHBA, SYT17, VEGFA, FES, ID2, MORN2, ID3…	1313	682	19333	1.33857	1	0.235209	0.227827
GOTERM_BP_DIRECT	GO:0035633~maintenance of permeability of blood-brain barrier	7	0.493305	0.0164155	CDH5, OCLN, PECAM1, ESAM, PTGS2, CLDN1, MFSD2A	1313	31	19333	3.32484	1	0.236358	0.22894
GOTERM_BP_DIRECT	GO:0030334~regulation of cell migration	15	1.05708	0.0167419	ROBO4, TGFB1, LAMA3, TNC, NEXN, NTN1, AMOT, DOCK10, PARD6B, CEACAM1, ABI3, LMNA, DPYSL3, PLXNC1, PLXNA4	1313	110	19333	2.00786	1	0.240414	0.232869
GOTERM_BP_DIRECT	GO:0009953~dorsal/ventral pattern formation	8	0.563777	0.0169077	ACVRL1, SHH, LHX2, HHIP, PTCH1, LRP4, GLI1, BMPR1A	1313	40	19333	2.94486	1	0.240868	0.233308
GOTERM_BP_DIRECT	GO:0019216~regulation of lipid metabolic process	8	0.563777	0.0169077	RNF213, BCL11B, GOLM1, ID2, ADGRF5, PSAP, PPARG, PLPP1	1313	40	19333	2.94486	1	0.240868	0.233308
GOTERM_BP_DIRECT	GO:0070555~response to interleukin-1	8	0.563777	0.0169077	PRKCI, ANXA1, IL1B, CHI3L1, LGALS9, HNMT, ETS1, MYD88	1313	40	19333	2.94486	1	0.240868	0.233308
GOTERM_BP_DIRECT	GO:0048260~positive regulation of receptor-mediated endocytosis	6	0.422833	0.0172059	CCL21, SERPINE1, CCL19, B2M, CLU, BICD1	1313	23	19333	3.84112	1	0.243186	0.235554
GOTERM_BP_DIRECT	GO:0035584~calcium-mediated signaling using intracellular calcium source	6	0.422833	0.0172059	PTGFR, TENM2, PTPRC, HOMER2, KDR, PTPRJ	1313	23	19333	3.84112	1	0.243186	0.235554
GOTERM_BP_DIRECT	GO:0002053~positive regulation of mesenchymal cell proliferation	6	0.422833	0.0172059	STAT1, MYC, KDR, SOX9, FGFR2, BMPR1A	1313	23	19333	3.84112	1	0.243186	0.235554
GOTERM_BP_DIRECT	GO:0043627~response to estrogen	11	0.775194	0.017527	PDGFRB, LDHA, MME, CA2, PTPRN, IGFBP2, HMOX1, TRIM25, PPARG, GATA3, CD24	1313	69	19333	2.34735	1	0.247076	0.239322
GOTERM_BP_DIRECT	GO:0060325~face morphogenesis	7	0.493305	0.0190753	SGPL1, TGFB1, CRISPLD1, DLX5, TIPARP, LEF1, DKK1	1313	32	19333	3.22094	1	0.264837	0.256526
GOTERM_BP_DIRECT	GO:0042771~intrinsic apoptotic signaling pathway in response to DNA damage by p53 class mediator	7	0.493305	0.0190753	MSH2, BCL3, DDIT4, SHISA5, USP28, TP63, PML	1313	32	19333	3.22094	1	0.264837	0.256526
GOTERM_BP_DIRECT	GO:0060828~regulation of canonical Wnt signaling pathway	7	0.493305	0.0190753	ZNRF3, DAAM2, FZD7, OTULIN, KREMEN1, GPC3, CCNYL1	1313	32	19333	3.22094	1	0.264837	0.256526
GOTERM_BP_DIRECT	GO:2000669~negative regulation of dendritic cell apoptotic process	4	0.281889	0.0192168	CCL21, BCL2, CCR7, CCL19	1313	9	19333	6.54413	1	0.264837	0.256526
GOTERM_BP_DIRECT	GO:0051451~myoblast migration	4	0.281889	0.0192168	SIX4, SIX1, PLEKHO1, THBS4	1313	9	19333	6.54413	1	0.264837	0.256526
GOTERM_BP_DIRECT	GO:0001768~establishment of T cell polarity	4	0.281889	0.0192168	CCL21, CCR7, CCL19, DOCK2	1313	9	19333	6.54413	1	0.264837	0.256526
GOTERM_BP_DIRECT	GO:2000096~positive regulation of Wnt signaling pathway, planar cell polarity pathway	4	0.281889	0.0192168	GPC3, MLLT3, DKK1, NKD1	1313	9	19333	6.54413	1	0.264837	0.256526
GOTERM_BP_DIRECT	GO:0048699~generation of neurons	4	0.281889	0.0192168	TGFB2, SIX4, LRP4, SIX1	1313	9	19333	6.54413	1	0.264837	0.256526
GOTERM_BP_DIRECT	GO:0071276~cellular response to cadmium ion	8	0.563777	0.0192296	DAXX, MT2A, MT1A, NCF1, CYBB, HMOX1, MMP9, MT1E	1313	41	19333	2.87303	1	0.264837	0.256526
GOTERM_BP_DIRECT	GO:0033138~positive regulation of peptidyl-serine phosphorylation	13	0.916138	0.0198626	NTRK2, TGFB1, SH2D3C, BRAF, STK4, PTGS2, TNF, VEGFA, LATS1, BCL2, SPRY2, HCLS1, PFN2	1313	91	19333	2.10347	1	0.269834	0.261366
GOTERM_BP_DIRECT	GO:0090399~replicative senescence	5	0.352361	0.0198931	MME, SERPINE1, ROMO1, WNT16, PLA2R1	1313	16	19333	4.60134	1	0.269834	0.261366
GOTERM_BP_DIRECT	GO:0030902~hindbrain development	5	0.352361	0.0198931	SHH, NFIB, BMP7, GLI2, WLS	1313	16	19333	4.60134	1	0.269834	0.261366
GOTERM_BP_DIRECT	GO:0071639~positive regulation of monocyte chemotactic protein-1 production	5	0.352361	0.0198931	CD84, OAS1, CLEC7A, IL1B, LGALS9	1313	16	19333	4.60134	1	0.269834	0.261366
GOTERM_BP_DIRECT	GO:0061053~somite development	5	0.352361	0.0198931	SHH, FRZB, PTCH1, LOXL3, MEOX2	1313	16	19333	4.60134	1	0.269834	0.261366
GOTERM_BP_DIRECT	GO:0010818~T cell chemotaxis	5	0.352361	0.0198931	CXCL10, CXCR3, GPR183, PIK3CG, CXCL16	1313	16	19333	4.60134	1	0.269834	0.261366
GOTERM_BP_DIRECT	GO:0010839~negative regulation of keratinocyte proliferation	6	0.422833	0.0205497	VDR, CD109, PTCH1, CASK, SFN, FGFR2	1313	24	19333	3.68107	1	0.274591	0.265974
GOTERM_BP_DIRECT	GO:0043616~keratinocyte proliferation	6	0.422833	0.0205497	FST, CD109, PTCH1, SFN, WNT16, TP63	1313	24	19333	3.68107	1	0.274591	0.265974
GOTERM_BP_DIRECT	GO:0006471~protein ADP-ribosylation	6	0.422833	0.0205497	PARP6, TIPARP, ZC3HAV1, PARP14, PARP9, PARP8	1313	24	19333	3.68107	1	0.274591	0.265974
GOTERM_BP_DIRECT	GO:2000147~positive regulation of cell motility	6	0.422833	0.0205497	CSF1R, CCL21, EPCAM, CCR7, CCL19, NTN1	1313	24	19333	3.68107	1	0.274591	0.265974
GOTERM_BP_DIRECT	GO:0050768~negative regulation of neurogenesis	6	0.422833	0.0205497	LHX2, IL1B, TNF, B2M, BMP7, BMPR1A	1313	24	19333	3.68107	1	0.274591	0.265974
GOTERM_BP_DIRECT	GO:0008361~regulation of cell size	6	0.422833	0.0205497	VAV3, RARG, MSN, IL7R, ARHGAP5, VAV1	1313	24	19333	3.68107	1	0.274591	0.265974
GOTERM_BP_DIRECT	GO:0031640~killing of cells of other organism	11	0.775194	0.0210845	LGALS3, CXCL10, CXCL9, CCL8, CCL22, CCL21, ROMO1, CCL19, CXCL3, GAPDH, CXCL14	1313	71	19333	2.28123	1	0.28089	0.272075
GOTERM_BP_DIRECT	GO:0006959~humoral immune response	10	0.704722	0.0211776	GPI, CD83, GPR183, BLNK, BCL2, CD28, GATA3, BMI1, TNF, PSMB10	1313	61	19333	2.41382	1	0.28089	0.272075
GOTERM_BP_DIRECT	GO:0051216~cartilage development	10	0.704722	0.0211776	BMP3, MKKS, SATB2, HYAL3, CREB3L2, CHI3L1, TIMP1, SOX9, SULF1, BMP7	1313	61	19333	2.41382	1	0.28089	0.272075
GOTERM_BP_DIRECT	GO:0097421~liver regeneration	8	0.563777	0.0217655	TGFB1, MYC, PTCH1, UCP2, HMOX1, GLI1, CLDN1, TNF	1313	42	19333	2.80463	1	0.287979	0.278941
GOTERM_BP_DIRECT	GO:1990830~cellular response to leukemia inhibitory factor	14	0.98661	0.0219945	RARG, PCOLCE2, FZD4, GLDC, SPRY4, VEGFC, SNX10, HK2, PML, ICAM1, SPRY2, B3GNT2, TRIM25, PFKP	1313	103	19333	2.00136	1	0.288873	0.279807
GOTERM_BP_DIRECT	GO:0007389~pattern specification process	7	0.493305	0.0220143	SHH, MFNG, FST, ZIC1, SOSTDC1, SIX1, GLI2	1313	33	19333	3.12334	1	0.288873	0.279807
GOTERM_BP_DIRECT	GO:0043029~T cell homeostasis	7	0.493305	0.0220143	TGFB1, RIPK3, BCL2, NCKAP1L, TCIRG1, IL7R, JAK3	1313	33	19333	3.12334	1	0.288873	0.279807
GOTERM_BP_DIRECT	GO:0045471~response to ethanol	17	1.19803	0.0220477	HPGD, GSTP1, TNC, HTR1B, GATA3, CLDN1, TNF, ICAM1, RGS4, RBP4, MYC, NLRP3, CD14, CDO1, S100A8, MYD88, FGFR2	1313	136	19333	1.84054	1	0.288873	0.279807
GOTERM_BP_DIRECT	GO:0097191~extrinsic apoptotic signaling pathway	9	0.634249	0.0230169	TGFB2, TGFB1, PTPRC, IFI27, INHBA, TNFRSF1B, TNF, TLR3, PML	1313	52	19333	2.54844	1	0.297633	0.288293
GOTERM_BP_DIRECT	GO:0042110~T cell activation	9	0.634249	0.0230169	CD2, DPP4, CD84, PTPRC, CLEC7A, CD28, SLAMF7, PIK3CG, CD276	1313	52	19333	2.54844	1	0.297633	0.288293
GOTERM_BP_DIRECT	GO:0007157~heterophilic cell-cell adhesion via plasma membrane cell adhesion molecules	9	0.634249	0.0230169	TENM2, CXADR, ALCAM, JAML, CD6, FAT4, ITGA5, PVR, ICAM1	1313	52	19333	2.54844	1	0.297633	0.288293
GOTERM_BP_DIRECT	GO:0030148~sphingolipid biosynthetic process	9	0.634249	0.0230169	FA2H, SGPL1, CERS6, SPTLC2, ELOVL5, SPTLC3, ELOVL3, ELOVL7, PLPP1	1313	52	19333	2.54844	1	0.297633	0.288293
GOTERM_BP_DIRECT	GO:0043491~protein kinase B signaling	9	0.634249	0.0230169	PLK3, TGFB1, LOX, IL1B, CD28, KDR, SOX9, ADTRP, TNF	1313	52	19333	2.54844	1	0.297633	0.288293
GOTERM_BP_DIRECT	GO:0032715~negative regulation of interleukin-6 production	11	0.775194	0.0230479	CD84, INPP5D, HGF, SIRPA, TNFAIP3, PTPN6, ARRB1, NCKAP1L, TNF, TLR4, HAVCR2	1313	72	19333	2.24955	1	0.297633	0.288293
GOTERM_BP_DIRECT	GO:0045860~positive regulation of protein kinase activity	10	0.704722	0.023333	DAXX, RASSF2, PTPRC, CCL21, VEGFC, LCP2, CCR7, CCL19, CCN1, TNF	1313	62	19333	2.37489	1	0.300594	0.29116
GOTERM_BP_DIRECT	GO:0061484~hematopoietic stem cell homeostasis	6	0.422833	0.0242907	MYCT1, ADGRG1, EMCN, CRISPLD1, ADAR, TCIRG1	1313	25	19333	3.53383	1	0.302083	0.292602
GOTERM_BP_DIRECT	GO:0009409~response to cold	8	0.563777	0.024524	PLAC8, CXCL10, VGF, THRA, UCP2, SCN9A, ADM, PPARG	1313	43	19333	2.7394	1	0.302083	0.292602
GOTERM_BP_DIRECT	GO:0007259~JAK-STAT cascade	8	0.563777	0.024524	IFNAR2, STAT1, CLCF1, CSF2RB, NMI, JAK3, CSF2RA, IFNAR1	1313	43	19333	2.7394	1	0.302083	0.292602
GOTERM_BP_DIRECT	GO:0048143~astrocyte activation	5	0.352361	0.024648	C1QA, IFNGR1, IL1B, C5AR1, TNF	1313	17	19333	4.33068	1	0.302083	0.292602
GOTERM_BP_DIRECT	GO:0016486~peptide hormone processing	5	0.352361	0.024648	DPP4, BCHE, SCG5, ECE1, CORIN	1313	17	19333	4.33068	1	0.302083	0.292602
GOTERM_BP_DIRECT	GO:1990869~cellular response to chemokine	5	0.352361	0.024648	CCL21, LOX, WNK1, DOCK8, SH2B3	1313	17	19333	4.33068	1	0.302083	0.292602
GOTERM_BP_DIRECT	GO:0042119~neutrophil activation	5	0.352361	0.024648	CXCL6, PREX1, ANXA1, PRKCD, IL18	1313	17	19333	4.33068	1	0.302083	0.292602
GOTERM_BP_DIRECT	GO:0060441~epithelial tube branching involved in lung morphogenesis	5	0.352361	0.024648	BMP4, ESRP2, HHIP, CTSZ, SOX9	1313	17	19333	4.33068	1	0.302083	0.292602
GOTERM_BP_DIRECT	GO:0055091~phospholipid homeostasis	5	0.352361	0.024648	ABCA1, RCN3, FABP3, TGFB1, GPAM	1313	17	19333	4.33068	1	0.302083	0.292602
GOTERM_BP_DIRECT	GO:0097067~cellular response to thyroid hormone stimulus	5	0.352361	0.024648	THRB, CTSL, CTSH, CTSS, CTSB	1313	17	19333	4.33068	1	0.302083	0.292602
GOTERM_BP_DIRECT	GO:0043116~negative regulation of vascular permeability	5	0.352361	0.024648	CEACAM1, DDAH1, PTPRJ, ADM, AMOT	1313	17	19333	4.33068	1	0.302083	0.292602
GOTERM_BP_DIRECT	GO:0048245~eosinophil chemotaxis	5	0.352361	0.024648	LGALS3, CCL8, CCL7, CCL21, CCL4	1313	17	19333	4.33068	1	0.302083	0.292602
GOTERM_BP_DIRECT	GO:0035556~intracellular signal transduction	43	3.0303	0.0248115	GUCY1B1, PRKAA2, DGKB, NPR1, DGKA, STK4, AKAP13, PREX1, RPS6KA3, CHN2, INPP5D, BLNK, HMOX1, JAK3, SH2B3, PAG1, VAV3, LYN, PRKCI, GUCY1A1, IGFBP5, STAC, PRKCD, HUNK, ARHGAP29, HMGA2, NRG1, BRAF, GMIP, DCLK1, TGFBR3, LATS1, LAT2, TYROBP, MAPKAPK3, WNK1, STK17B, BTK, HCLS1, PTPN6, LCP2, PLCB2, SQSTM1	1313	453	19333	1.39767	1	0.302083	0.292602
GOTERM_BP_DIRECT	GO:0050790~regulation of catalytic activity	37	2.60747	0.0248736	DOCK5, RGS17, DOCK4, ARHGAP18, DENND3, ARHGAP5, ARHGAP21, CYTH4, GM2A, ARHGDIB, RAC2, SIRPA, CAPN3, SRGAP3, GPSM3, GIT1, AGFG1, CTSB, CTSA, DENND4B, RAB3IP, SH2D3C, EIF2AK2, FRS2, RHOD, CXCL10, ZEB2, ARHGAP30, MMP16, ALOX5AP, RCAN3, ELMO1, BTK, LAMTOR2, RHOU, DOCK2, SMAP2	1313	377	19333	1.44509	1	0.302083	0.292602
GOTERM_BP_DIRECT	GO:0010468~regulation of gene expression	27	1.90275	0.0248745	PRDM6, CHD7, TCIRG1, BMI1, AFF3, AIF1, TOB1, SHH, MYC, NFKBIZ, TMEM107, IGF2BP1, SIRPA, IGF2BP3, IGF2BP2, TRIM21, DAXX, DNMT3A, PROX1, FOXP1, TAPBP, PTPRC, LOX, BCL2, TRIM14, ATP6V1B1, RNF187	1313	255	19333	1.55904	1	0.302083	0.292602
GOTERM_BP_DIRECT	GO:0000187~activation of MAPK activity	11	0.775194	0.0251402	DUSP5, CD74, PTPRC, C5AR1, SAA1, CXCR4, ARRB1, NRG1, IGFBP6, TDGF1, DUSP6	1313	73	19333	2.21873	1	0.302083	0.292602
GOTERM_BP_DIRECT	GO:0060686~negative regulation of prostatic bud formation	3	0.211416	0.0251813	BMP4, SULF1, BMP7	1313	4	19333	11.0432	1	0.302083	0.292602
GOTERM_BP_DIRECT	GO:0002502~peptide antigen assembly with MHC class I protein complex	3	0.211416	0.0251813	TAPBPL, CALR, TAPBP	1313	4	19333	11.0432	1	0.302083	0.292602
GOTERM_BP_DIRECT	GO:0070384~Harderian gland development	3	0.211416	0.0251813	ALDH1A3, RARG, SOX9	1313	4	19333	11.0432	1	0.302083	0.292602
GOTERM_BP_DIRECT	GO:0043315~positive regulation of neutrophil degranulation	3	0.211416	0.0251813	ITGAM, ITGB2, PTAFR	1313	4	19333	11.0432	1	0.302083	0.292602
GOTERM_BP_DIRECT	GO:0071226~cellular response to molecule of fungal origin	3	0.211416	0.0251813	CLEC7A, BTK, SCIMP	1313	4	19333	11.0432	1	0.302083	0.292602
GOTERM_BP_DIRECT	GO:0036037~CD8-positive, alpha-beta T cell activation	3	0.211416	0.0251813	CLEC4A, WDFY4, HLA-E	1313	4	19333	11.0432	1	0.302083	0.292602
GOTERM_BP_DIRECT	GO:0030730~sequestering of triglyceride	3	0.211416	0.0251813	IL1B, ENPP1, TNF	1313	4	19333	11.0432	1	0.302083	0.292602
GOTERM_BP_DIRECT	GO:0060393~regulation of pathway-restricted SMAD protein phosphorylation	3	0.211416	0.0251813	BMP4, BMPER, BMP7	1313	4	19333	11.0432	1	0.302083	0.292602
GOTERM_BP_DIRECT	GO:0060312~regulation of blood vessel remodeling	3	0.211416	0.0251813	CEACAM1, TGFB1, FLT4	1313	4	19333	11.0432	1	0.302083	0.292602
GOTERM_BP_DIRECT	GO:0035696~monocyte extravasation	3	0.211416	0.0251813	JAML, PECAM1, SIRPA	1313	4	19333	11.0432	1	0.302083	0.292602
GOTERM_BP_DIRECT	GO:0038116~chemokine (C-C motif) ligand 21 signaling pathway	3	0.211416	0.0251813	CCL21, WNK1, CCR7	1313	4	19333	11.0432	1	0.302083	0.292602
GOTERM_BP_DIRECT	GO:0072107~positive regulation of ureteric bud formation	3	0.211416	0.0251813	SIX4, SIX1, GATA3	1313	4	19333	11.0432	1	0.302083	0.292602
GOTERM_BP_DIRECT	GO:0002605~negative regulation of dendritic cell antigen processing and presentation	3	0.211416	0.0251813	FGL2, CD68, THBS1	1313	4	19333	11.0432	1	0.302083	0.292602
GOTERM_BP_DIRECT	GO:0045648~positive regulation of erythrocyte differentiation	7	0.493305	0.0252437	STAT1, INPP5D, ISG15, NCKAP1L, INHBA, ETS1, ACVR2A	1313	34	19333	3.03147	1	0.302083	0.292602
GOTERM_BP_DIRECT	GO:0001818~negative regulation of cytokine production	7	0.493305	0.0252437	SRGN, CLEC4A, GBP7, RNF128, GPNMB, BTK, LRRC32	1313	34	19333	3.03147	1	0.302083	0.292602
GOTERM_BP_DIRECT	GO:0048568~embryonic organ development	7	0.493305	0.0252437	TEAD4, PTCH1, MBD2, GATA3, FGFR2, PBX1, BMPR1A	1313	34	19333	3.03147	1	0.302083	0.292602
GOTERM_BP_DIRECT	GO:0030838~positive regulation of actin filament polymerization	9	0.634249	0.0255514	VASP, HCK, FCHSD2, CCL21, CCR7, FMN1, NCKAP1L, PFN2, ICAM1	1313	53	19333	2.50035	1	0.305087	0.295512
GOTERM_BP_DIRECT	GO:0048048~embryonic eye morphogenesis	4	0.281889	0.0260887	FBN2, ALDH1A3, RARG, EFEMP1	1313	10	19333	5.88972	1	0.305408	0.295823
GOTERM_BP_DIRECT	GO:0001780~neutrophil homeostasis	4	0.281889	0.0260887	ANXA1, PDE4B, BTK, SH2B3	1313	10	19333	5.88972	1	0.305408	0.295823
GOTERM_BP_DIRECT	GO:0003014~renal system process	4	0.281889	0.0260887	BMP4, PRKRIP1, BCL2, LGMN	1313	10	19333	5.88972	1	0.305408	0.295823
GOTERM_BP_DIRECT	GO:0070233~negative regulation of T cell apoptotic process	4	0.281889	0.0260887	DOCK8, BCL3, BCL2, IL7R	1313	10	19333	5.88972	1	0.305408	0.295823
GOTERM_BP_DIRECT	GO:0034695~response to prostaglandin E	4	0.281889	0.0260887	TGFBR3, CCL21, CCR7, CCL19	1313	10	19333	5.88972	1	0.305408	0.295823
GOTERM_BP_DIRECT	GO:0002467~germinal center formation	4	0.281889	0.0260887	BCL6, BCL3, TNFSF13B, NFKB2	1313	10	19333	5.88972	1	0.305408	0.295823
GOTERM_BP_DIRECT	GO:0010888~negative regulation of lipid storage	4	0.281889	0.0260887	NFKBIA, ITGAV, PPARG, TNF	1313	10	19333	5.88972	1	0.305408	0.295823
GOTERM_BP_DIRECT	GO:0061626~pharyngeal arch artery morphogenesis	4	0.281889	0.0260887	BMP4, TGFB2, ADGRF5, BMPR1A	1313	10	19333	5.88972	1	0.305408	0.295823
GOTERM_BP_DIRECT	GO:0097152~mesenchymal cell apoptotic process	4	0.281889	0.0260887	SHH, MSX2, SOX9, ETV6	1313	10	19333	5.88972	1	0.305408	0.295823
GOTERM_BP_DIRECT	GO:0006631~fatty acid metabolic process	13	0.916138	0.0269216	ACOT7, MSMO1, ACSL4, ACSL3, CROT, AOAH, HSD17B10, FA2H, SGPL1, FABP3, GPAM, HACL1, PPARG	1313	95	19333	2.0149	1	0.314475	0.304605
GOTERM_BP_DIRECT	GO:0050918~positive chemotaxis	8	0.563777	0.0275128	BMP4, LGALS3, CXCL10, GPNMB, HGF, VEGFC, PTPRJ, VEGFA	1313	44	19333	2.67714	1	0.319993	0.30995
GOTERM_BP_DIRECT	GO:0001541~ovarian follicle development	8	0.563777	0.0275128	VGF, MYC, BCL2, KDR, MMP19, INHBA, ICAM1, VEGFA	1313	44	19333	2.67714	1	0.319993	0.30995
GOTERM_BP_DIRECT	GO:0030168~platelet activation	10	0.704722	0.0281047	VAV3, COL3A1, PLSCR1, VWF, DGKB, DGKA, PDPN, SAA1, VAV1, F2RL2	1313	64	19333	2.30067	1	0.326173	0.315936
GOTERM_BP_DIRECT	GO:0016601~Rac protein signal transduction	6	0.422833	0.0284427	DOCK5, ELMO1, RAC2, RHOU, WASF1, AIF1	1313	26	19333	3.39791	1	0.327274	0.317003
GOTERM_BP_DIRECT	GO:0051493~regulation of cytoskeleton organization	6	0.422833	0.0284427	DIAPH1, CAPN6, CAPN2, NEXN, S100A9, S100A8	1313	26	19333	3.39791	1	0.327274	0.317003
GOTERM_BP_DIRECT	GO:0009954~proximal/distal pattern formation	6	0.422833	0.0284427	GREM1, LRP4, GLI1, TP63, PBX1, GLI2	1313	26	19333	3.39791	1	0.327274	0.317003
GOTERM_BP_DIRECT	GO:0001782~B cell homeostasis	6	0.422833	0.0284427	DOCK10, LYN, BCL2, NCKAP1L, IL7R, TNFSF13B	1313	26	19333	3.39791	1	0.327274	0.317003
GOTERM_BP_DIRECT	GO:0050830~defense response to Gram-positive bacterium	16	1.12755	0.0285777	GBP7, C5AR1, IL18, ADM, TNF, MPEG1, HLA-E, IL1B, CASP4, TNFSF8, ROMO1, IL7R, B2M, MYD88, HAVCR2, TLR2	1313	129	19333	1.82627	1	0.328126	0.317828
GOTERM_BP_DIRECT	GO:2000379~positive regulation of reactive oxygen species metabolic process	7	0.493305	0.0287737	PDGFRB, NQO2, RIPK3, AGTR1, NOX4, ROMO1, THBS1	1313	35	19333	2.94486	1	0.328276	0.317974
GOTERM_BP_DIRECT	GO:0035025~positive regulation of Rho protein signal transduction	7	0.493305	0.0287737	PDGFRB, AKAP13, COL3A1, ADGRG1, LPAR1, ARRB1, F2RL2	1313	35	19333	2.94486	1	0.328276	0.317974
GOTERM_BP_DIRECT	GO:0097192~extrinsic apoptotic signaling pathway in absence of ligand	7	0.493305	0.0287737	IL1A, ERBB3, BCL2A1, BAG3, IL1B, BCL2, ITGAV	1313	35	19333	2.94486	1	0.328276	0.317974
GOTERM_BP_DIRECT	GO:0007565~female pregnancy	13	0.916138	0.0289401	TGFB1, IGFBP5, HPGD, IGFBP2, ADM, ETS1, UCP2, BCL2, CAPN2, LGALS9, ITGA5, SLC38A3, CORIN	1313	96	19333	1.99392	1	0.329476	0.319136
GOTERM_BP_DIRECT	GO:0051770~positive regulation of nitric-oxide synthase biosynthetic process	5	0.352361	0.030031	STAT1, KDR, JAK3, TLR4, TLR2	1313	18	19333	4.09008	1	0.33691	0.326337
GOTERM_BP_DIRECT	GO:0006796~phosphate-containing compound metabolic process	5	0.352361	0.030031	PTPRB, TGFB1, SLC20A1, INPP5D, ENPP1	1313	18	19333	4.09008	1	0.33691	0.326337
GOTERM_BP_DIRECT	GO:0003203~endocardial cushion morphogenesis	5	0.352361	0.030031	ACVRL1, TGFB2, SOX9, BMPR1A, ENG	1313	18	19333	4.09008	1	0.33691	0.326337
GOTERM_BP_DIRECT	GO:0043149~stress fiber assembly	5	0.352361	0.030031	PDLIM1, LIMK1, ZYX, BRAF, ARRB1	1313	18	19333	4.09008	1	0.33691	0.326337
GOTERM_BP_DIRECT	GO:0014002~astrocyte development	5	0.352361	0.030031	PLP1, VIM, S100A9, TLR4, S100A8	1313	18	19333	4.09008	1	0.33691	0.326337
GOTERM_BP_DIRECT	GO:0035162~embryonic hemopoiesis	5	0.352361	0.030031	KDR, FLT3LG, GATA3, SH2B3, PBX1	1313	18	19333	4.09008	1	0.33691	0.326337
GOTERM_BP_DIRECT	GO:0050868~negative regulation of T cell activation	5	0.352361	0.030031	GPNMB, LAPTM5, VTCN1, JAK3, PAG1	1313	18	19333	4.09008	1	0.33691	0.326337
GOTERM_BP_DIRECT	GO:0031100~animal organ regeneration	8	0.563777	0.0307395	TGFBR3, ANGPT2, GSTP1, HGF, C5AR1, ADM, PPARG, LCP1	1313	45	19333	2.61765	1	0.343428	0.33265
GOTERM_BP_DIRECT	GO:0009725~response to hormone	8	0.563777	0.0307395	LYN, FHL2, ME1, HCLS1, MMP19, DHCR24, MSI1, TIMP1	1313	45	19333	2.61765	1	0.343428	0.33265
GOTERM_BP_DIRECT	GO:0001764~neuron migration	15	1.05708	0.0308304	NTRK2, FZD3, NDE1, SATB2, CXCR4, NDNF, GATA3, NTN1, DCLK1, COL3A1, TUBB2B, CHL1, DDIT4, LRP12, PRKG1	1313	119	19333	1.856	1	0.34373	0.332943
GOTERM_BP_DIRECT	GO:0007519~skeletal muscle tissue development	9	0.634249	0.0311906	SIX4, CFL2, SIX1, FLNB, CFLAR, MEOX2, RXRG, VAMP5, BVES	1313	55	19333	2.40943	1	0.347027	0.336136
GOTERM_BP_DIRECT	GO:0019933~cAMP-mediated signaling	7	0.493305	0.0326133	ADGRG6, CGAS, ADM, SOX9, PDE7A, CAP2, TGM2	1313	36	19333	2.86306	1	0.361363	0.350023
GOTERM_BP_DIRECT	GO:0051017~actin filament bundle assembly	7	0.493305	0.0326133	MYO1B, DPYSL3, PLS3, LCP1, RHOD, AIF1, PLS1	1313	36	19333	2.86306	1	0.361363	0.350023
GOTERM_BP_DIRECT	GO:2001238~positive regulation of extrinsic apoptotic signaling pathway	6	0.422833	0.0330175	PTPRC, TNFRSF12A, TNFSF10, LTBR, TNF, PML	1313	27	19333	3.27207	1	0.362451	0.351076
GOTERM_BP_DIRECT	GO:0036120~cellular response to platelet-derived growth factor stimulus	6	0.422833	0.0330175	PDGFRB, ERRFI1, MYC, HAS2, PTN, TLR4	1313	27	19333	3.27207	1	0.362451	0.351076
GOTERM_BP_DIRECT	GO:0045879~negative regulation of smoothened signaling pathway	6	0.422833	0.0330175	HHIP, PTCH1, PTCH2, GPC3, RUNX2, GLI2	1313	27	19333	3.27207	1	0.362451	0.351076
GOTERM_BP_DIRECT	GO:0030101~natural killer cell activation	6	0.422833	0.0330175	CD2, IL2RB, ITGB2, IL18, SLAMF7, GATA3	1313	27	19333	3.27207	1	0.362451	0.351076
GOTERM_BP_DIRECT	GO:0007420~brain development	28	1.97322	0.033048	ROBO2, NDRG4, CXCR4, BMI1, HNMT, PCDH19, RGS4, ADGRG1, ATXN1, BAG3, ZIC1, S1PR1, SLC38A3, GIT1, MFSD2A, ZFHX3, SYT1, HMGCS1, PTCH1, ACSL3, PROX1, GRHL2, PBX1, COL4A1, NFIB, DDIT4, ITGA8, CNTN1	1313	274	19333	1.50467	1	0.362451	0.351076
GOTERM_BP_DIRECT	GO:0030097~hemopoiesis	10	0.704722	0.0335226	CSF1R, TGFB2, SGPL1, SELPLG, TIPARP, IL7R, BMI1, SH2B3, RUNX2, RUNX1	1313	66	19333	2.23095	1	0.366909	0.355394
GOTERM_BP_DIRECT	GO:0001701~in utero embryonic development	23	1.62086	0.0339708	ACVRL1, GPI, ELL, PTCH1, HM13, CHD7, GATA3, PTH1R, BMI1, SOX10, AMOT, GLI2, VEGFA, MYO1E, EPB41L5, AR, COL3A1, MSH2, MYC, CCM2, IFITM5, FGFR2, BMPR1A	1313	214	19333	1.58252	1	0.367221	0.355696
GOTERM_BP_DIRECT	GO:0061061~muscle structure development	4	0.281889	0.0340966	PDLIM1, CAPN3, PDLIM4, PDLIM7	1313	11	19333	5.35429	1	0.367221	0.355696
GOTERM_BP_DIRECT	GO:2000347~positive regulation of hepatocyte proliferation	4	0.281889	0.0340966	TNFAIP3, PTN, CFLAR, TNF	1313	11	19333	5.35429	1	0.367221	0.355696
GOTERM_BP_DIRECT	GO:0045059~positive thymic T cell selection	4	0.281889	0.0340966	CD74, SHH, PTPRC, DOCK2	1313	11	19333	5.35429	1	0.367221	0.355696
GOTERM_BP_DIRECT	GO:0071492~cellular response to UV-A	4	0.281889	0.0340966	MME, MMP1, TIMP1, MMP9	1313	11	19333	5.35429	1	0.367221	0.355696
GOTERM_BP_DIRECT	GO:0001759~organ induction	4	0.281889	0.0340966	BMP4, SIX1, FRS2, SPRY1	1313	11	19333	5.35429	1	0.367221	0.355696
GOTERM_BP_DIRECT	GO:0043068~positive regulation of programmed cell death	4	0.281889	0.0340966	RARG, BNIP3, TNF, HTATIP2	1313	11	19333	5.35429	1	0.367221	0.355696
GOTERM_BP_DIRECT	GO:0002237~response to molecule of bacterial origin	4	0.281889	0.0340966	TNFAIP3, CD24, B2M, TLR2	1313	11	19333	5.35429	1	0.367221	0.355696
GOTERM_BP_DIRECT	GO:0007163~establishment or maintenance of cell polarity	9	0.634249	0.0343064	ACTR3, SPN, PARD6B, CCL4, RAC2, RHOU, SPINT2, RHOD, CAP2	1313	56	19333	2.3664	1	0.368743	0.35717
GOTERM_BP_DIRECT	GO:0001938~positive regulation of endothelial cell proliferation	11	0.775194	0.0348768	BMP4, ACVRL1, ECM1, EGR3, FLT4, KDR, VEGFC, PROX1, F3, THBS4, VEGFA	1313	77	19333	2.10347	1	0.374127	0.362385
GOTERM_BP_DIRECT	GO:0007596~blood coagulation	12	0.845666	0.0355211	SHH, F8, SERPINA1, VWF, PLAU, ANXA5, PLAUR, SERPING1, TFPI, F3, F2RL2, F5	1313	88	19333	2.00786	1	0.380281	0.368346
GOTERM_BP_DIRECT	GO:2000406~positive regulation of T cell migration	5	0.352361	0.0360531	SPN, CXCL10, CCL21, DOCK8, AIF1	1313	19	19333	3.87481	1	0.380678	0.368731
GOTERM_BP_DIRECT	GO:0010759~positive regulation of macrophage chemotaxis	5	0.352361	0.0360531	CSF1R, C5AR1, C3AR1, THBS1, CMKLR1	1313	19	19333	3.87481	1	0.380678	0.368731
GOTERM_BP_DIRECT	GO:0071360~cellular response to exogenous dsRNA	5	0.352361	0.0360531	IFIH1, STING1, CGAS, IFIT1, TLR3	1313	19	19333	3.87481	1	0.380678	0.368731
GOTERM_BP_DIRECT	GO:0032695~negative regulation of interleukin-12 production	5	0.352361	0.0360531	TLR8, CCR7, THBS1, JAK3, CMKLR1	1313	19	19333	3.87481	1	0.380678	0.368731
GOTERM_BP_DIRECT	GO:0008209~androgen metabolic process	5	0.352361	0.0360531	SHH, SGPL1, TIPARP, ADM, HSD17B10	1313	19	19333	3.87481	1	0.380678	0.368731
GOTERM_BP_DIRECT	GO:0010761~fibroblast migration	5	0.352361	0.0360531	PDLIM1, SGPL1, CD248, LAMTOR2, PML	1313	19	19333	3.87481	1	0.380678	0.368731
GOTERM_BP_DIRECT	GO:0048535~lymph node development	5	0.352361	0.0360531	TGFB1, RIPK3, PDPN, CD248, IL7R	1313	19	19333	3.87481	1	0.380678	0.368731
GOTERM_BP_DIRECT	GO:0007154~cell communication	7	0.493305	0.0367704	GJB2, FRAS1, KREMEN1, NRG1, CCL19, FREM1, FREM2	1313	37	19333	2.78568	1	0.387493	0.375332
GOTERM_BP_DIRECT	GO:1903078~positive regulation of protein localization to plasma membrane	9	0.634249	0.0376265	LGALS3, PRKCI, STAC, PTPN9, TNF, SQSTM1, SPTBN1, EPHA3, PLS1	1313	57	19333	2.32489	1	0.39453	0.382149
GOTERM_BP_DIRECT	GO:0032720~negative regulation of tumor necrosis factor production	11	0.775194	0.0376713	CLEC4A, ERRFI1, GPNMB, GSTP1, BCL3, SIRPA, TNFAIP3, PTPN6, LGALS9, TLR4, HAVCR2	1313	78	19333	2.0765	1	0.39453	0.382149
GOTERM_BP_DIRECT	GO:0032092~positive regulation of protein binding	11	0.775194	0.0376713	BMP4, EPB41L5, SPON1, DTX3L, STING1, PLK2, MFNG, STK4, TRIM21, B2M, RAMP1	1313	78	19333	2.0765	1	0.39453	0.382149
GOTERM_BP_DIRECT	GO:0051591~response to cAMP	8	0.563777	0.0379324	LDHA, VGF, STAT1, PTPRN, MMP19, BRAF, CNGA3, CDO1	1313	47	19333	2.50626	1	0.39453	0.382149
GOTERM_BP_DIRECT	GO:0042832~defense response to protozoan	6	0.422833	0.0380244	GBP7, CLEC7A, BCL3, NKG7, IRF8, MYD88	1313	28	19333	3.15521	1	0.39453	0.382149
GOTERM_BP_DIRECT	GO:0002052~positive regulation of neuroblast proliferation	6	0.422833	0.0380244	SHH, FZD3, DCT, VEGFC, SOX10, VEGFA	1313	28	19333	3.15521	1	0.39453	0.382149
GOTERM_BP_DIRECT	GO:0034341~response to interferon-gamma	6	0.422833	0.0380244	CD74, IFITM1, STAT1, KYNU, TRIM21, CXCL16	1313	28	19333	3.15521	1	0.39453	0.382149
GOTERM_BP_DIRECT	GO:0048843~negative regulation of axon extension involved in axon guidance	6	0.422833	0.0380244	SEMA7A, SEMA6A, SEMA3D, SEMA3B, SEMA3E, SEMA3F	1313	28	19333	3.15521	1	0.39453	0.382149
GOTERM_BP_DIRECT	GO:0060662~salivary gland cavitation	3	0.211416	0.0400951	SHH, NFIB, TGM2	1313	5	19333	8.83458	1	0.405088	0.392375
GOTERM_BP_DIRECT	GO:1900086~positive regulation of peptidyl-tyrosine autophosphorylation	3	0.211416	0.0400951	GREM1, NRG1, VEGFA	1313	5	19333	8.83458	1	0.405088	0.392375
GOTERM_BP_DIRECT	GO:0036305~ameloblast differentiation	3	0.211416	0.0400951	BMP4, FST, BMP7	1313	5	19333	8.83458	1	0.405088	0.392375
GOTERM_BP_DIRECT	GO:0038110~interleukin-2-mediated signaling pathway	3	0.211416	0.0400951	IL2RB, IL2RG, JAK3	1313	5	19333	8.83458	1	0.405088	0.392375
GOTERM_BP_DIRECT	GO:0007044~cell-substrate junction assembly	3	0.211416	0.0400951	FN1, ITGA6, ITGA5	1313	5	19333	8.83458	1	0.405088	0.392375
GOTERM_BP_DIRECT	GO:0071726~cellular response to diacyl bacterial lipopeptide	3	0.211416	0.0400951	CD14, TLR6, TLR2	1313	5	19333	8.83458	1	0.405088	0.392375
GOTERM_BP_DIRECT	GO:0060664~epithelial cell proliferation involved in salivary gland morphogenesis	3	0.211416	0.0400951	SHH, TNF, FGFR2	1313	5	19333	8.83458	1	0.405088	0.392375
GOTERM_BP_DIRECT	GO:0033004~negative regulation of mast cell activation	3	0.211416	0.0400951	MILR1, CD84, CD300LF	1313	5	19333	8.83458	1	0.405088	0.392375
GOTERM_BP_DIRECT	GO:0002155~regulation of thyroid hormone mediated signaling pathway	3	0.211416	0.0400951	NCOA1, THRA, PRCP	1313	5	19333	8.83458	1	0.405088	0.392375
GOTERM_BP_DIRECT	GO:0002248~connective tissue replacement involved in inflammatory response wound healing	3	0.211416	0.0400951	IL1A, TGFB1, TIMP1	1313	5	19333	8.83458	1	0.405088	0.392375
GOTERM_BP_DIRECT	GO:0060513~prostatic bud formation	3	0.211416	0.0400951	BMP4, TP63, GLI2	1313	5	19333	8.83458	1	0.405088	0.392375
GOTERM_BP_DIRECT	GO:0021938~smoothened signaling pathway involved in regulation of cerebellar granule cell precursor cell proliferation	3	0.211416	0.0400951	SHH, GLI1, GLI2	1313	5	19333	8.83458	1	0.405088	0.392375
GOTERM_BP_DIRECT	GO:0071529~cementum mineralization	3	0.211416	0.0400951	ANKH, ALPL, WLS	1313	5	19333	8.83458	1	0.405088	0.392375
GOTERM_BP_DIRECT	GO:1990787~negative regulation of hh target transcription factor activity	3	0.211416	0.0400951	ENPP1, GLI1, GLI2	1313	5	19333	8.83458	1	0.405088	0.392375
GOTERM_BP_DIRECT	GO:0046777~protein autophosphorylation	20	1.40944	0.0405829	LYN, PDGFRB, NTRK2, CSF1R, RIPK3, FLT4, EIF2AK2, STK4, ERN1, HCK, PTPRC, MAPKAPK3, FES, WNK1, STK17B, KDR, BTK, FGFR2, EPHB3, HTATIP2	1313	182	19333	1.61805	1	0.409249	0.396406
GOTERM_BP_DIRECT	GO:0071549~cellular response to dexamethasone stimulus	7	0.493305	0.0412518	ERRFI1, GJB2, TGFB1, DDIT4, CFLAR, BMI1, ICAM1	1313	38	19333	2.71237	1	0.41367	0.400688
GOTERM_BP_DIRECT	GO:0008219~cell death	7	0.493305	0.0412518	TGFB2, BNIP3, PTGER3, HMOX1, EMP2, HTR2A, OPTN	1313	38	19333	2.71237	1	0.41367	0.400688
GOTERM_BP_DIRECT	GO:2001240~negative regulation of extrinsic apoptotic signaling pathway in absence of ligand	7	0.493305	0.0412518	IL1A, UNC5B, IL1B, BCL2, IFI6, NRG1, TNF	1313	38	19333	2.71237	1	0.41367	0.400688
GOTERM_BP_DIRECT	GO:0060391~positive regulation of SMAD protein import into nucleus	5	0.352361	0.04272	BMP4, TGFB1, PPARG, BMP7, BMPR1A	1313	20	19333	3.68107	1	0.417855	0.404741
GOTERM_BP_DIRECT	GO:0044849~estrous cycle	5	0.352361	0.04272	NCOA1, ANXA1, HAS2, PTN, ETS1	1313	20	19333	3.68107	1	0.417855	0.404741
GOTERM_BP_DIRECT	GO:0035329~hippo signaling	5	0.352361	0.04272	LATS1, TEAD4, FAT4, STK4, AMOT	1313	20	19333	3.68107	1	0.417855	0.404741
GOTERM_BP_DIRECT	GO:0032874~positive regulation of stress-activated MAPK cascade	5	0.352361	0.04272	TGFB2, CLEC7A, EIF2AK2, IGFBP6, SCIMP	1313	20	19333	3.68107	1	0.417855	0.404741
GOTERM_BP_DIRECT	GO:2000647~negative regulation of stem cell proliferation	5	0.352361	0.04272	RARG, NFIB, CD109, PTCH1, SFN	1313	20	19333	3.68107	1	0.417855	0.404741
GOTERM_BP_DIRECT	GO:0048663~neuron fate commitment	5	0.352361	0.04272	BMP4, SHH, ID2, NRG1, ZNF521	1313	20	19333	3.68107	1	0.417855	0.404741
GOTERM_BP_DIRECT	GO:0060339~negative regulation of type I interferon-mediated signaling pathway	5	0.352361	0.04272	OAS1, ISG15, ADAR, SAMHD1, USP18	1313	20	19333	3.68107	1	0.417855	0.404741
GOTERM_BP_DIRECT	GO:0042116~macrophage activation	5	0.352361	0.04272	TLR1, CD93, ADGRF5, TLR4, FOXP1	1313	20	19333	3.68107	1	0.417855	0.404741
GOTERM_BP_DIRECT	GO:0008589~regulation of smoothened signaling pathway	5	0.352361	0.04272	PTCH1, ZIC1, RORA, GLI1, FGFR2	1313	20	19333	3.68107	1	0.417855	0.404741
GOTERM_BP_DIRECT	GO:0006366~transcription from RNA polymerase II promoter	25	1.7618	0.0432142	THRA, CHD7, LEF1, GLIS3, GATA3, ETS1, BARX2, PLAC8, ABLIM3, MYC, SOX9, TP63, BCL11B, ATRX, ETV1, NMI, INHBA, PROX1, BMP4, AR, BCL6, IRF1, CD28, SQSTM1, IRF9	1313	244	19333	1.50864	1	0.417855	0.404741
GOTERM_BP_DIRECT	GO:0001946~lymphangiogenesis	4	0.281889	0.043221	ACVRL1, FLT4, PDPN, PROX1	1313	12	19333	4.9081	1	0.417855	0.404741
GOTERM_BP_DIRECT	GO:0043589~skin morphogenesis	4	0.281889	0.043221	ERRFI1, COL1A2, ITGA6, TP63	1313	12	19333	4.9081	1	0.417855	0.404741
GOTERM_BP_DIRECT	GO:0050927~positive regulation of positive chemotaxis	4	0.281889	0.043221	S1PR1, KDR, F3, VEGFA	1313	12	19333	4.9081	1	0.417855	0.404741
GOTERM_BP_DIRECT	GO:0048333~mesodermal cell differentiation	4	0.281889	0.043221	ITGA8, HMGA2, INHBA, FGFR2	1313	12	19333	4.9081	1	0.417855	0.404741
GOTERM_BP_DIRECT	GO:0007252~I-kappaB phosphorylation	4	0.281889	0.043221	TLR7, TLR4, TLR3, TLR2	1313	12	19333	4.9081	1	0.417855	0.404741
GOTERM_BP_DIRECT	GO:0002903~negative regulation of B cell apoptotic process	4	0.281889	0.043221	BCL6, BCL2, SLC39A10, FOXP1	1313	12	19333	4.9081	1	0.417855	0.404741
GOTERM_BP_DIRECT	GO:0070213~protein auto-ADP-ribosylation	4	0.281889	0.043221	PARP6, TIPARP, PARP12, PARP8	1313	12	19333	4.9081	1	0.417855	0.404741
GOTERM_BP_DIRECT	GO:0031953~negative regulation of protein autophosphorylation	4	0.281889	0.043221	ERRFI1, PTPRC, ENPP1, ENG	1313	12	19333	4.9081	1	0.417855	0.404741
GOTERM_BP_DIRECT	GO:0071394~cellular response to testosterone stimulus	4	0.281889	0.043221	AR, NCF1, MYC, MSN	1313	12	19333	4.9081	1	0.417855	0.404741
GOTERM_BP_DIRECT	GO:1900227~positive regulation of NLRP3 inflammasome complex assembly	4	0.281889	0.043221	GBP5, TLR6, TLR4, MYD88	1313	12	19333	4.9081	1	0.417855	0.404741
GOTERM_BP_DIRECT	GO:0061436~establishment of skin barrier	6	0.422833	0.0434702	FA2H, IL18, SFN, GRHL1, CLDN1, TP63	1313	29	19333	3.04641	1	0.418013	0.404894
GOTERM_BP_DIRECT	GO:0042267~natural killer cell mediated cytotoxicity	6	0.422833	0.0434702	CD2, CEBPG, IL18, NKG7, SLAMF7, PTPN6	1313	29	19333	3.04641	1	0.418013	0.404894
GOTERM_BP_DIRECT	GO:0043001~Golgi to plasma membrane protein transport	6	0.422833	0.0434702	RAB31, ANK3, VAMP5, OPTN, SPTBN1, VAMP2	1313	29	19333	3.04641	1	0.418013	0.404894
GOTERM_BP_DIRECT	GO:0071230~cellular response to amino acid stimulus	9	0.634249	0.044897	NTRK2, COL3A1, COL1A2, COL4A1, DNMT3A, CAPN2, LAMTOR2, TNF, CPEB4	1313	59	19333	2.24608	1	0.430196	0.416695
GOTERM_BP_DIRECT	GO:0071363~cellular response to growth factor stimulus	9	0.634249	0.044897	SLC4A7, TGIF1, ACVRL1, EHD4, ANGPT2, TNFRSF1B, THBS1, ACVR2A, BMPR1A	1313	59	19333	2.24608	1	0.430196	0.416695
GOTERM_BP_DIRECT	GO:0014070~response to organic cyclic compound	10	0.704722	0.0464305	LYN, CD83, ANGPT2, IGFBP4, FST, NLRP3, ACSL3, SOX9, MYD88, DUSP6	1313	70	19333	2.10347	1	0.4441	0.430163
GOTERM_BP_DIRECT	GO:0007254~JNK cascade	9	0.634249	0.0488551	DAXX, IL1B, SH2D3C, TLR7, TRIB1, TNF, TLR4, MYD88, TLR3	1313	60	19333	2.20864	1	0.466463	0.451823
GOTERM_BP_DIRECT	GO:0045070~positive regulation of viral genome replication	6	0.422833	0.0493597	GBP7, PDE12, CD28, TMEM39A, ADAR, IFIT1	1313	30	19333	2.94486	1	0.467138	0.452478
GOTERM_BP_DIRECT	GO:0018149~peptide cross-linking	6	0.422833	0.0493597	COL3A1, CSTA, ANXA1, FN1, THBS1, TGM2	1313	30	19333	2.94486	1	0.467138	0.452478
GOTERM_BP_DIRECT	GO:0007498~mesoderm development	6	0.422833	0.0493597	HCK, LHX2, BTK, MEST, ACVR2A, VEGFA	1313	30	19333	2.94486	1	0.467138	0.452478
GOTERM_BP_DIRECT	GO:0007202~activation of phospholipase C activity	6	0.422833	0.0493597	CD86, P2RY6, C5AR1, LPAR1, HTR2A, PLCB2	1313	30	19333	2.94486	1	0.467138	0.452478
GOTERM_BP_DIRECT	GO:0001958~endochondral ossification	6	0.422833	0.0493597	BMP4, MMP13, MMP16, DLX5, ALPL, RUNX2	1313	30	19333	2.94486	1	0.467138	0.452478
GOTERM_BP_DIRECT	GO:0006693~prostaglandin metabolic process	5	0.352361	0.0500322	HPGDS, HPGD, GSTP1, PLAA, ATP6V1B1	1313	21	19333	3.50578	1	0.47102	0.456238
GOTERM_BP_DIRECT	GO:0071404~cellular response to low-density lipoprotein particle stimulus	5	0.352361	0.0500322	ABCA1, FCER1G, HMGCS1, ITGB2, PPARG	1313	21	19333	3.50578	1	0.47102	0.456238
GOTERM_BP_DIRECT	GO:0031589~cell-substrate adhesion	5	0.352361	0.0500322	VWF, ITGAV, ITGA6, ATP1B2, ITGA5	1313	21	19333	3.50578	1	0.47102	0.456238
GOTERM_BP_DIRECT	GO:0001843~neural tube closure	11	0.775194	0.0503874	VASP, BMP4, TGFB2, FZD3, RARG, TGFB1, LHX2, PTCH1, ADM, SPINT2, GRHL2	1313	82	19333	1.97521	1	0.472711	0.457876
GOTERM_BP_DIRECT	GO:0016485~protein processing	11	0.775194	0.0503874	SRGN, ADAM19, SPON1, MMP16, MME, PTCH1, CPE, ECE1, CPZ, F3, CTSS	1313	82	19333	1.97521	1	0.472711	0.457876
GOTERM_BP_DIRECT	GO:0001937~negative regulation of endothelial cell proliferation	7	0.493305	0.0512079	ACVRL1, STAT1, CXCR3, SULF1, THBS1, TNF, ENG	1313	40	19333	2.57675	1	0.47874	0.463716
GOTERM_BP_DIRECT	GO:0048286~lung alveolus development	7	0.493305	0.0512079	BMP4, ERRFI1, TGFB1, IGFBP5, FLT4, KDR, FGFR2	1313	40	19333	2.57675	1	0.47874	0.463716
GOTERM_BP_DIRECT	GO:0042742~defense response to bacterium	24	1.69133	0.0532295	RNF31, CXCL6, FCER1G, PRKCD, ISG15, MPEG1, COCH, SPN, PLAC8, RNF213, ZNFX1, VGF, OAS1, BCL3, IRF8, ROMO1, TLR6, FCGR1A, S100A9, TLR4, S100A8, MYD88, TLR3, NAIP	1313	237	19333	1.49107	1	0.494351	0.478837
GOTERM_BP_DIRECT	GO:0043433~negative regulation of sequence-specific DNA binding transcription factor activity	12	0.845666	0.0533126	PURA, FOXS1, HDAC2, ID2, PTCH1, BHLHE40, CEBPG, ID3, HMOX1, PROX1, TRIB1, PBX1	1313	94	19333	1.8797	1	0.494351	0.478837
GOTERM_BP_DIRECT	GO:0010745~negative regulation of macrophage derived foam cell differentiation	4	0.281889	0.0534285	ABCA1, NFKBIA, ITGAV, PPARG	1313	13	19333	4.53055	1	0.494351	0.478837
GOTERM_BP_DIRECT	GO:2001223~negative regulation of neuron migration	4	0.281889	0.0534285	COL3A1, ADGRG1, NRG1, SRGAP2	1313	13	19333	4.53055	1	0.494351	0.478837
GOTERM_BP_DIRECT	GO:0048546~digestive tract morphogenesis	4	0.281889	0.0534285	BCL2, GLI1, SOX10, EPHB3	1313	13	19333	4.53055	1	0.494351	0.478837
GOTERM_BP_DIRECT	GO:0097242~beta-amyloid clearance	4	0.281889	0.0534285	ITGAM, MME, C5AR1, ITGB2	1313	13	19333	4.53055	1	0.494351	0.478837
GOTERM_BP_DIRECT	GO:0017148~negative regulation of translation	11	0.775194	0.0539643	DHFR, PURA, IGFBP5, ENC1, IGF2BP1, EIF2AK2, IGF2BP3, IGF2BP2, CALR, GAPDH, TOB1	1313	83	19333	1.95141	1	0.497705	0.482085
GOTERM_BP_DIRECT	GO:0010977~negative regulation of neuron projection development	10	0.704722	0.0539758	HDAC2, BCL11A, DPYSL3, CTSZ, STMN2, LPAR1, PTPN9, VIM, B2M, DKK1	1313	72	19333	2.04504	1	0.497705	0.482085
GOTERM_BP_DIRECT	GO:0007399~nervous system development	38	2.67794	0.0541338	CNTFR, SEMA7A, DLX5, MSI1, PTN, NR2C2, CHRDL1, RAPGEFL1, PURA, ADGRG1, ATXN1, ERBB3, NAGLU, BOC, ENC1, ADGRG6, IGF2BP1, IGF2BP3, IGF2BP2, SRGAP2, NTRK2, SEMA6A, TMOD2, LIMK1, LSAMP, FN1, NRG1, GFRA1, INHBA, DCLK1, VEGFA, ZEB2, NAV3, PLAA, SCRG1, PCDHB8, NAIP, NGEF	1313	415	19333	1.34825	1	0.498309	0.48267
GOTERM_BP_DIRECT	GO:0070830~bicellular tight junction assembly	8	0.563777	0.055422	CDH5, OCLN, CLDN8, RAB13, PECAM1, ESAM, CLDN1, GRHL2	1313	51	19333	2.30969	1	0.508336	0.492382
GOTERM_BP_DIRECT	GO:0015908~fatty acid transport	6	0.422833	0.0556951	FABP3, FABP4, SLC43A3, ACSL4, CROT, MFSD2A	1313	31	19333	2.84986	1	0.508336	0.492382
GOTERM_BP_DIRECT	GO:0042327~positive regulation of phosphorylation	6	0.422833	0.0556951	AR, FZD7, ITGA6, NCKAP1L, THBS1, VEGFA	1313	31	19333	2.84986	1	0.508336	0.492382
GOTERM_BP_DIRECT	GO:0030866~cortical actin cytoskeleton organization	6	0.422833	0.0556951	FMNL1, RAB13, NCKAP1L, LCP1, CALR, TNF	1313	31	19333	2.84986	1	0.508336	0.492382
GOTERM_BP_DIRECT	GO:0060349~bone morphogenesis	6	0.422833	0.0556951	TFAP2A, MMP13, HAS2, IFITM5, DHRS3, FGFR2	1313	31	19333	2.84986	1	0.508336	0.492382
GOTERM_BP_DIRECT	GO:0009952~anterior/posterior pattern specification	12	0.845666	0.0567685	RARG, MSX2, BHLHE40, SCMH1, HOXC5, ALX4, HOXC13, MLLT3, TDGF1, ACVR2A, PBX1, GLI2	1313	95	19333	1.85991	1	0.512412	0.496331
GOTERM_BP_DIRECT	GO:0045668~negative regulation of osteoblast differentiation	9	0.634249	0.0574329	GREM1, IGFBP5, PTCH1, VEGFC, ID3, PPARG, SOX9, TNF, TOB1	1313	62	19333	2.1374	1	0.512412	0.496331
GOTERM_BP_DIRECT	GO:0060390~regulation of SMAD protein import into nucleus	3	0.211416	0.0574739	TGFB1, TOB1, SPTBN1	1313	6	19333	7.36215	1	0.512412	0.496331
GOTERM_BP_DIRECT	GO:0002320~lymphoid progenitor cell differentiation	3	0.211416	0.0574739	BMP4, SHH, BCL2	1313	6	19333	7.36215	1	0.512412	0.496331
GOTERM_BP_DIRECT	GO:0032020~ISG15-protein conjugation	3	0.211416	0.0574739	HERC5, UBA7, ISG15	1313	6	19333	7.36215	1	0.512412	0.496331
GOTERM_BP_DIRECT	GO:0060414~aorta smooth muscle tissue morphogenesis	3	0.211416	0.0574739	COL3A1, PROX1, MYLK	1313	6	19333	7.36215	1	0.512412	0.496331
GOTERM_BP_DIRECT	GO:0009597~detection of virus	3	0.211416	0.0574739	IFIH1, SERINC5, TLR3	1313	6	19333	7.36215	1	0.512412	0.496331
GOTERM_BP_DIRECT	GO:0021978~telencephalon regionalization	3	0.211416	0.0574739	BMP4, SHH, LHX2	1313	6	19333	7.36215	1	0.512412	0.496331
GOTERM_BP_DIRECT	GO:0072672~neutrophil extravasation	3	0.211416	0.0574739	JAML, PECAM1, PIK3CG	1313	6	19333	7.36215	1	0.512412	0.496331
GOTERM_BP_DIRECT	GO:0019800~peptide cross-linking via chondroitin 4-sulfate glycosaminoglycan	3	0.211416	0.0574739	EGFLAM, BGN, NDNF	1313	6	19333	7.36215	1	0.512412	0.496331
GOTERM_BP_DIRECT	GO:0048845~venous blood vessel morphogenesis	3	0.211416	0.0574739	CCM2, PROX1, ENG	1313	6	19333	7.36215	1	0.512412	0.496331
GOTERM_BP_DIRECT	GO:2000503~positive regulation of natural killer cell chemotaxis	3	0.211416	0.0574739	CCL7, CCL4, CXCL14	1313	6	19333	7.36215	1	0.512412	0.496331
GOTERM_BP_DIRECT	GO:0040036~regulation of fibroblast growth factor receptor signaling pathway	3	0.211416	0.0574739	HHIP, SULF1, RUNX2	1313	6	19333	7.36215	1	0.512412	0.496331
GOTERM_BP_DIRECT	GO:0035723~interleukin-15-mediated signaling pathway	3	0.211416	0.0574739	IL15RA, IL2RB, IL2RG	1313	6	19333	7.36215	1	0.512412	0.496331
GOTERM_BP_DIRECT	GO:0030500~regulation of bone mineralization	5	0.352361	0.0579853	ECM1, ANKH, S1PR1, ENPP1, IFITM5	1313	22	19333	3.34643	1	0.513973	0.497843
GOTERM_BP_DIRECT	GO:0071397~cellular response to cholesterol	5	0.352361	0.0579853	ABCA1, GRAMD1A, HMGCS1, PTCH1, INHBA	1313	22	19333	3.34643	1	0.513973	0.497843
GOTERM_BP_DIRECT	GO:0040037~negative regulation of fibroblast growth factor receptor signaling pathway	5	0.352361	0.0579853	SPRY4, SPRY2, SPRY1, SULF1, THBS1	1313	22	19333	3.34643	1	0.513973	0.497843
GOTERM_BP_DIRECT	GO:0033674~positive regulation of kinase activity	10	0.704722	0.0580308	PDGFRB, NTRK2, CD74, CSF1R, ERBB3, FLT4, KDR, FGFR2, EPHA3, EPHB3	1313	73	19333	2.01703	1	0.513973	0.497843
GOTERM_BP_DIRECT	GO:0042981~regulation of apoptotic process	24	1.69133	0.0596407	BEX2, DAXX, RIPK3, STAT1, FRS2, CFLAR, ETS1, CLU, CXCL10, LOX, MORF4L2, CASP4, PEA15, BCL3, CASP1, ALX4, PTPN6, SOX9, CALR, JAK3, NAIP, CTSB, BIRC3, TGM2	1313	240	19333	1.47243	1	0.527365	0.510815
GOTERM_BP_DIRECT	GO:0043200~response to amino acid	6	0.422833	0.0624765	LYN, GSTP1, BCL2, CDO1, MYD88, ICAM1	1313	32	19333	2.76081	1	0.547349	0.530171
GOTERM_BP_DIRECT	GO:0043392~negative regulation of DNA binding	6	0.422833	0.0624765	NFKBIA, HDAC2, NFIB, LEF1, HMOX1, HMGA2	1313	32	19333	2.76081	1	0.547349	0.530171
GOTERM_BP_DIRECT	GO:0048706~embryonic skeletal system development	6	0.422833	0.0624765	SHH, RBP4, HOXC5, SULF1, ACVR2A, PBX1	1313	32	19333	2.76081	1	0.547349	0.530171
GOTERM_BP_DIRECT	GO:0007566~embryo implantation	7	0.493305	0.0625106	TEAD4, IL1B, STC1, EMP2, PTGS2, RECK, MMP9	1313	42	19333	2.45405	1	0.547349	0.530171
GOTERM_BP_DIRECT	GO:0042098~T cell proliferation	7	0.493305	0.0625106	SHH, PTPRC, MSN, PTPN6, PSMB10, PIK3CG, TNFSF13B	1313	42	19333	2.45405	1	0.547349	0.530171
GOTERM_BP_DIRECT	GO:0006953~acute-phase response	7	0.493305	0.0625106	CD163, IL1RN, F8, PLSCR1, SERPINA1, SAA1, FN1	1313	42	19333	2.45405	1	0.547349	0.530171
GOTERM_BP_DIRECT	GO:0097284~hepatocyte apoptotic process	4	0.281889	0.0646746	DNMT3A, ADAR, STK4, PIK3CG	1313	14	19333	4.20694	1	0.556346	0.538886
GOTERM_BP_DIRECT	GO:0030239~myofibril assembly	4	0.281889	0.0646746	FLII, TMOD2, CAPN3, MYL9	1313	14	19333	4.20694	1	0.556346	0.538886
GOTERM_BP_DIRECT	GO:1904996~positive regulation of leukocyte adhesion to vascular endothelial cell	4	0.281889	0.0646746	ITGB2, ETS1, TNF, ICAM1	1313	14	19333	4.20694	1	0.556346	0.538886
GOTERM_BP_DIRECT	GO:0045667~regulation of osteoblast differentiation	4	0.281889	0.0646746	RASSF2, TCIRG1, GLI1, FGFR2	1313	14	19333	4.20694	1	0.556346	0.538886
GOTERM_BP_DIRECT	GO:0045579~positive regulation of B cell differentiation	4	0.281889	0.0646746	INPP5D, BTK, NCKAP1L, IL2RG	1313	14	19333	4.20694	1	0.556346	0.538886
GOTERM_BP_DIRECT	GO:0032736~positive regulation of interleukin-13 production	4	0.281889	0.0646746	IL18, GATA3, LGALS9, HLA-E	1313	14	19333	4.20694	1	0.556346	0.538886
GOTERM_BP_DIRECT	GO:0006518~peptide metabolic process	4	0.281889	0.0646746	MME, CPE, CPZ, PAM	1313	14	19333	4.20694	1	0.556346	0.538886
GOTERM_BP_DIRECT	GO:0042438~melanin biosynthetic process	4	0.281889	0.0646746	PMEL, DCT, TYRP1, SLC24A5	1313	14	19333	4.20694	1	0.556346	0.538886
GOTERM_BP_DIRECT	GO:0085029~extracellular matrix assembly	4	0.281889	0.0646746	TGFB1, COL1A2, HAS2, SOX9	1313	14	19333	4.20694	1	0.556346	0.538886
GOTERM_BP_DIRECT	GO:0032732~positive regulation of interleukin-1 production	4	0.281889	0.0646746	HDAC2, SAA1, TLR4, HAVCR2	1313	14	19333	4.20694	1	0.556346	0.538886
GOTERM_BP_DIRECT	GO:0060394~negative regulation of pathway-restricted SMAD protein phosphorylation	4	0.281889	0.0646746	GREM1, PPARG, DKK1, ENG	1313	14	19333	4.20694	1	0.556346	0.538886
GOTERM_BP_DIRECT	GO:0042542~response to hydrogen peroxide	8	0.563777	0.0657755	PDGFRB, LDHA, STAT1, BCL2, CAPN2, HMOX1, HBA1, CRYAB	1313	53	19333	2.22254	1	0.564914	0.547185
GOTERM_BP_DIRECT	GO:0030318~melanocyte differentiation	5	0.352361	0.0665705	TYRP1, BCL2, ENPP1, SLC24A5, SOX10	1313	23	19333	3.20093	1	0.565429	0.547684
GOTERM_BP_DIRECT	GO:0038095~Fc-epsilon receptor signaling pathway	5	0.352361	0.0665705	VAV3, LYN, FCER1G, BTK, VAV1	1313	23	19333	3.20093	1	0.565429	0.547684
GOTERM_BP_DIRECT	GO:2000774~positive regulation of cellular senescence	5	0.352361	0.0665705	ABI3, HMGA2, CGAS, B2M, HLA-G	1313	23	19333	3.20093	1	0.565429	0.547684
GOTERM_BP_DIRECT	GO:0016125~sterol metabolic process	5	0.352361	0.0665705	CYP39A1, CYP27A1, CYP51A1, CYP7B1, LIPA	1313	23	19333	3.20093	1	0.565429	0.547684
GOTERM_BP_DIRECT	GO:0090026~positive regulation of monocyte chemotaxis	5	0.352361	0.0665705	CCR1, CXCL10, SERPINE1, AIF1, LGMN	1313	23	19333	3.20093	1	0.565429	0.547684
GOTERM_BP_DIRECT	GO:0030031~cell projection assembly	5	0.352361	0.0665705	SCIN, RAC2, RHOU, CAPG, NCKAP1L	1313	23	19333	3.20093	1	0.565429	0.547684
GOTERM_BP_DIRECT	GO:0006801~superoxide metabolic process	5	0.352361	0.0665705	PREX1, CYB5R4, NCF1, CYBB, NOX4	1313	23	19333	3.20093	1	0.565429	0.547684
GOTERM_BP_DIRECT	GO:0002931~response to ischemia	9	0.634249	0.0669076	RCAN1, CSF1R, GJB2, BCL2, NDNF, BVES, SQSTM1, HK2, CPEB4	1313	64	19333	2.0706	1	0.567397	0.54959
GOTERM_BP_DIRECT	GO:0051209~release of sequestered calcium ion into cytosol	7	0.493305	0.0686706	PTPRC, XCR1, CCL21, ITPR2, CCR7, CCL19, HTR2A	1313	43	19333	2.39698	1	0.58052	0.562301
GOTERM_BP_DIRECT	GO:0042307~positive regulation of protein import into nucleus	7	0.493305	0.0686706	SHH, TGFB1, BAG3, ZIC1, PRKCD, HCLS1, PTGS2	1313	43	19333	2.39698	1	0.58052	0.562301
GOTERM_BP_DIRECT	GO:0040018~positive regulation of multicellular organism growth	6	0.422833	0.0697019	MKKS, FOXS1, GPAM, CHD7, BCL2, PLS1	1313	33	19333	2.67714	1	0.587394	0.56896
GOTERM_BP_DIRECT	GO:0048705~skeletal system morphogenesis	6	0.422833	0.0697019	SGPL1, TIPARP, HHIP, FMN1, FGFR2, RAB33B	1313	33	19333	2.67714	1	0.587394	0.56896
GOTERM_BP_DIRECT	GO:0043280~positive regulation of cysteine-type endopeptidase activity involved in apoptotic process	8	0.563777	0.0713608	CLEC7A, MYC, CASP1, TNFSF10, NLRP3, ARRB1, CCN1, TNF	1313	54	19333	2.18138	1	0.597736	0.578977
GOTERM_BP_DIRECT	GO:0007613~memory	11	0.775194	0.0743364	NQO2, ATXN1, PLK2, ITGA8, PTN, HTR2A, ITGA5, S100B, PTGS2, KCNK2, LGMN	1313	88	19333	1.84054	1	0.597736	0.578977
GOTERM_BP_DIRECT	GO:0032691~negative regulation of interleukin-1 beta production	7	0.493305	0.0751692	ERRFI1, SERPINB1, GSTP1, NLRP3, TNFAIP3, GIT1, PML	1313	44	19333	2.3425	1	0.597736	0.578977
GOTERM_BP_DIRECT	GO:2000378~negative regulation of reactive oxygen species metabolic process	5	0.352361	0.0757746	TFAP2A, BNIP3, BCL2, CRYAB, HK2	1313	24	19333	3.06756	1	0.597736	0.578977
GOTERM_BP_DIRECT	GO:1902894~negative regulation of pri-miRNA transcription from RNA polymerase II promoter	5	0.352361	0.0757746	BMP4, TGFB1, NFIB, PPARG, SOX9	1313	24	19333	3.06756	1	0.597736	0.578977
GOTERM_BP_DIRECT	GO:0060038~cardiac muscle cell proliferation	5	0.352361	0.0757746	TGFBR3, NDRG4, TGFB2, FES, DIPK2A	1313	24	19333	3.06756	1	0.597736	0.578977
GOTERM_BP_DIRECT	GO:0038061~NIK/NF-kappaB signaling	5	0.352361	0.0757746	RIPK3, IL18, REL, NFKB2, BIRC3	1313	24	19333	3.06756	1	0.597736	0.578977
GOTERM_BP_DIRECT	GO:0070542~response to fatty acid	5	0.352361	0.0757746	FABP3, UCP2, SOX9, PTGS2, TLR2	1313	24	19333	3.06756	1	0.597736	0.578977
GOTERM_BP_DIRECT	GO:0015909~long-chain fatty acid transport	4	0.281889	0.0769059	FABP3, FABP4, PPARG, MFSD2A	1313	15	19333	3.92648	1	0.597736	0.578977
GOTERM_BP_DIRECT	GO:0033147~negative regulation of intracellular estrogen receptor signaling pathway	4	0.281889	0.0769059	KANK2, LBH, CYP7B1, TP63	1313	15	19333	3.92648	1	0.597736	0.578977
GOTERM_BP_DIRECT	GO:0032270~positive regulation of cellular protein metabolic process	4	0.281889	0.0769059	NFKBIA, TGFB1, AGTR1, INHBA	1313	15	19333	3.92648	1	0.597736	0.578977
GOTERM_BP_DIRECT	GO:0045446~endothelial cell differentiation	4	0.281889	0.0769059	S1PR1, KDR, CXCR4, PTN	1313	15	19333	3.92648	1	0.597736	0.578977
GOTERM_BP_DIRECT	GO:0045806~negative regulation of endocytosis	4	0.281889	0.0769059	SCAMP5, LGALS3, PACSIN2, EPHA3	1313	15	19333	3.92648	1	0.597736	0.578977
GOTERM_BP_DIRECT	GO:1902287~semaphorin-plexin signaling pathway involved in axon guidance	4	0.281889	0.0769059	ECE1, SEMA3F, PLXNC1, PLXNA4	1313	15	19333	3.92648	1	0.597736	0.578977
GOTERM_BP_DIRECT	GO:0042633~hair cycle	4	0.281889	0.0769059	PTCH2, KRT14, KRT25, PTGS2	1313	15	19333	3.92648	1	0.597736	0.578977
GOTERM_BP_DIRECT	GO:0070885~negative regulation of calcineurin-NFAT signaling cascade	4	0.281889	0.0769059	RCAN1, HOMER2, FHL2, HOMER3	1313	15	19333	3.92648	1	0.597736	0.578977
GOTERM_BP_DIRECT	GO:0070106~interleukin-27-mediated signaling pathway	3	0.211416	0.0769148	OAS1, STAT1, MX1	1313	7	19333	6.31041	1	0.597736	0.578977
GOTERM_BP_DIRECT	GO:0048864~stem cell development	3	0.211416	0.0769148	SHH, PTPRC, BCL2	1313	7	19333	6.31041	1	0.597736	0.578977
GOTERM_BP_DIRECT	GO:0046813~receptor-mediated virion attachment to host cell	3	0.211416	0.0769148	DPP4, LRRC15, ICAM1	1313	7	19333	6.31041	1	0.597736	0.578977
GOTERM_BP_DIRECT	GO:0071221~cellular response to bacterial lipopeptide	3	0.211416	0.0769148	TLR1, TLR6, TLR2	1313	7	19333	6.31041	1	0.597736	0.578977
GOTERM_BP_DIRECT	GO:0045064~T-helper 2 cell differentiation	3	0.211416	0.0769148	BCL6, BCL3, GATA3	1313	7	19333	6.31041	1	0.597736	0.578977
GOTERM_BP_DIRECT	GO:0002043~blood vessel endothelial cell proliferation involved in sprouting angiogenesis	3	0.211416	0.0769148	BMP4, ACVRL1, BMPER	1313	7	19333	6.31041	1	0.597736	0.578977
GOTERM_BP_DIRECT	GO:0035666~TRIF-dependent toll-like receptor signaling pathway	3	0.211416	0.0769148	TLR6, CD300LF, TLR4	1313	7	19333	6.31041	1	0.597736	0.578977
GOTERM_BP_DIRECT	GO:0051155~positive regulation of striated muscle cell differentiation	3	0.211416	0.0769148	SHH, MORF4L2, NRG1	1313	7	19333	6.31041	1	0.597736	0.578977
GOTERM_BP_DIRECT	GO:0030258~lipid modification	3	0.211416	0.0769148	FA2H, MBOAT1, MBOAT2	1313	7	19333	6.31041	1	0.597736	0.578977
GOTERM_BP_DIRECT	GO:0036016~cellular response to interleukin-3	3	0.211416	0.0769148	MT2A, CSF2RB, SH2B3	1313	7	19333	6.31041	1	0.597736	0.578977
GOTERM_BP_DIRECT	GO:0010742~macrophage derived foam cell differentiation	3	0.211416	0.0769148	TGFB1, STAT1, PPARG	1313	7	19333	6.31041	1	0.597736	0.578977
GOTERM_BP_DIRECT	GO:0033591~response to L-ascorbic acid	3	0.211416	0.0769148	IL1A, GSTP1, RUNX2	1313	7	19333	6.31041	1	0.597736	0.578977
GOTERM_BP_DIRECT	GO:0034136~negative regulation of toll-like receptor 2 signaling pathway	3	0.211416	0.0769148	LYN, TNFAIP3, TLR6	1313	7	19333	6.31041	1	0.597736	0.578977
GOTERM_BP_DIRECT	GO:0043367~CD4-positive, alpha-beta T cell differentiation	3	0.211416	0.0769148	CD83, RSAD2, BRAF	1313	7	19333	6.31041	1	0.597736	0.578977
GOTERM_BP_DIRECT	GO:1990776~response to angiotensin	3	0.211416	0.0769148	COL3A1, CYBB, PTGS2	1313	7	19333	6.31041	1	0.597736	0.578977
GOTERM_BP_DIRECT	GO:0034626~fatty acid elongation, polyunsaturated fatty acid	3	0.211416	0.0769148	ELOVL5, ELOVL3, ELOVL7	1313	7	19333	6.31041	1	0.597736	0.578977
GOTERM_BP_DIRECT	GO:0032741~positive regulation of interleukin-18 production	3	0.211416	0.0769148	GBP5, TNF, TLR2	1313	7	19333	6.31041	1	0.597736	0.578977
GOTERM_BP_DIRECT	GO:0045630~positive regulation of T-helper 2 cell differentiation	3	0.211416	0.0769148	CD86, IL18, NLRP3	1313	7	19333	6.31041	1	0.597736	0.578977
GOTERM_BP_DIRECT	GO:0098885~modification of postsynaptic actin cytoskeleton	3	0.211416	0.0769148	WASF1, WASF3, PFN2	1313	7	19333	6.31041	1	0.597736	0.578977
GOTERM_BP_DIRECT	GO:0061312~BMP signaling pathway involved in heart development	3	0.211416	0.0769148	BMP4, MSX2, BMPR1A	1313	7	19333	6.31041	1	0.597736	0.578977
GOTERM_BP_DIRECT	GO:0035137~hindlimb morphogenesis	3	0.211416	0.0769148	PTCH1, FMN1, BMPR1A	1313	7	19333	6.31041	1	0.597736	0.578977
GOTERM_BP_DIRECT	GO:0060136~embryonic process involved in female pregnancy	3	0.211416	0.0769148	ACSL4, EMP2, JUNB	1313	7	19333	6.31041	1	0.597736	0.578977
GOTERM_BP_DIRECT	GO:0010815~bradykinin catabolic process	3	0.211416	0.0769148	MME, CTSH, ECE1	1313	7	19333	6.31041	1	0.597736	0.578977
GOTERM_BP_DIRECT	GO:0043305~negative regulation of mast cell degranulation	3	0.211416	0.0769148	CD84, HMOX1, LGALS9	1313	7	19333	6.31041	1	0.597736	0.578977
GOTERM_BP_DIRECT	GO:0060428~lung epithelium development	3	0.211416	0.0769148	RCN3, ERRFI1, SHH	1313	7	19333	6.31041	1	0.597736	0.578977
GOTERM_BP_DIRECT	GO:0019367~fatty acid elongation, saturated fatty acid	3	0.211416	0.0769148	ELOVL5, ELOVL3, ELOVL7	1313	7	19333	6.31041	1	0.597736	0.578977
GOTERM_BP_DIRECT	GO:0060710~chorio-allantoic fusion	3	0.211416	0.0769148	LEF1, CCN1, BMP7	1313	7	19333	6.31041	1	0.597736	0.578977
GOTERM_BP_DIRECT	GO:1903223~positive regulation of oxidative stress-induced neuron death	3	0.211416	0.0769148	TLR6, TNF, TLR4	1313	7	19333	6.31041	1	0.597736	0.578977
GOTERM_BP_DIRECT	GO:0060463~lung lobe morphogenesis	3	0.211416	0.0769148	SHH, GRHL2, FGFR2	1313	7	19333	6.31041	1	0.597736	0.578977
GOTERM_BP_DIRECT	GO:0010573~vascular endothelial growth factor production	3	0.211416	0.0769148	ADGRG1, IL1B, TNF	1313	7	19333	6.31041	1	0.597736	0.578977
GOTERM_BP_DIRECT	GO:0045588~positive regulation of gamma-delta T cell differentiation	3	0.211416	0.0769148	PTPRC, LEF1, NCKAP1L	1313	7	19333	6.31041	1	0.597736	0.578977
GOTERM_BP_DIRECT	GO:0090521~glomerular visceral epithelial cell migration	3	0.211416	0.0769148	KANK2, ANLN, DAAM2	1313	7	19333	6.31041	1	0.597736	0.578977
GOTERM_BP_DIRECT	GO:0003179~heart valve morphogenesis	3	0.211416	0.0769148	TGFB2, TGFB1, SOX9	1313	7	19333	6.31041	1	0.597736	0.578977
GOTERM_BP_DIRECT	GO:0022612~gland morphogenesis	3	0.211416	0.0769148	BCL2, MSN, FGFR2	1313	7	19333	6.31041	1	0.597736	0.578977
GOTERM_BP_DIRECT	GO:0034625~fatty acid elongation, monounsaturated fatty acid	3	0.211416	0.0769148	ELOVL5, ELOVL3, ELOVL7	1313	7	19333	6.31041	1	0.597736	0.578977
GOTERM_BP_DIRECT	GO:0032808~lacrimal gland development	3	0.211416	0.0769148	SOX9, SOX10, FGFR2	1313	7	19333	6.31041	1	0.597736	0.578977
GOTERM_BP_DIRECT	GO:0060348~bone development	8	0.563777	0.0772189	AKAP13, BGN, STC1, PLS3, SULF1, FGFR2, ENG, TGM2	1313	55	19333	2.14172	1	0.597736	0.578977
GOTERM_BP_DIRECT	GO:0007611~learning or memory	9	0.634249	0.0772902	GPI, MME, GM2A, THRA, TMOD2, MAN2B1, S100B, B2M, DKK1	1313	66	19333	2.00786	1	0.597736	0.578977
GOTERM_BP_DIRECT	GO:0019228~neuronal action potential	6	0.422833	0.0773671	SCN9A, KCNMB4, ANK3, SCN3A, HCN1, SCN1A	1313	34	19333	2.59841	1	0.597736	0.578977
GOTERM_BP_DIRECT	GO:0002230~positive regulation of defense response to virus by host	6	0.422833	0.0773671	DTX3L, STING1, STAT1, CGAS, PARP9, PML	1313	34	19333	2.59841	1	0.597736	0.578977
GOTERM_BP_DIRECT	GO:0021510~spinal cord development	6	0.422833	0.0773671	VIT, ROBO2, BAG3, ZIC1, LOXL3, PTN	1313	34	19333	2.59841	1	0.597736	0.578977
GOTERM_BP_DIRECT	GO:0051482~positive regulation of cytosolic calcium ion concentration involved in phospholipase C-activating G-protein coupled signaling pathway	6	0.422833	0.0773671	AGTR1, S1PR1, LPAR1, C3AR1, F2RL2, TGM2	1313	34	19333	2.59841	1	0.597736	0.578977
GOTERM_BP_DIRECT	GO:0030183~B cell differentiation	11	0.775194	0.0789173	KLF6, PTPRC, MSH2, BCL6, CLCF1, CEBPG, BLNK, PTPRJ, TCIRG1, JAK3, TNFSF13B	1313	89	19333	1.81986	1	0.608839	0.589732
GOTERM_BP_DIRECT	GO:0060337~type I interferon signaling pathway	7	0.493305	0.0820045	IFNAR2, IFITM1, IFI27, OAS1, STAT1, MYD88, IFNAR1	1313	45	19333	2.29045	1	0.629949	0.610179
GOTERM_BP_DIRECT	GO:0032689~negative regulation of interferon-gamma production	7	0.493305	0.0820045	CD274, LAPTM5, GATA3, INHBA, LGALS9, TLR4, HAVCR2	1313	45	19333	2.29045	1	0.629949	0.610179
GOTERM_BP_DIRECT	GO:0042100~B cell proliferation	7	0.493305	0.0820045	PTPRC, BCL6, LEF1, PRKCD, BCL2, IL7R, TNFSF13B	1313	45	19333	2.29045	1	0.629949	0.610179
GOTERM_BP_DIRECT	GO:0045600~positive regulation of fat cell differentiation	8	0.563777	0.0833493	FRZB, WIF1, ID2, LMO3, PPARG, HTR2A, STK4, CMKLR1	1313	56	19333	2.10347	1	0.639367	0.619302
GOTERM_BP_DIRECT	GO:0090050~positive regulation of cell migration involved in sprouting angiogenesis	6	0.422833	0.085466	ANXA1, PLK2, KDR, HMOX1, PTGS2, VEGFA	1313	35	19333	2.52416	1	0.64909	0.62872
GOTERM_BP_DIRECT	GO:0050832~defense response to fungus	6	0.422833	0.085466	ZBP1, TGFB1, COTL1, GAPDH, S100A9, S100A8	1313	35	19333	2.52416	1	0.64909	0.62872
GOTERM_BP_DIRECT	GO:0048589~developmental growth	5	0.352361	0.0855811	ADM, GATA3, SOX10, GLI2, BMPR1A	1313	25	19333	2.94486	1	0.64909	0.62872
GOTERM_BP_DIRECT	GO:0031954~positive regulation of protein autophosphorylation	5	0.352361	0.0855811	TOM1L1, RASSF2, GPNMB, VEGFC, VEGFA	1313	25	19333	2.94486	1	0.64909	0.62872
GOTERM_BP_DIRECT	GO:0006956~complement activation	5	0.352361	0.0855811	C1QB, CFD, C1QA, CLU, CFB	1313	25	19333	2.94486	1	0.64909	0.62872
GOTERM_BP_DIRECT	GO:0055010~ventricular cardiac muscle tissue morphogenesis	5	0.352361	0.0855811	TGFBR3, TGFB1, TPM1, PROX1, FGFR2	1313	25	19333	2.94486	1	0.64909	0.62872
GOTERM_BP_DIRECT	GO:0017015~regulation of transforming growth factor beta receptor signaling pathway	5	0.352361	0.0855811	TGFBR3, LATS1, TGFB1, LOX, ENG	1313	25	19333	2.94486	1	0.64909	0.62872
GOTERM_BP_DIRECT	GO:2000353~positive regulation of endothelial cell apoptotic process	5	0.352361	0.0855811	PRKCI, ECSCR, CD248, THBS1, HLA-G	1313	25	19333	2.94486	1	0.64909	0.62872
GOTERM_BP_DIRECT	GO:1904706~negative regulation of vascular smooth muscle cell proliferation	7	0.493305	0.0891736	BMP4, CNN1, GSTP1, TPM1, HMOX1, PPARG, PRKG1	1313	46	19333	2.24065	1	0.669873	0.64885
GOTERM_BP_DIRECT	GO:0061098~positive regulation of protein tyrosine kinase activity	7	0.493305	0.0891736	GREM1, CSF1R, ERBB3, NOX4, NRG1, FCGR1A, CD24	1313	46	19333	2.24065	1	0.669873	0.64885
GOTERM_BP_DIRECT	GO:0022617~extracellular matrix disassembly	7	0.493305	0.0891736	MMP13, MMP1, MMP19, LCP1, MMP9, CTSS, ENG	1313	46	19333	2.24065	1	0.669873	0.64885
GOTERM_BP_DIRECT	GO:0038084~vascular endothelial growth factor signaling pathway	4	0.281889	0.0900628	FLT4, KDR, VEGFC, VEGFA	1313	16	19333	3.68107	1	0.669873	0.64885
GOTERM_BP_DIRECT	GO:0071361~cellular response to ethanol	4	0.281889	0.0900628	CCL7, DNMT3A, CYBB, ITPR2	1313	16	19333	3.68107	1	0.669873	0.64885
GOTERM_BP_DIRECT	GO:0044419~interspecies interaction between organisms	4	0.281889	0.0900628	CLEC4A, CLEC10A, CLEC4F, ASGR2	1313	16	19333	3.68107	1	0.669873	0.64885
GOTERM_BP_DIRECT	GO:0050966~detection of mechanical stimulus involved in sensory perception of pain	4	0.281889	0.0900628	CXCR4, HTR2A, TNF, SCN1A	1313	16	19333	3.68107	1	0.669873	0.64885
GOTERM_BP_DIRECT	GO:0030214~hyaluronan catabolic process	4	0.281889	0.0900628	TGFB1, HEXB, HYAL3, LYVE1	1313	16	19333	3.68107	1	0.669873	0.64885
GOTERM_BP_DIRECT	GO:0033630~positive regulation of cell adhesion mediated by integrin	4	0.281889	0.0900628	TGFB2, CCL21, PTPN6, NCKAP1L	1313	16	19333	3.68107	1	0.669873	0.64885
GOTERM_BP_DIRECT	GO:0022408~negative regulation of cell-cell adhesion	4	0.281889	0.0900628	EPB41L5, TGFB1, LEF1, SPINT2	1313	16	19333	3.68107	1	0.669873	0.64885
GOTERM_BP_DIRECT	GO:0003382~epithelial cell morphogenesis	4	0.281889	0.0900628	AR, BCL11B, FLNB, GRHL2	1313	16	19333	3.68107	1	0.669873	0.64885
GOTERM_BP_DIRECT	GO:0021854~hypothalamus development	4	0.281889	0.0900628	NCOA1, UQCRQ, MYC, ETS1	1313	16	19333	3.68107	1	0.669873	0.64885
GOTERM_BP_DIRECT	GO:0061621~canonical glycolysis	4	0.281889	0.0900628	PGK1, ENO1, HK2, PFKP	1313	16	19333	3.68107	1	0.669873	0.64885
GOTERM_BP_DIRECT	GO:0046688~response to copper ion	4	0.281889	0.0900628	IL1A, PAM, LOXL2, ICAM1	1313	16	19333	3.68107	1	0.669873	0.64885
GOTERM_BP_DIRECT	GO:0032147~activation of protein kinase activity	10	0.704722	0.0918268	TOM1L1, DAXX, TGFB2, RIPK3, WNK1, PRKCD, EMP2, NCKAP1L, STK4, VEGFA	1313	80	19333	1.84054	1	0.681112	0.659737
GOTERM_BP_DIRECT	GO:0008217~regulation of blood pressure	10	0.704722	0.0918268	ACVRL1, GUCY1A1, COL1A2, ERAP2, NPR1, ERAP1, HMOX1, PPARG, PTGS2, CORIN	1313	80	19333	1.84054	1	0.681112	0.659737
GOTERM_BP_DIRECT	GO:0032088~negative regulation of NF-kappaB transcription factor activity	11	0.775194	0.0936838	NFKBIA, BCL3, OTULIN, NLRP3, TNFAIP3, ARRB1, COMMD6, TRIM21, BMP7, HAVCR2, CMKLR1	1313	92	19333	1.76051	1	0.692394	0.670664
GOTERM_BP_DIRECT	GO:0048675~axon extension	6	0.422833	0.0939907	NLGN3, SEMA7A, LHX2, LIMK1, C9ORF72, DCLK1	1313	36	19333	2.45405	1	0.692394	0.670664
GOTERM_BP_DIRECT	GO:0048536~spleen development	6	0.422833	0.0939907	RIPK3, BCL3, BCL2, PITX2, PBX1, NFKB2	1313	36	19333	2.45405	1	0.692394	0.670664
GOTERM_BP_DIRECT	GO:0006730~one-carbon metabolic process	6	0.422833	0.0939907	CA12, DHFR, AHCY, CA5B, CA2, CA8	1313	36	19333	2.45405	1	0.692394	0.670664
GOTERM_BP_DIRECT	GO:0007405~neuroblast proliferation	6	0.422833	0.0939907	SHH, NDE1, HHIP, FRS2, PROX1, SOX10	1313	36	19333	2.45405	1	0.692394	0.670664
GOTERM_BP_DIRECT	GO:0071560~cellular response to transforming growth factor beta stimulus	9	0.634249	0.09457	ACVRL1, EPB41L5, CLEC3B, HDAC2, TGFB1, NOX4, SOX9, CLDN1, FGFR2	1313	69	19333	1.92056	1	0.694761	0.672957
GOTERM_BP_DIRECT	GO:0042531~positive regulation of tyrosine phosphorylation of STAT protein	9	0.634249	0.09457	LYN, CSF1R, HDAC2, CLCF1, IL18, HCLS1, PARP14, PARP9, TNF	1313	69	19333	1.92056	1	0.694761	0.672957
GOTERM_BP_DIRECT	GO:0019934~cGMP-mediated signaling	5	0.352361	0.0959699	GUCY1A1, GUCY1B1, NPR1, CGAS, PRKG1	1313	26	19333	2.8316	1	0.694797	0.672991
GOTERM_BP_DIRECT	GO:0046716~muscle cell cellular homeostasis	5	0.352361	0.0959699	TGFB1, LOX, BAG3, CFL2, CAPN3	1313	26	19333	2.8316	1	0.694797	0.672991
GOTERM_BP_DIRECT	GO:0048146~positive regulation of fibroblast proliferation	8	0.563777	0.0964204	PDGFRB, CD74, TGFB1, MYC, FN1, CD248, BMI1, PML	1313	58	19333	2.03094	1	0.694797	0.672991
GOTERM_BP_DIRECT	GO:0048666~neuron development	8	0.563777	0.0964204	UGDH, TGFB2, TENM2, WNK1, DPYSL3, GIT1, PBX1, GLI2	1313	58	19333	2.03094	1	0.694797	0.672991
GOTERM_BP_DIRECT	GO:0007595~lactation	7	0.493305	0.0966723	NCOA1, VDR, CDO1, SLC29A1, PAM, HK2, VEGFA	1313	47	19333	2.19298	1	0.694797	0.672991
GOTERM_BP_DIRECT	GO:1904646~cellular response to beta-amyloid	7	0.493305	0.0966723	CASP4, TLR6, TNF, TLR4, SNX6, ICAM1, LGMN	1313	47	19333	2.19298	1	0.694797	0.672991
GOTERM_BP_DIRECT	GO:0010942~positive regulation of cell death	7	0.493305	0.0966723	BMP4, UCP2, DNMT3A, HBA1, KCNK2, DKK1, DUSP6	1313	47	19333	2.19298	1	0.694797	0.672991
GOTERM_BP_DIRECT	GO:1901164~negative regulation of trophoblast cell migration	3	0.211416	0.0980586	ARHGDIB, TIMP1, CALR	1313	8	19333	5.52161	1	0.694797	0.672991
GOTERM_BP_DIRECT	GO:0002674~negative regulation of acute inflammatory response	3	0.211416	0.0980586	GSTP1, NLRP3, PPARG	1313	8	19333	5.52161	1	0.694797	0.672991
GOTERM_BP_DIRECT	GO:0072075~metanephric mesenchyme development	3	0.211416	0.0980586	PDGFRB, SIX4, SIX1	1313	8	19333	5.52161	1	0.694797	0.672991
GOTERM_BP_DIRECT	GO:0038094~Fc-gamma receptor signaling pathway	3	0.211416	0.0980586	FCER1G, CD247, FCGR1A	1313	8	19333	5.52161	1	0.694797	0.672991
GOTERM_BP_DIRECT	GO:0048762~mesenchymal cell differentiation	3	0.211416	0.0980586	HMGA2, BMP7, FGFR2	1313	8	19333	5.52161	1	0.694797	0.672991
GOTERM_BP_DIRECT	GO:0035912~dorsal aorta morphogenesis	3	0.211416	0.0980586	ACVRL1, BMPR1A, ENG	1313	8	19333	5.52161	1	0.694797	0.672991
GOTERM_BP_DIRECT	GO:0030856~regulation of epithelial cell differentiation	3	0.211416	0.0980586	GATA3, CD24, ALOX15B	1313	8	19333	5.52161	1	0.694797	0.672991
GOTERM_BP_DIRECT	GO:0050869~negative regulation of B cell activation	3	0.211416	0.0980586	LAPTM5, TNFAIP3, SAMSN1	1313	8	19333	5.52161	1	0.694797	0.672991
GOTERM_BP_DIRECT	GO:0003149~membranous septum morphogenesis	3	0.211416	0.0980586	BMP4, TGFB2, FGFR2	1313	8	19333	5.52161	1	0.694797	0.672991
GOTERM_BP_DIRECT	GO:0045839~negative regulation of mitotic nuclear division	3	0.211416	0.0980586	TOM1L1, BMP4, BMP7	1313	8	19333	5.52161	1	0.694797	0.672991
GOTERM_BP_DIRECT	GO:0061384~heart trabecula morphogenesis	3	0.211416	0.0980586	TGFBR3, S1PR1, BMP7	1313	8	19333	5.52161	1	0.694797	0.672991
GOTERM_BP_DIRECT	GO:0034616~response to laminar fluid shear stress	3	0.211416	0.0980586	ABCA1, TGFB1, ETS1	1313	8	19333	5.52161	1	0.694797	0.672991
GOTERM_BP_DIRECT	GO:0030853~negative regulation of granulocyte differentiation	3	0.211416	0.0980586	CEACAM1, C1QC, RUNX1	1313	8	19333	5.52161	1	0.694797	0.672991
GOTERM_BP_DIRECT	GO:0035425~autocrine signaling	3	0.211416	0.0980586	CD68, S100A9, S100A8	1313	8	19333	5.52161	1	0.694797	0.672991
GOTERM_BP_DIRECT	GO:1904383~response to sodium phosphate	3	0.211416	0.0980586	ANKH, ALPL, RUNX2	1313	8	19333	5.52161	1	0.694797	0.672991
GOTERM_BP_DIRECT	GO:0002486~antigen processing and presentation of endogenous peptide antigen via MHC class I via ER pathway, TAP-independent	3	0.211416	0.0980586	HLA-C, HLA-G, HLA-E	1313	8	19333	5.52161	1	0.694797	0.672991
GOTERM_BP_DIRECT	GO:0097527~necroptotic signaling pathway	3	0.211416	0.0980586	RIPK3, TNF, TLR3	1313	8	19333	5.52161	1	0.694797	0.672991
GOTERM_BP_DIRECT	GO:0002283~neutrophil activation involved in immune response	3	0.211416	0.0980586	TYROBP, FCER1G, MYD88	1313	8	19333	5.52161	1	0.694797	0.672991
GOTERM_BP_DIRECT	GO:2000510~positive regulation of dendritic cell chemotaxis	3	0.211416	0.0980586	CCR7, CALR, LGALS9	1313	8	19333	5.52161	1	0.694797	0.672991
GOTERM_BP_DIRECT	GO:0046632~alpha-beta T cell differentiation	3	0.211416	0.0980586	SHH, ANXA1, BCL11B	1313	8	19333	5.52161	1	0.694797	0.672991
GOTERM_BP_DIRECT	GO:0071277~cellular response to calcium ion	11	0.775194	0.0989469	PRKAA2, SYT1, WNK1, ALOX5AP, DPEP1, CAPN3, BRAF, CPNE2, JUNB, SYT17, LGMN	1313	93	19333	1.74158	1	0.70017	0.678196

## Sheet: COL vs. UNTR
Category	Term	Count	%	PValue	Genes	List Total	Pop Hits	Pop Total	Fold Enrichment	Bonferroni	Benjamini	FDR
GOTERM_BP_DIRECT	GO:0032870~cellular response to hormone stimulus	7	1.25673	0.000135606	ROBO2, IGFBP2, SLIT3, SLIT2, AIF1, RAMP1, PGF	528	30	19333	8.54362	0.316968	0.187838	0.187771
GOTERM_BP_DIRECT	GO:0043068~positive regulation of programmed cell death	5	0.897666	0.000154664	CDKN1A, RARG, BNIP3, TNF, HTATIP2	528	11	19333	16.6434	0.352602	0.187838	0.187771
GOTERM_BP_DIRECT	GO:0030308~negative regulation of cell growth	13	2.33393	0.000200467	CDKN1A, TGFB2, SERPINE2, INHBA, SIRT1, SFRP1, CAPRIN2, SLIT3, SLIT2, RBBP7, CRLF3, TP53, HSPA1A	528	128	19333	3.71876	0.430826	0.187838	0.187771
GOTERM_BP_DIRECT	GO:0006915~apoptotic process	33	5.9246	0.000304984	PSMD10, MTCH1, RARG, CITED1, SGMS1, TRADD, ITGB2, ECSCR, ING4, BCL2L13, HINT2, CASP4, TP53INP1, BNIP1, CASP2, TMEM14A, BOK, HTATIP2, PLK3, CADM1, DAPK1, BNIP3, APLP1, KREMEN1, DHCR24, PPP2R2B, CHI3L1, TAF6, SGK1, TP53, S100A8, FAIM, TLR2	528	607	19333	1.99063	0.575753	0.214327	0.214251
GOTERM_BP_DIRECT	GO:0043065~positive regulation of apoptotic process	21	3.7702	0.000842012	MTCH1, CDK19, RARG, DAPK1, TRADD, BNIP3, SIRT1, TNF, DUSP6, ING4, SFRP4, SFRP1, TP53INP1, CASP2, ITGA6, TAF6, SLIT2, EEF1E1, ATG7, TP53, BOK	528	332	19333	2.31604	0.906322	0.420616	0.420467
GOTERM_BP_DIRECT	GO:0008285~negative regulation of cell proliferation	26	4.66786	0.00101099	CDKN1A, RARG, SERPINE2, ING4, TBRG1, TP53INP1, SLIT3, KLF10, TGFB2, GABBR1, NIBAN2, DHCR24, INHBA, ETV3, KLF4, EREG, SFRP4, SFRP1, ZEB1, DLG5, TAF6, EEF1E1, TP53, GAS8, HSPA1A, TLR2	528	464	19333	2.05173	0.941768	0.420616	0.420467
GOTERM_BP_DIRECT	GO:0030154~cell differentiation	34	6.10413	0.00109697	RARG, SEMA7A, PKDCC, SERPINE2, ECSCR, ABHD5, GLIS1, CDC20, MAPK7, ZIC1, RAB29, SLIT2, HTATIP2, KRTDAP, NIBAN2, CADM1, OSR1, SPINK6, ARNT, ETV1, INHBA, ETV3, DLK1, ARHGAP24, PGF, PTK2, DUSP6, VEGFA, SFRP4, SFRP1, ZEB1, MORN2, FGF18, CAPRIN2	528	682	19333	1.82541	0.954283	0.420616	0.420467
GOTERM_BP_DIRECT	GO:0001774~microglial cell activation	6	1.0772	0.00119706	TLR1, C1QA, ITGB2, TNF, AIF1, TLR2	528	30	19333	7.32311	0.965505	0.420616	0.420467
GOTERM_BP_DIRECT	GO:0006357~regulation of transcription from RNA polymerase II promoter	68	12.2083	0.00192717	ZNF133, CREBZF, PHF2, ZNF692, CCNT1, LDB1, CITED1, TCF20, IKZF2, GLI1, MEOX2, TNF, ZXDA, BCL7A, TRPS1, ZNF41, ZIC1, MLX, HTATIP2, HMGN1, TGIF1, KLF10, PIAS3, OSR1, ZBTB37, EBF2, ARNT, ETV1, SAFB, ETV3, ZEB1, CTDSP1, ZNF879, ZNF317, ZNF514, TP53, ZNF276, SMARCD3, SRCAP, CBFB, LEF1, HOXD11, GLIS1, TRAK2, MBIP, HOXC4, HIVEP2, ZNF286A, ZNF583, MYEF2, BCL11A, PHF12, ZNF32, RFXANK, GTF2H2, INHBA, MEIS3…	528	1723	19333	1.44507	0.995584	0.52515	0.524963
GOTERM_BP_DIRECT	GO:0061364~apoptotic process involved in luteolysis	3	0.5386	0.00218477	ROBO2, SLIT3, SLIT2	528	3	19333	36.6155	0.997862	0.52515	0.524963
GOTERM_BP_DIRECT	GO:0006954~inflammatory response	23	4.12926	0.00227284	GSDMD, CX3CR1, SEMA7A, TNFAIP6, SGMS1, IL1R1, ITGB2, CYBB, C4B_2, AIF1, TNF, NFATC4, TLR1, HRH1, CCL8, CASP4, S100A12, CHI3L1, LGALS9, CDO1, FOLR2, S100A8, TLR2	528	413	19333	2.03912	0.998332	0.52515	0.524963
GOTERM_BP_DIRECT	GO:0030178~negative regulation of Wnt signaling pathway	7	1.25673	0.00253823	SFRP4, SFRP1, TLE1, CITED1, CSNK1E, NKD1, NFATC4	528	51	19333	5.02566	0.99921	0.52515	0.524963
GOTERM_BP_DIRECT	GO:0010628~positive regulation of gene expression	27	4.8474	0.00266051	RARG, PID1, CITED1, SGMS1, LEF1, PIK3R3, TNF, ROBO1, TP53INP1, MBIP, LGALS9, PIAS3, IL33, TLE1, BCL11A, OSR1, INHBA, KLF4, F3, VEGFA, SFRP4, FGF18, TMEM119, TP53, HSPA1A, RBMS3, TLR2	528	525	19333	1.88308	0.999441	0.52515	0.524963
GOTERM_BP_DIRECT	GO:0006977~DNA damage response, signal transduction by p53 class mediator resulting in cell cycle arrest	5	0.897666	0.00270205	PLK3, CDKN1A, PLK2, CASP2, TP53	528	22	19333	8.32171	0.999502	0.52515	0.524963
GOTERM_BP_DIRECT	GO:0007155~cell adhesion	28	5.02693	0.00280229	ROBO2, CX3CR1, TNFAIP6, LDB1, ITGB5, ITGB2, ROBO1, EFNB1, ALCAM, CLCA2, NCAM1, NLGN4Y, SIGLEC14, CDSN, MCAM, APLP1, FLG2, BCAM, KITLG, CEACAM1, PCDHGB1, ITGA6, FOLR3, FOLR2, SSX2IP, DSC2, EPHA3, GNE	528	555	19333	1.84727	0.999625	0.52515	0.524963
GOTERM_BP_DIRECT	GO:0043066~negative regulation of apoptotic process	27	4.8474	0.00301419	PSMD10, PAGE4, CDKN1A, LEF1, AIF1, MAPK7, BNIP1, CASP2, TMEM14A, HTATIP2, PLK3, NIBAN2, DAPK1, OSR1, PLK2, BNIP3, DHCR24, SIRT1, PTK2, VEGFA, SFRP1, UFM1, DDAH2, NAA16, TP53, FAIM, HSPA1A	528	530	19333	1.86532	0.999794	0.529556	0.529368
GOTERM_BP_DIRECT	GO:0045892~negative regulation of transcription, DNA-templated	29	5.20646	0.00347337	CREBZF, CITED1, LDB1, LEF1, NKAP, TNF, ING4, BCL7A, MLX, RBBP7, SAMD1, YAF2, BEND5, RUNX1T1, KLF10, NIBAN2, TLE1, PHF12, DNMT3A, KLF4, SIRT1, EREG, SFRP1, ZEB1, FABP4, YEATS2, TDP2, BHLHE40, TP53	528	591	19333	1.7967	0.999943	0.574332	0.574128
GOTERM_BP_DIRECT	GO:0045861~negative regulation of proteolysis	5	0.897666	0.00375983	CSTB, CSTA, SERPINE2, IDE, TP53	528	24	19333	7.62824	0.999975	0.58716	0.586951
GOTERM_BP_DIRECT	GO:0032543~mitochondrial translation	9	1.6158	0.00470782	MRPL2, MRPL40, MRPL1, MRPS14, MRPS33, MRPL38, MRPL16, MRPS10, MRPL10	528	96	19333	3.43271	0.999998	0.69651	0.696262
GOTERM_BP_DIRECT	GO:0001934~positive regulation of protein phosphorylation	14	2.51346	0.00557731	CDKN1A, SEMA7A, CDCA8, PIK3R3, AIF1, SIRT1, TNF, PGF, PTK2, VEGFA, FGF18, TMEM119, CDK2AP1, WDFY2	528	212	19333	2.41801	1	0.783891	0.783612
GOTERM_BP_DIRECT	GO:0035385~Roundabout signaling pathway	3	0.5386	0.00702213	SLIT3, SLIT2, ROBO1	528	5	19333	21.9693	1	0.840523	0.840224
GOTERM_BP_DIRECT	GO:0006919~activation of cysteine-type endopeptidase activity involved in apoptotic process	8	1.43627	0.00702577	BCL2L13, MTCH1, CASP2, TNF, F3, S100A8, BOK, ROBO1	528	82	19333	3.57225	1	0.840523	0.840224
GOTERM_BP_DIRECT	GO:0030593~neutrophil chemotaxis	8	1.43627	0.00702577	LGALS3, TGFB2, CCL8, ITGB2, SAA1, S100A12, TREM1, S100A8	528	82	19333	3.57225	1	0.840523	0.840224
GOTERM_BP_DIRECT	GO:0003184~pulmonary valve morphogenesis	4	0.718133	0.00717629	ROBO2, TGFB2, SLIT2, ROBO1	528	15	19333	9.76414	1	0.840523	0.840224
GOTERM_BP_DIRECT	GO:0032757~positive regulation of interleukin-8 production	7	1.25673	0.00846527	TLR1, CHI3L1, LGALS9, TNF, F3, HSPA1A, TLR2	528	65	19333	3.94321	1	0.951835	0.951496
GOTERM_BP_DIRECT	GO:0001525~angiogenesis	15	2.693	0.00987066	CCDC134, MCAM, ECSCR, MEOX2, SIRT1, SAT1, PTK2, ARHGAP24, AMOT, EREG, VEGFA, CEACAM1, FGF18, RAMP1, HTATIP2	528	253	19333	2.17088	1	1	1
GOTERM_BP_DIRECT	GO:0046985~positive regulation of hemoglobin biosynthetic process	3	0.5386	0.0103438	LDB1, PRMT1, KLF4	528	6	19333	18.3078	1	1	1
GOTERM_BP_DIRECT	GO:0071677~positive regulation of mononuclear cell migration	3	0.5386	0.0103438	LGALS3, TNF, AIF1	528	6	19333	18.3078	1	1	1
GOTERM_BP_DIRECT	GO:0045429~positive regulation of nitric oxide biosynthetic process	6	1.0772	0.0104978	P2RX4, DDAH2, ITGB2, KLF4, TNF, AIF1	528	49	19333	4.48353	1	1	1
GOTERM_BP_DIRECT	GO:0050729~positive regulation of inflammatory response	9	1.6158	0.0110354	IL33, CDK19, FABP4, TRADD, CASP4, S100A12, TNF, S100A8, TLR2	528	111	19333	2.96883	1	1	1
GOTERM_BP_DIRECT	GO:0045648~positive regulation of erythrocyte differentiation	5	0.897666	0.013251	FAM210B, PRMT1, ARNT, INHBA, HSPA1A	528	34	19333	5.38464	1	1	1
GOTERM_BP_DIRECT	GO:0097191~extrinsic apoptotic signaling pathway	6	1.0772	0.0133919	IL33, TGFB2, SFRP1, TRADD, INHBA, TNF	528	52	19333	4.22487	1	1	1
GOTERM_BP_DIRECT	GO:0030335~positive regulation of cell migration	15	2.693	0.0139738	LRRC15, SEMA7A, TNFAIP6, MCAM, TRADD, LEF1, PIK3R3, GLI1, AIF1, F3, PTK2, VEGFA, PLAU, TRIP6, ITGA6	528	264	19333	2.08043	1	1	1
GOTERM_BP_DIRECT	GO:0045944~positive regulation of transcription from RNA polymerase II promoter	47	8.43806	0.0142026	CREBZF, RARG, SMARCD3, CRTC3, PID1, CCNT1, CITED1, LDB1, CBFB, LEF1, SUPT4H1, TCF20, GLI1, MEOX2, TNF, GLIS1, MAPK7, ZIC1, MLX, HOXC4, HMGN3, HTATIP2, KLF10, IL33, SLC30A9, BCL11A, OSR1, EBF2, ARNT, ETV1, LMO7, RFXANK, INHBA, MEIS3, KLF4, SIRT1, NFATC4, VEGFA, ZEB1, CAPRIN2, ITGA6, TAF6, TCF3, CRLF3, PFKM, TP53, TLR2	528	1210	19333	1.42226	1	1	1
GOTERM_BP_DIRECT	GO:0060761~negative regulation of response to cytokine stimulus	3	0.5386	0.0142215	MAPK7, APOA1, KLF4	528	7	19333	15.6924	1	1	1
GOTERM_BP_DIRECT	GO:0070100~negative regulation of chemokine-mediated signaling pathway	3	0.5386	0.0142215	SLIT3, SLIT2, ROBO1	528	7	19333	15.6924	1	1	1
GOTERM_BP_DIRECT	GO:0042493~response to drug	16	2.87253	0.0149665	TGIF1, CDKN1A, TGFB2, FZD3, MCM7, DNMT3A, IGFBP2, CYBB, APOA1, INHBA, PGF, SLC8A1, DUSP6, SFRP1, CA9, TP53	528	293	19333	1.99948	1	1	1
GOTERM_BP_DIRECT	GO:0035019~somatic stem cell population maintenance	6	1.0772	0.015594	KLF10, SFRP1, LDB1, NKAP, KLF4, MED28	528	54	19333	4.06839	1	1	1
GOTERM_BP_DIRECT	GO:0060070~canonical Wnt signaling pathway	8	1.43627	0.0176943	SFRP4, SFRP1, FZD3, RARG, LEF1, CSNK1E, KLF4, GLI1	528	98	19333	2.98902	1	1	1
GOTERM_BP_DIRECT	GO:0060412~ventricular septum morphogenesis	5	0.897666	0.0177065	ROBO2, TGFB2, SLIT3, SLIT2, ROBO1	528	37	19333	4.94804	1	1	1
GOTERM_BP_DIRECT	GO:0006979~response to oxidative stress	9	1.6158	0.0178186	PAGE4, RCAN1, GPX2, GPX3, MSRB3, DHCR24, SIRT1, TP53, HMOX2	528	121	19333	2.72347	1	1	1
GOTERM_BP_DIRECT	GO:0002042~cell migration involved in sprouting angiogenesis	4	0.718133	0.0185911	PIK3R3, SLIT2, ROBO1, VEGFA	528	21	19333	6.97439	1	1	1
GOTERM_BP_DIRECT	GO:0036003~positive regulation of transcription from RNA polymerase II promoter in response to stress	3	0.5386	0.0186226	MAPK7, TP53, NFE2L1	528	8	19333	13.7308	1	1	1
GOTERM_BP_DIRECT	GO:0071447~cellular response to hydroperoxide	3	0.5386	0.0186226	DAPK1, TP53INP1, AIF1	528	8	19333	13.7308	1	1	1
GOTERM_BP_DIRECT	GO:0098883~synapse disassembly	3	0.5386	0.0186226	CX3CR1, C1QB, C1QA	528	8	19333	13.7308	1	1	1
GOTERM_BP_DIRECT	GO:0006886~intracellular protein transport	17	3.05206	0.0189473	DNAJC19, RAB5B, STX8, TBC1D2B, ABCA12, ARL4C, AP3M1, TBC1D1, IPO8, GRPEL2, RAB29, PICK1, ARFIP1, ROMO1, SIL1, RAMP1, AP1M1	528	329	19333	1.89199	1	1	1
GOTERM_BP_DIRECT	GO:0030512~negative regulation of transforming growth factor beta receptor signaling pathway	8	1.43627	0.0195576	RASL11B, CD109, PMEPA1, STUB1, RBBP7, SIRT1, TP53, HSPA1A	528	100	19333	2.92924	1	1	1
GOTERM_BP_DIRECT	GO:0032436~positive regulation of proteasomal ubiquitin-dependent protein catabolic process	7	1.25673	0.0231887	PSMD10, IL33, PLK2, STUB1, CSNK1E, TRIB2, HSPA1A	528	81	19333	3.16431	1	1	1
GOTERM_BP_DIRECT	GO:0001933~negative regulation of protein phosphorylation	7	1.25673	0.0257869	CDKN1A, PID1, CADM1, CTDSP1, CD109, SLIT2, DUSP6	528	83	19333	3.08806	1	1	1
GOTERM_BP_DIRECT	GO:0000122~negative regulation of transcription from RNA polymerase II promoter	38	6.82226	0.0258359	ZNF133, PSMD10, RARG, ZNF692, LDB1, CBFB, LEF1, NKAP, SUPT4H1, TNF, GLIS1, TRPS1, MLX, RBBP7, SAMD1, TGIF1, KLF10, PIAS3, PLK3, IL33, BCL11A, OSR1, PCGF2, PHF12, ZBTB37, DNMT3A, ETV3, KLF4, SIRT1, NFATC4, VEGFA, ZEB1, YEATS2, BHLHE40, TCF3, TP53, NFE2L1, HSPA1A	528	973	19333	1.43	1	1	1
GOTERM_BP_DIRECT	GO:0006383~transcription from RNA polymerase III promoter	4	0.718133	0.0266453	CRCP, BRF1, POLR3GL, POLR1C	528	24	19333	6.10259	1	1	1
GOTERM_BP_DIRECT	GO:0001942~hair follicle development	5	0.897666	0.0269978	TGFB2, FZD3, LDB1, CD109, INHBA	528	42	19333	4.35899	1	1	1
GOTERM_BP_DIRECT	GO:0010629~negative regulation of gene expression	16	2.87253	0.0272871	TGIF1, PIAS3, CDKN1A, TGFB2, MKKS, KLF4, AIF1, SIRT1, TNF, ROBO1, VEGFA, SFRP1, TP53INP1, SLIT3, LGALS9, RBMS3	528	316	19333	1.85395	1	1	1
GOTERM_BP_DIRECT	GO:0043525~positive regulation of neuron apoptotic process	6	1.0772	0.0284565	TGFB2, CASP2, TNF, TP53, UBE2M, NFATC4	528	63	19333	3.48719	1	1	1
GOTERM_BP_DIRECT	GO:0001666~response to hypoxia	11	1.97487	0.0287832	TGFB2, ALAS1, PLAU, BNIP3, ARNT, CA9, TNF, HMOX2, PGF, TLR2, VEGFA	528	183	19333	2.20093	1	1	1
GOTERM_BP_DIRECT	GO:0006289~nucleotide-excision repair	5	0.897666	0.0291462	SLC30A9, XPA, GTF2H2, COMMD1, TP53	528	43	19333	4.25762	1	1	1
GOTERM_BP_DIRECT	GO:0008284~positive regulation of cell proliferation	24	4.3088	0.0305463	CD86, CNTFR, TGFB2, RARG, PRMT1, LEF1, CCDC117, GLI1, MEIS3, AIF1, SIRT1, PGF, PTK2, EREG, VEGFA, CDC20, SFRP1, KITLG, BCL7A, CLCF1, FGF18, CD248, ROMO1, FOLR2	528	553	19333	1.5891	1	1	1
GOTERM_BP_DIRECT	GO:0042102~positive regulation of T cell proliferation	6	1.0772	0.0320134	CD86, EFNB1, KITLG, CD1D, AIF1, CD276	528	65	19333	3.3799	1	1	1
GOTERM_BP_DIRECT	GO:0051092~positive regulation of NF-kappaB transcription factor activity	10	1.79533	0.03261	CX3CR1, RNF25, TRADD, ITGB2, S100A12, LGALS9, TNF, S100A8, HSPA1A, TLR2	528	161	19333	2.27426	1	1	1
GOTERM_BP_DIRECT	GO:0009410~response to xenobiotic stimulus	13	2.33393	0.0341312	TGFB2, FZD3, CCNT1, DNMT3A, IGFBP2, CYBB, INHBA, TNF, PGF, SLC8A1, DUSP6, SFRP1, CA9	528	242	19333	1.96695	1	1	1
GOTERM_BP_DIRECT	GO:0034115~negative regulation of heterotypic cell-cell adhesion	3	0.5386	0.0346597	MAPK7, APOA1, KLF4	528	11	19333	9.98605	1	1	1
GOTERM_BP_DIRECT	GO:0048846~axon extension involved in axon guidance	3	0.5386	0.0346597	ALCAM, SLIT3, SLIT2	528	11	19333	9.98605	1	1	1
GOTERM_BP_DIRECT	GO:0031639~plasminogen activation	3	0.5386	0.0346597	PLAU, PGK1, DHCR24	528	11	19333	9.98605	1	1	1
GOTERM_BP_DIRECT	GO:0071679~commissural neuron axon guidance	3	0.5386	0.0346597	FZD3, NCAM1, VEGFA	528	11	19333	9.98605	1	1	1
GOTERM_BP_DIRECT	GO:0007265~Ras protein signal transduction	7	1.25673	0.0363782	CDKN1A, KITLG, MRAS, PLK2, RFXANK, DHCR24, TP53	528	90	19333	2.84787	1	1	1
GOTERM_BP_DIRECT	GO:0007420~brain development	14	2.51346	0.038116	ROBO2, CX3CR1, CITED1, CADM1, CTNS, MEIS3, UFM1, DNAJC30, STMN1, ZIC1, CASP2, RBBP7, GAS8, BOK	528	274	19333	1.87087	1	1	1
GOTERM_BP_DIRECT	GO:0002052~positive regulation of neuroblast proliferation	4	0.718133	0.0398307	CX3CR1, FZD3, SMARCD3, VEGFA	528	28	19333	5.23079	1	1	1
GOTERM_BP_DIRECT	GO:1901224~positive regulation of NIK/NF-kappaB signaling	6	1.0772	0.0420769	CD86, TRADD, TRIP6, LGALS9, TNF, TLR2	528	70	19333	3.13847	1	1	1
GOTERM_BP_DIRECT	GO:0071456~cellular response to hypoxia	9	1.6158	0.0423313	SFRP1, BNIP3, DNMT3A, PGK1, STUB1, SIRT1, TP53, SLC8A1, VEGFA	528	143	19333	2.30447	1	1	1
GOTERM_BP_DIRECT	GO:0030855~epithelial cell differentiation	7	1.25673	0.0435212	LGALS3, TAGLN, KRT14, KRT13, PGK1, DNPH1, VEGFA	528	94	19333	2.72669	1	1	1
GOTERM_BP_DIRECT	GO:0061436~establishment of skin barrier	4	0.718133	0.0435554	FLG2, STMN1, KLF4, ABCA12	528	29	19333	5.05042	1	1	1
GOTERM_BP_DIRECT	GO:0051781~positive regulation of cell division	5	0.897666	0.0441183	TGFB2, CSPP1, PGF, EREG, VEGFA	528	49	19333	3.73628	1	1	1
GOTERM_BP_DIRECT	GO:0090090~negative regulation of canonical Wnt signaling pathway	9	1.6158	0.0453095	SFRP4, SFRP1, TLE1, IGFBP2, KREMEN1, MCC, GLI1, NKD1, RBMS3	528	145	19333	2.27269	1	1	1
GOTERM_BP_DIRECT	GO:0043536~positive regulation of blood vessel endothelial cell migration	5	0.897666	0.0469625	P2RX4, FGF18, SIRT1, AMOT, VEGFA	528	50	19333	3.66155	1	1	1
GOTERM_BP_DIRECT	GO:0002357~defense response to tumor cell	3	0.5386	0.0474282	DAPK1, KLF4, RBMS3	528	13	19333	8.44974	1	1	1
GOTERM_BP_DIRECT	GO:0048010~vascular endothelial growth factor receptor signaling pathway	4	0.718133	0.0474474	FGF18, PTK2, PGF, VEGFA	528	30	19333	4.88207	1	1	1
GOTERM_BP_DIRECT	GO:0008630~intrinsic apoptotic signaling pathway in response to DNA damage	5	0.897666	0.0499062	CASP2, SIRT1, TNF, NFATC4, BOK	528	51	19333	3.58976	1	1	1
GOTERM_BP_DIRECT	GO:0007267~cell-cell signaling	12	2.1544	0.0511819	CX3CR1, KLF10, C1QA, EFNB1, CCL8, TNFAIP6, FGF18, ITGB2, INHBA, CXCL14, PGF, EREG	528	230	19333	1.91038	1	1	1
GOTERM_BP_DIRECT	GO:0070301~cellular response to hydrogen peroxide	6	1.0772	0.0513568	MAPK7, PCGF2, BNIP3, KLF4, SIRT1, ANKZF1	528	74	19333	2.96883	1	1	1
GOTERM_BP_DIRECT	GO:0071346~cellular response to interferon-gamma	7	1.25673	0.0536063	CCL8, DAPK1, STX8, LGALS9, TNF, AIF1, TLR2	528	99	19333	2.58898	1	1	1
GOTERM_BP_DIRECT	GO:0021836~chemorepulsion involved in postnatal olfactory bulb interneuron migration	2	0.359066	0.0537765	SLIT2, ROBO1	528	2	19333	36.6155	1	1	1
GOTERM_BP_DIRECT	GO:0050925~negative regulation of negative chemotaxis	2	0.359066	0.0537765	ROBO2, ROBO1	528	2	19333	36.6155	1	1	1
GOTERM_BP_DIRECT	GO:0045161~neuronal ion channel clustering	2	0.359066	0.0537765	MTCH1, PICK1	528	2	19333	36.6155	1	1	1
GOTERM_BP_DIRECT	GO:0042495~detection of triacyl bacterial lipopeptide	2	0.359066	0.0537765	TLR1, TLR2	528	2	19333	36.6155	1	1	1
GOTERM_BP_DIRECT	GO:0003336~corneocyte desquamation	2	0.359066	0.0537765	CDSN, ABCA12	528	2	19333	36.6155	1	1	1
GOTERM_BP_DIRECT	GO:1901029~negative regulation of mitochondrial outer membrane permeabilization involved in apoptotic signaling pathway	3	0.5386	0.0543565	TMEM14A, HSPA1A, BOK	528	14	19333	7.84619	1	1	1
GOTERM_BP_DIRECT	GO:0006978~DNA damage response, signal transduction by p53 class mediator resulting in transcription of p21 class mediator	3	0.5386	0.0543565	ING4, CDKN1A, TP53	528	14	19333	7.84619	1	1	1
GOTERM_BP_DIRECT	GO:0001649~osteoblast differentiation	8	1.43627	0.0552125	SEMA7A, SFRP1, GABBR1, CBFB, LEF1, TMEM119, GLI1, GLIS1	528	125	19333	2.34339	1	1	1
GOTERM_BP_DIRECT	GO:0003180~aortic valve morphogenesis	4	0.718133	0.0557231	ROBO2, SLIT3, SLIT2, ROBO1	528	32	19333	4.57694	1	1	1
GOTERM_BP_DIRECT	GO:0043966~histone H3 acetylation	5	0.897666	0.0593304	ING4, YEATS2, LEF1, MBIP, TAF6	528	54	19333	3.39033	1	1	1
GOTERM_BP_DIRECT	GO:2001234~negative regulation of apoptotic signaling pathway	4	0.718133	0.0601011	CX3CR1, PCGF2, MEIS3, TNF	528	33	19333	4.43825	1	1	1
GOTERM_BP_DIRECT	GO:0016525~negative regulation of angiogenesis	8	1.43627	0.0611733	TGFB2, NIBAN2, PLK2, ECSCR, PGK1, KLF4, ISM1, AMOT	528	128	19333	2.28847	1	1	1
GOTERM_BP_DIRECT	GO:0002523~leukocyte migration involved in inflammatory response	3	0.5386	0.061615	ITGB2, TNF, S100A8	528	15	19333	7.32311	1	1	1
GOTERM_BP_DIRECT	GO:0045348~positive regulation of MHC class II biosynthetic process	3	0.5386	0.061615	IL33, RFXANK, SIRT1	528	15	19333	7.32311	1	1	1
GOTERM_BP_DIRECT	GO:0033173~calcineurin-NFAT signaling cascade	3	0.5386	0.061615	RCAN1, MAPK7, NFATC4	528	15	19333	7.32311	1	1	1
GOTERM_BP_DIRECT	GO:0097178~ruffle assembly	3	0.5386	0.061615	ARHGEF26, PIP5K1A, AIF1	528	15	19333	7.32311	1	1	1
GOTERM_BP_DIRECT	GO:0051897~positive regulation of protein kinase B signaling	8	1.43627	0.0632444	CX3CR1, P2RX4, CHI3L1, MEIS3, TNF, F3, PTK2, VEGFA	528	129	19333	2.27073	1	1	1
GOTERM_BP_DIRECT	GO:0007411~axon guidance	10	1.79533	0.0637304	ROBO2, LYPLA2, EFNB1, SEMA7A, NIBAN2, ETV1, SLIT3, SLIT2, PTK2, EPHA3	528	183	19333	2.00085	1	1	1
GOTERM_BP_DIRECT	GO:0032755~positive regulation of interleukin-6 production	7	1.25673	0.0649976	TLR1, IL33, LGALS9, TNF, AIF1, EREG, TLR2	528	104	19333	2.46451	1	1	1
GOTERM_BP_DIRECT	GO:0043406~positive regulation of MAP kinase activity	6	1.0772	0.067345	KITLG, FGF18, S100A12, TNF, ROBO1, VEGFA	528	80	19333	2.74616	1	1	1
GOTERM_BP_DIRECT	GO:0045087~innate immune response	24	4.3088	0.0690657	C1QB, GSDMD, CX3CR1, C1QA, CD84, CRCP, C1S, C1R, ENDOD1, CYBB, CD1D, C4B_2, TREM1, WFDC2, PTK2, TLR1, LGALS3, CASP4, DHX58, SERPING1, S100A12, FCGR1A, S100A8, TLR2	528	605	19333	1.45252	1	1	1
GOTERM_BP_DIRECT	GO:0003407~neural retina development	3	0.5386	0.0691807	TGFB2, SMARCD3, CASP2	528	16	19333	6.86541	1	1	1
GOTERM_BP_DIRECT	GO:0002687~positive regulation of leukocyte migration	3	0.5386	0.0691807	KITLG, CCL8, VEGFA	528	16	19333	6.86541	1	1	1
GOTERM_BP_DIRECT	GO:0048566~embryonic digestive tract development	3	0.5386	0.0691807	TGFB2, PKDCC, TNF	528	16	19333	6.86541	1	1	1
GOTERM_BP_DIRECT	GO:0061621~canonical glycolysis	3	0.5386	0.0691807	PFKL, PGK1, PFKM	528	16	19333	6.86541	1	1	1
GOTERM_BP_DIRECT	GO:0032786~positive regulation of DNA-templated transcription, elongation	3	0.5386	0.0691807	CCNT1, SUPT4H1, HMGN1	528	16	19333	6.86541	1	1	1
GOTERM_BP_DIRECT	GO:0071361~cellular response to ethanol	3	0.5386	0.0691807	TP53INP1, DNMT3A, CYBB	528	16	19333	6.86541	1	1	1
GOTERM_BP_DIRECT	GO:0090399~replicative senescence	3	0.5386	0.0691807	CDKN1A, ROMO1, TP53	528	16	19333	6.86541	1	1	1
GOTERM_BP_DIRECT	GO:2000379~positive regulation of reactive oxygen species metabolic process	4	0.718133	0.0693214	CDKN1A, PID1, ROMO1, TP53	528	35	19333	4.18463	1	1	1
GOTERM_BP_DIRECT	GO:2000134~negative regulation of G1/S transition of mitotic cell cycle	5	0.897666	0.0732565	CDKN1A, CTDSP1, INHBA, KLF4, CRLF3	528	58	19333	3.15651	1	1	1
GOTERM_BP_DIRECT	GO:0001657~ureteric bud development	4	0.718133	0.0741569	ROBO2, SFRP1, OSR1, SLIT2	528	36	19333	4.06839	1	1	1
GOTERM_BP_DIRECT	GO:0032760~positive regulation of tumor necrosis factor production	7	1.25673	0.0750556	TLR1, IL33, CD84, CYBB, LGALS9, NFATC4, TLR2	528	108	19333	2.37323	1	1	1
GOTERM_BP_DIRECT	GO:0071363~cellular response to growth factor stimulus	5	0.897666	0.0769755	TGIF1, SFRP1, EHD4, MAPK7, KLF4	528	59	19333	3.10301	1	1	1
GOTERM_BP_DIRECT	GO:0048245~eosinophil chemotaxis	3	0.5386	0.0770313	LGALS3, HRH1, CCL8	528	17	19333	6.46156	1	1	1
GOTERM_BP_DIRECT	GO:0045598~regulation of fat cell differentiation	3	0.5386	0.0770313	ATAT1, GNB3, TNF	528	17	19333	6.46156	1	1	1
GOTERM_BP_DIRECT	GO:0010633~negative regulation of epithelial cell migration	3	0.5386	0.0770313	DUSP10, TACSTD2, MCC	528	17	19333	6.46156	1	1	1
GOTERM_BP_DIRECT	GO:0043116~negative regulation of vascular permeability	3	0.5386	0.0770313	CEACAM1, SLIT2, AMOT	528	17	19333	6.46156	1	1	1
GOTERM_BP_DIRECT	GO:0050708~regulation of protein secretion	3	0.5386	0.0770313	SAA1, ARFIP1, TNF	528	17	19333	6.46156	1	1	1
GOTERM_BP_DIRECT	GO:2001244~positive regulation of intrinsic apoptotic signaling pathway	4	0.718133	0.0791378	TAF6, TP53, S100A8, BOK	528	37	19333	3.95844	1	1	1
GOTERM_BP_DIRECT	GO:0071727~cellular response to triacyl bacterial lipopeptide	2	0.359066	0.0795724	TLR1, TLR2	528	3	19333	24.4104	1	1	1
GOTERM_BP_DIRECT	GO:1990144~intrinsic apoptotic signaling pathway in response to hypoxia	2	0.359066	0.0795724	BNIP3, TP53	528	3	19333	24.4104	1	1	1
GOTERM_BP_DIRECT	GO:0051097~negative regulation of helicase activity	2	0.359066	0.0795724	SIRT1, TP53	528	3	19333	24.4104	1	1	1
GOTERM_BP_DIRECT	GO:0090649~response to oxygen-glucose deprivation	2	0.359066	0.0795724	BNIP3, BNIP1	528	3	19333	24.4104	1	1	1
GOTERM_BP_DIRECT	GO:0010693~negative regulation of alkaline phosphatase activity	2	0.359066	0.0795724	TGFB2, TNF	528	3	19333	24.4104	1	1	1
GOTERM_BP_DIRECT	GO:0007229~integrin-mediated signaling pathway	7	1.25673	0.0803981	SEMA7A, CEACAM1, ITGB5, ITGB2, APOA1, ITGA6, PTK2	528	110	19333	2.33008	1	1	1
GOTERM_BP_DIRECT	GO:0045766~positive regulation of angiogenesis	9	1.6158	0.0804715	CX3CR1, FGF18, ITGB2, CYBB, CHI3L1, SIRT1, F3, PGF, VEGFA	528	164	19333	2.00939	1	1	1
GOTERM_BP_DIRECT	GO:0006351~transcription, DNA-templated	11	1.97487	0.0820074	PIAS3, PHF2, ZXDA, ZEB1, SMARCD3, CCNT1, POLR1D, SLC39A8, KLF4, YAF2, RUNX1T1	528	221	19333	1.82249	1	1	1
GOTERM_BP_DIRECT	GO:0045880~positive regulation of smoothened signaling pathway	4	0.718133	0.0842604	SFRP1, DLG5, GLI1, GAS8	528	38	19333	3.85427	1	1	1
GOTERM_BP_DIRECT	GO:0060271~cilium assembly	11	1.97487	0.0853991	ATAT1, OFD1, MKKS, EHD4, ARL13B, RILPL2, TMEM138, DYNLT2B, OCRL, SSX2IP, CCDC28B	528	223	19333	1.80615	1	1	1
GOTERM_BP_DIRECT	GO:0030216~keratinocyte differentiation	5	0.897666	0.0886851	CSTA, CDSN, KRT14, PIP5K1A, EREG	528	62	19333	2.95287	1	1	1
GOTERM_BP_DIRECT	GO:0050919~negative chemotaxis	4	0.718133	0.0895207	SEMA7A, APOA1, SLIT3, SLIT2	528	39	19333	3.75544	1	1	1
GOTERM_BP_DIRECT	GO:0007596~blood coagulation	6	1.0772	0.0924686	SERPINE2, PLAU, PROS1, SERPING1, F3, F2RL2	528	88	19333	2.49651	1	1	1
GOTERM_BP_DIRECT	GO:2000811~negative regulation of anoikis	3	0.5386	0.0935043	TLE1, PIK3R3, PTK2	528	19	19333	5.7814	1	1	1
GOTERM_BP_DIRECT	GO:0042326~negative regulation of phosphorylation	3	0.5386	0.0935043	CDKN1A, INHBA, SIRT1	528	19	19333	5.7814	1	1	1
GOTERM_BP_DIRECT	GO:0031290~retinal ganglion cell axon guidance	3	0.5386	0.0935043	ROBO2, ALCAM, SLIT2	528	19	19333	5.7814	1	1	1
GOTERM_BP_DIRECT	GO:0031668~cellular response to extracellular stimulus	3	0.5386	0.0935043	GSDMD, CDKN1A, AIF1	528	19	19333	5.7814	1	1	1
GOTERM_BP_DIRECT	GO:0042730~fibrinolysis	3	0.5386	0.0935043	PLAU, PROS1, SERPING1	528	19	19333	5.7814	1	1	1
GOTERM_BP_DIRECT	GO:0070555~response to interleukin-1	4	0.718133	0.0949148	CITED1, IL1R1, CHI3L1, LGALS9	528	40	19333	3.66155	1	1	1
GOTERM_BP_DIRECT	GO:0002931~response to ischemia	5	0.897666	0.0969395	CX3CR1, RCAN1, P2RX4, STUB1, TP53	528	64	19333	2.86059	1	1	1

## Sheet: COL-HEPGF vs. UNTR
Category	Term	Count	%	PValue	Genes	List Total	Pop Hits	Pop Total	Fold Enrichment	Bonferroni	Benjamini	FDR
GOTERM_BP_DIRECT	GO:0001525~angiogenesis	25	4.19463	3.45732e-07	SERPINE1, ECSCR, MEOX2, SAT1, AMOT, ESM1, RNF213, HEY1, CXCR3, ANPEP, KDR, HMOX1, EPHB3, HTATIP2, PDGFRB, SEMA4A, ANGPT1, MCAM, IL18, WARS1, VEGFA, PTPRB, RAMP1, FGFR2, ANGPTL1	558	253	19333	3.42361	0.00110331	0.000157703	0.000154542
GOTERM_BP_DIRECT	GO:0006915~apoptotic process	46	7.71812	7.1689e-09	AVEN, BECN1, RARG, CITED1, BCL2A1, SGMS1, NCF1, ITGB2, ECSCR, SIX1, PRDX3, HINT2, CXCR3, INPP5D, CASP4, TNFSF10, S100A14, PHLDA1, HTATIP2, ZBP1, PLK3, EGLN3, EPHA7, CADM1, BNIP3, APLP1, MX1, KREMEN1, PML, GREM1, NFKBIA, PLSCR1, RYBP, IRF3, PLSCR3, NME6, IFI27, TRAF5, BIRC5, CHI3L1, VDAC1, XAF1, S100A8, MYD88, FGFR2, FAIM	558	607	19333	2.62563	2.289e-05	4.57806e-06	4.4863e-06
GOTERM_BP_DIRECT	GO:0006935~chemotaxis	16	2.68456	2.59095e-06	CCR1, CCL22, ECSCR, CXCL14, AMOT, CXCL16, SPN, CXCL10, CCL8, PLAU, CXCR3, ACKR4, C3AR1, CCR7, LGALS9, CMKLR1	558	123	19333	4.50692	0.0082388	0.000827291	0.000810709
GOTERM_BP_DIRECT	GO:0006954~inflammatory response	42	7.04698	5.50301e-12	SEMA7A, IL1RN, CD40, LXN, NRROS, TNFAIP6, SGMS1, ITGB2, ADM, C4B_2, CXCL3, AIF1, TNF, CCL8, CXCR3, CASP4, NFKBIZ, C3AR1, CCR7, CCL19, LGALS9, CMKLR1, CCR1, GBP5, TGFB1, CCL22, ANXA1, IL18, NKG7, NFATC4, TLR1, CXCL10, CHST1, CHI3L1, TLR7, SIGLEC1, CDO1, FOLR2, TLR4, S100A8, MYD88, NFE2L2	558	413	19333	3.52342	1.75712e-08	5.85704e-09	5.73964e-09
GOTERM_BP_DIRECT	GO:0006955~immune response	35	5.87248	2.55083e-06	CD86, SEMA7A, IL1RN, NRROS, C1R, CTSW, IL2RG, CXCL14, TNF, IFI44L, SPN, CCL8, FCGR3B, CTSL, CXCR3, TNFSF10, CCR7, CCL19, FCGR1A, B2M, CMKLR1, CCR1, CCL22, FYB1, IL18, IFI44, TAPBP, TLR1, GPR183, ACKR4, TLR7, LCP2, CD24, IL7R, TLR4	558	492	19333	2.46472	0.00811173	0.000827291	0.000810709
GOTERM_BP_DIRECT	GO:0007155~cell adhesion	36	6.04027	1.34539e-05	ROBO2, SEMA5A, LGALS3BP, TNFAIP6, AMIGO3, LAMA3, ITGB2, LAMC2, PCDH12, THBS2, MSLN, PCDH17, ROBO1, CDH6, GPNMB, CXCR3, CLCA2, SLAMF7, NCAM1, EDIL3, CCR1, SIGLEC14, MCAM, APLP1, CASK, LYVE1, COL1A1, ITGA11, ITGBL1, ITGA6, FOLR3, CD24, FOLR2, FREM2, DSC2, EPHA3	558	555	19333	2.24737	0.042049	0.00330449	0.00323826
GOTERM_BP_DIRECT	GO:0009615~response to virus	24	4.02685	8.21209e-14	CREBZF, IFITM1, CCL22, RSAD2, MX2, MX1, HMGA1, IFI44, EIF2AK2, HMGA2, ISG15, ADAR, ENO1, NMI, IFIT1, TNF, IFIT3, DCLK1, IFIT2, IFIH1, CCL8, OAS1, PSMA2, CCL19	558	111	19333	7.49123	2.62326e-10	1.31106e-10	1.28478e-10
GOTERM_BP_DIRECT	GO:0030335~positive regulation of cell migration	30	5.03356	7.25007e-10	SEMA5A, LRRC15, SEMA7A, TNFAIP6, LEF1, LAMC2, GLI1, AIF1, CXCL16, GPNMB, PLAU, KDR, HAS2, CCR1, PDGFRB, TCAF2, SEMA4A, TGFB1, FZD4, MCAM, RHOC, SSH2, SOD2, RHOD, F3, VEGFA, COL1A1, SPRY2, ITGA6, ROR2	558	264	19333	3.93715	2.31495e-06	5.78737e-07	5.67137e-07
GOTERM_BP_DIRECT	GO:0045071~negative regulation of viral genome replication	11	1.84564	5.82446e-07	IFIH1, IFITM1, PLSCR1, ZNFX1, RSAD2, OAS1, MX1, EIF2AK2, ISG15, IFIT1, TNF	558	46	19333	8.28514	0.00185802	0.000232469	0.000227809
GOTERM_BP_DIRECT	GO:0045087~innate immune response	45	7.55034	1.90181e-08	C1QB, C1QA, CD84, CRCP, C1S, SAMD9, NCF1, C1R, CLEC10A, ADAR, IFI35, C4B_2, IFIT3, IFIT2, IFIH1, CASP4, CLEC5A, CCDC92, FCGR1A, TRIM21, B2M, ZBP1, ANXA1, DTX3L, RSAD2, DDX58, MX2, MX1, RNASE6, EIF2AK2, PARP9, PARP14, MPEG1, PML, TLR1, ZNFX1, OAS1, IFI27, TRIM14, TLR7, PPARG, TLR4, S100A8, MYD88, OPTN	558	605	19333	2.57705	6.07229e-05	1.01208e-05	9.91793e-06
GOTERM_BP_DIRECT	GO:0051607~defense response to virus	34	5.7047	4.32841e-14	BECN1, IFITM1, CD40, CRCP, ADAR, IFIT1, IFI44L, IFIT3, IFIT2, IFIH1, ZBP1, GBP7, DTX3L, RSAD2, DDX58, STAT1, BNIP3, MX2, MX1, RNASE6, EIF2AK2, ISG15, PARP9, PML, MOV10, PLSCR1, ZNFX1, OAS1, IRF3, IFI27, PDE12, TLR7, MYD88, IRF9	558	234	19333	5.03417	1.38253e-10	1.31106e-10	1.28478e-10
GOTERM_BP_DIRECT	GO:0070374~positive regulation of ERK1 and ERK2 cascade	22	3.69128	3.20171e-06	PDGFRB, CCR1, SEMA7A, TGFB1, CCL22, ANGPT1, INHBA, SCIMP, TNF, VEGFA, CCL8, GPNMB, BMPER, GPR183, KDR, SPRY2, CHI3L1, CCR7, CCL19, LGALS9, TLR4, FGFR2	558	229	19333	3.32853	0.010171	0.000929369	0.000910741
GOTERM_BP_DIRECT	GO:1901224~positive regulation of NIK/NF-kappaB signaling	12	2.01342	4.7748e-06	GREM1, CD86, IL18, LAPTM5, EIF2AK2, TLR7, IFI35, NMI, CCL19, LGALS9, TNF, TLR4	558	70	19333	5.93948	0.0151303	0.00127049	0.00124503
GOTERM_BP_DIRECT	GO:0050729~positive regulation of inflammatory response	14	2.34899	1.86443e-05	ZBP1, SERPINE1, IL18, NKG7, IFI35, NMI, TNF, NFKBIA, FABP4, CASP4, NFKBIZ, TLR7, TLR4, S100A8	558	111	19333	4.36989	0.0577945	0.00425223	0.004167
GOTERM_BP_DIRECT	GO:0009612~response to mechanical stimulus	11	1.84564	2.05966e-05	COL1A1, COL3A1, STAT1, PTCH1, IGFBP2, PIEZO2, CAPN2, CHI3L1, PPARG, RETN, KCNK2	558	67	19333	5.68831	0.0636497	0.00437106	0.00428344
GOTERM_BP_DIRECT	GO:0045766~positive regulation of angiogenesis	17	2.85235	2.19032e-05	SEMA5A, CD40, ITGB2, SERPINE1, HMGA2, ADM, F3, VEGFA, GREM1, SMOC2, DDAH1, CXCR3, KDR, C3AR1, HMOX1, CHI3L1, NFE2L2	558	164	19333	3.59145	0.0675481	0.00437106	0.00428344
GOTERM_BP_DIRECT	GO:0034142~toll-like receptor 4 signaling pathway	6	1.00671	4.6073e-05	NFKBIA, OAS1, NMI, S100A14, SCIMP, TLR4	558	15	19333	13.8588	0.136805	0.00865359	0.00848014
GOTERM_BP_DIRECT	GO:0055074~calcium ion homeostasis	8	1.34228	5.29077e-05	NT5E, ZNHIT1, ANKH, KDR, TMTC2, ADM, SNX10, S100A14	558	35	19333	7.9193	0.155439	0.00938524	0.00919713
GOTERM_BP_DIRECT	GO:0051092~positive regulation of NF-kappaB transcription factor activity	16	2.68456	6.69966e-05	MTPN, CD40, TGFB1, ITGB2, IL18, EIF2AK2, TNF, PRDX3, GREM1, TRAF5, TRIM14, LGALS9, TRIM21, TLR4, S100A8, MYD88	558	161	19333	3.44318	0.192593	0.0112589	0.0110333
GOTERM_BP_DIRECT	GO:0043066~negative regulation of apoptotic process	33	5.53691	7.16998e-05	AVEN, PAGE4, BECN1, CDKN1A, BCL2A1, GSTP1, LEF1, ADAR, AIF1, IFIT3, PRDX3, CLEC5A, UCP2, KDR, HTATIP2, PDGFRB, PLK3, ANXA1, ANGPT1, PLK2, BNIP3, HMGA2, EIF2AK2, SOD2, VEGFA, GREM1, IL2RB, BIRC5, SPRY2, VDAC1, EVI2B, CRYAB, FAIM	558	530	19333	2.15726	0.204628	0.0114469	0.0112174
GOTERM_BP_DIRECT	GO:0001666~response to hypoxia	17	2.85235	8.30636e-05	BECN1, TGFB2, EGLN3, TGFB1, EGLN2, BNIP3, ADM, SOD2, TNF, PML, VEGFA, PLAU, UCP2, CAPN2, HMOX1, CD24, CRYAB	558	183	19333	3.21857	0.232973	0.0126296	0.0123765
GOTERM_BP_DIRECT	GO:0043129~surfactant homeostasis	6	1.00671	9.05041e-05	RCN3, TGFB1, OAS1, ADGRF5, KDR, VEGFA	558	17	19333	12.2283	0.250982	0.0131354	0.0128721
GOTERM_BP_DIRECT	GO:0034341~response to interferon-gamma	7	1.1745	0.000122136	IFITM1, CD40, CITED1, STAT1, KYNU, TRIM21, CXCL16	558	28	19333	8.66174	0.322945	0.0164376	0.0161082
GOTERM_BP_DIRECT	GO:0042542~response to hydrogen peroxide	9	1.51007	0.000127707	PDGFRB, PRDX3, COL1A1, STAT1, CAPN2, HMOX1, HBA1, SOD2, CRYAB	558	53	19333	5.88344	0.334884	0.0164376	0.0161082
GOTERM_BP_DIRECT	GO:0071346~cellular response to interferon-gamma	12	2.01342	0.00013116	GBP5, CCL8, GBP7, CCL22, STAT1, PDE12, FLNB, CCL19, LGALS9, TNF, AIF1, TLR4	558	99	19333	4.19963	0.342178	0.0164376	0.0161082
GOTERM_BP_DIRECT	GO:0001933~negative regulation of protein phosphorylation	11	1.84564	0.000133849	NIBAN1, CDKN1A, TGFB1, CADM1, ANGPT1, CD109, SLIT2, ATG14, DUSP6, WARS1, CORO1C	558	83	19333	4.59176	0.347802	0.0164376	0.0161082
GOTERM_BP_DIRECT	GO:0043123~positive regulation of I-kappaB kinase/NF-kappaB signaling	17	2.85235	0.000145908	CD40, PLK2, RHOC, TNF, IRF3, TRAF5, TNFSF10, S100A13, TRIM14, HMOX1, S100A4, CCR7, CCL19, LGALS9, TRIM21, TLR4, MYD88	558	192	19333	3.0677	0.372442	0.017255	0.0169092
GOTERM_BP_DIRECT	GO:0048661~positive regulation of smooth muscle cell proliferation	10	1.67785	0.00017451	PDGFRB, TGFB1, STAT1, IL18, HMOX1, TNF, AIF1, TLR4, FGFR2, MYD88	558	70	19333	4.94956	0.427223	0.0199003	0.0195015
GOTERM_BP_DIRECT	GO:0043068~positive regulation of programmed cell death	5	0.838926	0.000191424	CDKN1A, RARG, BNIP3, TNF, HTATIP2	558	11	19333	15.7486	0.457342	0.0210764	0.020654
GOTERM_BP_DIRECT	GO:0032722~positive regulation of chemokine production	8	1.34228	0.000278362	IL18, HMOX1, EIF2AK2, TLR7, TNF, AIF1, TLR4, MYD88	558	45	19333	6.15946	0.588907	0.029627	0.0290332
GOTERM_BP_DIRECT	GO:0030198~extracellular matrix organization	15	2.51678	0.000310085	OLFML2B, COL24A1, MMP1, APLP1, TNF, COL1A1, SMOC2, COL3A1, MMP13, CCDC80, EGFLAM, COL1A2, MMP16, ADAMTS18, COL5A2	558	165	19333	3.14972	0.628518	0.0311625	0.0305379
GOTERM_BP_DIRECT	GO:0007165~signal transduction	59	9.89933	0.000328592	LGALS3BP, CNTFR, IL1RN, OLFML2B, TNFAIP6, IRS1, ADM, CXCL14, CXCL16, SPN, ARHGAP42, RASSF2, RASSF3, PLAU, ANPEP, CLEC5A, TNFSF10, CNGA3, PDGFRB, ANXA1, IGFBP2, ARAP3, CSNK1E, TLR1, GREM1, INPP4B, VGF, TRAF5, PPARG, ROR2, MET, OPTN, SKAP2, LHB, STC1, RETN, IL2RG, NDRG1, CORO1C, ARHGAP21, CCL8, GPNMB, INPP5D, FLNB, SFN, FCGR1A, PAG1, CAP2, CCL22, ERAP2, STAC, STAT1, MX1, MCC, CXCL10, ARHGAP30, IL2R…	558	1268	19333	1.61212	0.649841	0.0311625	0.0305379
GOTERM_BP_DIRECT	GO:0016525~negative regulation of angiogenesis	13	2.18121	0.000331827	SEMA4A, TGFB2, STAT1, PLK2, ECSCR, THBS2, ISM1, PML, AMOT, CXCL10, CXCR3, SPRY2, PPARG	558	128	19333	3.51883	0.653441	0.0311625	0.0305379
GOTERM_BP_DIRECT	GO:0030308~negative regulation of cell growth	13	2.18121	0.000331827	TSPYL2, CDKN1A, TGFB2, TGFB1, ENO1, INHBA, PML, GREM1, NME6, PPARG, SLIT2, CRLF3, CRYAB	558	128	19333	3.51883	0.653441	0.0311625	0.0305379
GOTERM_BP_DIRECT	GO:0001570~vasculogenesis	9	1.51007	0.000433842	TGFB1, CITED1, FZD4, TIPARP, KDR, HAS2, ADM, AMOT, VEGFA	558	63	19333	4.94956	0.749816	0.0395788	0.0387855
GOTERM_BP_DIRECT	GO:0001657~ureteric bud development	7	1.1745	0.000519418	ROBO2, TGFB1, BMPER, SIX1, SPRY1, SLIT2, FGFR2	558	36	19333	6.73691	0.809658	0.0437343	0.0428577
GOTERM_BP_DIRECT	GO:0010839~negative regulation of keratinocyte proliferation	6	1.00671	0.000526107	CD109, PTCH1, KLF9, CASK, SFN, FGFR2	558	24	19333	8.66174	0.813682	0.0437343	0.0428577
GOTERM_BP_DIRECT	GO:0032757~positive regulation of interleukin-8 production	9	1.51007	0.000537706	TLR1, SERPINE1, CHI3L1, TLR7, LGALS9, TNF, F3, TLR4, MYD88	558	65	19333	4.79727	0.82046	0.0437343	0.0428577
GOTERM_BP_DIRECT	GO:0048839~inner ear development	8	1.34228	0.000541218	PDGFRB, C1QB, TGFB2, TGFB1, BMPER, SIX1, CXCL14, FREM2	558	50	19333	5.54351	0.822463	0.0437343	0.0428577
GOTERM_BP_DIRECT	GO:0007568~aging	16	2.68456	0.000547877	PDGFRB, BECN1, C1QA, TGFB1, BCL2A1, ITGB2, IGFBP2, ADM, PTH1R, RETN, TYMS, SOD2, KYNU, KRT14, UCP2, NFE2L2	558	195	19333	2.84283	0.8262	0.0437343	0.0428577
GOTERM_BP_DIRECT	GO:0014068~positive regulation of phosphatidylinositol 3-kinase signaling	10	1.67785	0.000633954	PDGFRB, BECN1, TGFB2, NCF1, ANGPT1, IL18, KDR, ROR2, TNF, VEGFA	558	83	19333	4.17433	0.867987	0.0493711	0.0483815
GOTERM_BP_DIRECT	GO:0051384~response to glucocorticoid	9	1.51007	0.00066082	IL1RN, IGFBP2, ADM, GPR83, TYMS, HNMT, CDO1, TNF, AIF1	558	67	19333	4.65407	0.878846	0.0502381	0.0492311
GOTERM_BP_DIRECT	GO:0003184~pulmonary valve morphogenesis	5	0.838926	0.000722308	ROBO2, TGFB2, HEY1, SLIT2, ROBO1	558	15	19333	11.549	0.900457	0.0518675	0.0508279
GOTERM_BP_DIRECT	GO:0008284~positive regulation of cell proliferation	31	5.20134	0.000724924	CD86, CNTFR, RARG, IRS1, LEF1, ADM, LAMC2, PTH1R, GLI1, AIF1, TBRG4, PRDX3, ESM1, BCL7A, CXCR3, S100A13, KDR, HAS2, ROMO1, PDGFRB, TGFB2, TGFB1, VEGFA, GREM1, CXCL10, CLCF1, TRAF5, BIRC5, FOLR2, IL7R, FGFR2	558	553	19333	1.94223	0.901285	0.0518675	0.0508279
GOTERM_BP_DIRECT	GO:0030154~cell differentiation	36	6.04027	0.000736844	SEMA5A, RARG, SEMA7A, DLX3, THRB, UHRF2, NXN, ECSCR, NR2C2, FOXS1, NHSL2, ANPEP, SH3PXD2B, ZIC1, FLNB, SLIT2, HTATIP2, SEMA4A, ZHX3, CADM1, ANGPT1, CAV2, TMEM176B, FOXJ3, ETV1, INHBA, ETV4, ETV5, DLK1, DUSP6, VEGFA, MORN2, PPARG, VAMP5, NGEF, ASF1B	558	682	19333	1.82887	0.904975	0.0518675	0.0508279
GOTERM_BP_DIRECT	GO:0032868~response to insulin	10	1.67785	0.000754865	COL1A1, VGF, CITED1, IRS1, INSIG2, PTPRN, IGFBP2, TNFSF10, ADM, RETN	558	85	19333	4.07611	0.910292	0.0518675	0.0508279
GOTERM_BP_DIRECT	GO:0035666~TRIF-dependent toll-like receptor signaling pathway	4	0.671141	0.000763474	CD40, IRF3, CD300LF, TLR4	558	7	19333	19.7983	0.912726	0.0518675	0.0508279
GOTERM_BP_DIRECT	GO:0031663~lipopolysaccharide-mediated signaling pathway	7	1.1745	0.000808781	NFKBIA, TGFB1, IRF3, IL18, TNF, TLR4, MYD88	558	39	19333	6.21868	0.924489	0.0538008	0.0527224
GOTERM_BP_DIRECT	GO:0070098~chemokine-mediated signaling pathway	9	1.51007	0.000887151	CCR1, CXCL10, CCL8, CCL22, CXCR3, ACKR4, CCL19, CXCL3, CMKLR1	558	70	19333	4.45461	0.941219	0.0578096	0.0566509
GOTERM_BP_DIRECT	GO:0070373~negative regulation of ERK1 and ERK2 cascade	10	1.67785	0.000970883	SPRED2, ERRFI1, DUSP10, GSTP1, SPRY4, TIMP3, SPRY2, SPRY1, TLR4, DUSP6	558	88	19333	3.93715	0.95502	0.0620006	0.0607578
GOTERM_BP_DIRECT	GO:0008285~negative regulation of cell proliferation	27	4.5302	0.00101678	BECN1, CDKN1A, IFITM1, RARG, ADM, IFI35, PTH1R, NDRG1, IFIT3, GPNMB, CLMN, LMNA, TGFB2, TGFB1, HMGA1, EIF2AK2, P3H1, NMI, INHBA, SOD2, WARS1, PML, DDAH1, SPRY2, SPRY1, ROR2, SKAP2	558	464	19333	2.01609	0.961158	0.0636586	0.0623827
GOTERM_BP_DIRECT	GO:0007267~cell-cell signaling	17	2.85235	0.00107344	SEMA5A, CCR1, C1QA, CCL22, TNFAIP6, LHB, ITGB2, IL18, INHBA, PCSK5, CXCL14, GREM1, CXCL10, CCL8, GPNMB, TNFSF10, FGFR2	558	230	19333	2.56086	0.967591	0.0652597	0.0639516
GOTERM_BP_DIRECT	GO:0002376~immune system process	8	1.34228	0.00108323	RNF213, CADM1, IRF3, CD300LF, PSMB10, MYD88, IRF9, PSMB9	558	56	19333	4.94956	0.96859	0.0652597	0.0639516
GOTERM_BP_DIRECT	GO:0002407~dendritic cell chemotaxis	5	0.838926	0.00120304	CCR1, TRPM2, GPR183, CCR7, CCL19	558	17	19333	10.1903	0.978584	0.0689333	0.0675517
GOTERM_BP_DIRECT	GO:0043116~negative regulation of vascular permeability	5	0.838926	0.00120304	DDAH1, ANGPT1, ADM, SLIT2, AMOT	558	17	19333	10.1903	0.978584	0.0689333	0.0675517
GOTERM_BP_DIRECT	GO:0097421~liver regeneration	7	1.1745	0.00120898	TGFB1, PTCH1, UCP2, HMOX1, TYMS, GLI1, TNF	558	42	19333	5.77449	0.978987	0.0689333	0.0675517
GOTERM_BP_DIRECT	GO:0051897~positive regulation of protein kinase B signaling	12	2.01342	0.00127825	SEMA5A, TGFB1, ANGPT1, IL18, CHI3L1, SPRY2, CCR7, CCL19, TNF, F3, MET, VEGFA	558	129	19333	3.22297	0.983161	0.0705564	0.0691421
GOTERM_BP_DIRECT	GO:0001934~positive regulation of protein phosphorylation	16	2.68456	0.00128164	NIBAN1, CDKN1A, SEMA7A, EPHA7, CD40, TGFB1, ANGPT1, ATG14, AIF1, TNF, ACVR2A, VEGFA, GPNMB, KDR, ERP29, BIRC5	558	212	19333	2.61486	0.983342	0.0705564	0.0691421
GOTERM_BP_DIRECT	GO:0050776~regulation of immune response	7	1.1745	0.00137134	SPN, CD40, FCGR3B, INPP5D, TAPBPL, FCGR1A, TAPBP	558	43	19333	5.6402	0.987496	0.0742151	0.0727276
GOTERM_BP_DIRECT	GO:0007166~cell surface receptor signaling pathway	20	3.3557	0.00143075	CCR1, CD86, IFITM1, ANXA1, ADGRA3, INHBA, PTH1R, SPN, CXCL10, FCGR3B, CLCF1, CXCR3, ADGRF5, ADGRG6, FCGR1A, IL7R, CLEC2D, MET, MYD88, IRF9	558	305	19333	2.27193	0.989659	0.0761399	0.0746138
GOTERM_BP_DIRECT	GO:0006796~phosphate-containing compound metabolic process	5	0.838926	0.00151181	PTPRB, TGFB1, PPA2, INPP5D, ACYP2	558	18	19333	9.62415	0.99202	0.0791344	0.0775482
GOTERM_BP_DIRECT	GO:0032735~positive regulation of interleukin-12 production	7	1.1745	0.00154982	CD40, LAPTM5, CCR7, CCL19, LGALS9, SCIMP, TLR4	558	44	19333	5.51202	0.992934	0.0798158	0.0782159
GOTERM_BP_DIRECT	GO:0007275~multicellular organism development	16	2.68456	0.00161599	PDGFRB, EPHA7, KREMEN1, HMGA2, MEOX2, CDH6, RYBP, CREG1, ARHGDIB, ENC1, KDR, ROR2, MET, FGFR2, EPHA3, EPHB3	558	217	19333	2.55461	0.994281	0.0808091	0.0791894
GOTERM_BP_DIRECT	GO:0043065~positive regulation of apoptotic process	21	3.52349	0.00161973	PDGFRB, ZBP1, RARG, TGFB1, BNIP3, HMGA2, ADM, TNF, DUSP6, IFIT2, RYBP, RASSF2, INPP5D, TNFSF10, HMOX1, ITGA6, SPRY1, PPARG, SLIT2, PHLDA1, RNF122	558	332	19333	2.19152	0.994349	0.0808091	0.0791894
GOTERM_BP_DIRECT	GO:0050921~positive regulation of chemotaxis	5	0.838926	0.00187172	PDGFRB, TGFB1, CXCR3, CCL19, AIF1	558	19	19333	9.11762	0.997476	0.0919446	0.0901017
GOTERM_BP_DIRECT	GO:0043552~positive regulation of phosphatidylinositol 3-kinase activity	6	1.00671	0.00206197	PDGFRB, TGFB1, IRS1, CCR7, CCL19, ATG14	558	32	19333	6.4963	0.998627	0.0987467	0.0967675
GOTERM_BP_DIRECT	GO:0001501~skeletal system development	12	2.01342	0.00207204	COL1A1, COL3A1, TGFB2, RASSF2, COL1A2, MMP16, ANKH, TRPS1, SH3PXD2B, COL5A2, PTH1R, CMKLR1	558	137	19333	3.03477	0.99867	0.0987467	0.0967675
GOTERM_BP_DIRECT	GO:0043406~positive regulation of MAP kinase activity	9	1.51007	0.0021213	PDGFRB, CD40, TGFB1, ERP29, CD24, TNF, TLR4, ROBO1, VEGFA	558	80	19333	3.89778	0.998864	0.0996073	0.0976108
GOTERM_BP_DIRECT	GO:0051591~response to cAMP	7	1.1745	0.00219219	COL1A1, VGF, CITED1, STAT1, PTPRN, CNGA3, CDO1	558	47	19333	5.16018	0.999095	0.100134	0.0981266
GOTERM_BP_DIRECT	GO:0042493~response to drug	19	3.18792	0.00219523	BECN1, CDKN1A, TGFB2, FZD3, TGFB1, ANXA1, STAT1, PTCH1, IGFBP2, INHBA, TYMS, SOD2, DUSP6, COL1A1, RPP21, HMOX1, PPARG, B2M, CCNO	558	293	19333	2.24673	0.999104	0.100134	0.0981266
GOTERM_BP_DIRECT	GO:0030837~negative regulation of actin filament polymerization	5	0.838926	0.00228688	MKKS, SLIT2, CYRIB, SSH2, PFN2	558	20	19333	8.66174	0.999331	0.101417	0.0993839
GOTERM_BP_DIRECT	GO:0055093~response to hyperoxia	5	0.838926	0.00228688	PDGFRB, COL1A1, CDKN1A, BNIP3, SOD2	558	20	19333	8.66174	0.999331	0.101417	0.0993839
GOTERM_BP_DIRECT	GO:0002408~myeloid dendritic cell chemotaxis	3	0.503356	0.00243827	CCR7, CCL19, ARHGEF5	558	3	19333	34.647	0.999588	0.106649	0.104512
GOTERM_BP_DIRECT	GO:0002042~cell migration involved in sprouting angiogenesis	5	0.838926	0.00276131	GREM1, KDR, SLIT2, ROBO1, VEGFA	558	21	19333	8.24927	0.999854	0.119147	0.116759
GOTERM_BP_DIRECT	GO:0043536~positive regulation of blood vessel endothelial cell migration	7	1.1745	0.00301725	CD40, TGFB1, ANGPT1, KDR, NFE2L2, AMOT, VEGFA	558	50	19333	4.85057	0.999935	0.128454	0.12588
GOTERM_BP_DIRECT	GO:0019885~antigen processing and presentation of endogenous peptide antigen via MHC class I	4	0.671141	0.00330191	ERAP2, TAP1, B2M, TAPBP	558	11	19333	12.5989	0.999974	0.130192	0.127583
GOTERM_BP_DIRECT	GO:0035455~response to interferon-alpha	4	0.671141	0.00330191	IFITM1, MX2, EIF2AK2, ADAR	558	11	19333	12.5989	0.999974	0.130192	0.127583
GOTERM_BP_DIRECT	GO:0035456~response to interferon-beta	4	0.671141	0.00330191	IFITM1, PLSCR1, STAT1, XAF1	558	11	19333	12.5989	0.999974	0.130192	0.127583
GOTERM_BP_DIRECT	GO:0071679~commissural neuron axon guidance	4	0.671141	0.00330191	FZD3, PTCH1, NCAM1, VEGFA	558	11	19333	12.5989	0.999974	0.130192	0.127583
GOTERM_BP_DIRECT	GO:0034097~response to cytokine	7	1.1745	0.00333796	COL3A1, CITED1, STAT1, TIMP3, TYMS, PML, CXCL16	558	51	19333	4.75546	0.999977	0.130192	0.127583
GOTERM_BP_DIRECT	GO:0008630~intrinsic apoptotic signaling pathway in response to DNA damage	7	1.1745	0.00333796	BCL2A1, HMOX1, SFN, SOD2, TNF, PML, NFATC4	558	51	19333	4.75546	0.999977	0.130192	0.127583
GOTERM_BP_DIRECT	GO:0098586~cellular response to virus	9	1.51007	0.0033435	IFIH1, CXCL10, OAS1, IRF3, TLR7, ADAR, CCL19, LGALS9, WDFY4	558	86	19333	3.62584	0.999977	0.130192	0.127583
GOTERM_BP_DIRECT	GO:0051017~actin filament bundle assembly	6	1.00671	0.00351245	SWAP70, DPYSL3, PLS3, RHOD, AIF1, PLS1	558	36	19333	5.77449	0.999987	0.135124	0.132415
GOTERM_BP_DIRECT	GO:0071260~cellular response to mechanical stimulus	9	1.51007	0.00359155	COL1A1, MTPN, CD40, TGFB1, BNIP3, PIEZO2, TLR7, TLR4, MYD88	558	87	19333	3.58417	0.99999	0.136522	0.133785
GOTERM_BP_DIRECT	GO:0010499~proteasomal ubiquitin-independent protein catabolic process	5	0.838926	0.0039037	PSMA2, ENC1, PSMB10, PSMB9, NFE2L2	558	23	19333	7.53195	0.999996	0.144936	0.142031
GOTERM_BP_DIRECT	GO:0090026~positive regulation of monocyte chemotaxis	5	0.838926	0.0039037	CCR1, CXCL10, SERPINE1, S100A14, AIF1	558	23	19333	7.53195	0.999996	0.144936	0.142031
GOTERM_BP_DIRECT	GO:0032760~positive regulation of tumor necrosis factor production	10	1.67785	0.00401344	SPN, IFIH1, TLR1, CD84, OAS1, CCL19, LGALS9, TLR4, MYD88, NFATC4	558	108	19333	3.20805	0.999997	0.146167	0.143238
GOTERM_BP_DIRECT	GO:0071222~cellular response to lipopolysaccharide	14	2.34899	0.00402841	CD86, CD40, SGMS1, GSTP1, SERPINE1, CXCL3, TNF, CXCL10, PLSCR3, CAPN2, CMPK2, B2M, TLR4, MYD88	558	193	19333	2.51325	0.999997	0.146167	0.143238
GOTERM_BP_DIRECT	GO:0050830~defense response to Gram-positive bacterium	11	1.84564	0.00418451	GBP7, CASP4, IL18, RNASE6, ADM, ROMO1, IL7R, TNF, B2M, MYD88, MPEG1	558	129	19333	2.95439	0.999998	0.147943	0.144977
GOTERM_BP_DIRECT	GO:0045944~positive regulation of transcription from RNA polymerase II promoter	52	8.72483	0.00420607	CREBZF, RARG, CD40, THRB, CITED1, PTPRN, SIX1, GLI1, MEOX2, TNF, HEY1, ZIC1, HTATIP2, ZNF484, IL18, CASK, ETV1, ETV4, ETV5, GREM1, PLSCR1, IRF3, TFEC, ITGA6, TLR7, PPARG, MET, TLR4, IRF9, DLX3, LEF1, NR2C2, ABLIM3, CXCR3, TGFB1, STAT1, FOXJ3, HMGA1, HMGA2, ESRRG, INHBA, ACVR2A, NFATC4, FOSL2, VEGFA, NFKBIA, CXCL10, LHX2, RFXAP, CRLF3, FGFR2, NFE2L2	558	1210	19333	1.48896	0.999999	0.147943	0.144977
GOTERM_BP_DIRECT	GO:0061844~antimicrobial humoral immune response mediated by antimicrobial peptide	10	1.67785	0.00426609	CXCL10, CCL8, CCL22, RNASE6, ADM, ROMO1, CCL19, CXCL3, B2M, CXCL14	558	109	19333	3.17862	0.999999	0.147943	0.144977
GOTERM_BP_DIRECT	GO:0060326~cell chemotaxis	8	1.34228	0.00429341	PDGFRB, SEMA5A, CCR1, CXCR3, LEF1, ACKR4, CCR7, CXCL14	558	71	19333	3.90388	0.999999	0.147943	0.144977
GOTERM_BP_DIRECT	GO:0043589~skin morphogenesis	4	0.671141	0.00430901	COL1A1, ERRFI1, COL1A2, ITGA6	558	12	19333	11.549	0.999999	0.147943	0.144977
GOTERM_BP_DIRECT	GO:0030282~bone mineralization	7	1.1745	0.00445277	MMP13, COL1A2, GPNMB, ANKH, PTH1R, ROR2, FGFR2	558	54	19333	4.49127	0.999999	0.151252	0.14822
GOTERM_BP_DIRECT	GO:0007229~integrin-mediated signaling pathway	10	1.67785	0.00453098	COL3A1, SEMA7A, FYB1, ADAMTS18, ITGA11, LAMA3, ITGB2, ITGBL1, ISG15, ITGA6	558	110	19333	3.14972	0.999999	0.152289	0.149236
GOTERM_BP_DIRECT	GO:0090402~oncogene-induced cell senescence	3	0.503356	0.00478343	HMGA1, HMGA2, PML	558	4	19333	25.9852	1	0.159099	0.15591
GOTERM_BP_DIRECT	GO:0070371~ERK1 and ERK2 cascade	7	1.1745	0.00487904	DUSP5, KDR, SPRY2, SPRY1, LGALS9, TLR4, DUSP6	558	55	19333	4.40961	1	0.160606	0.157387
GOTERM_BP_DIRECT	GO:0033674~positive regulation of kinase activity	8	1.34228	0.00500847	PDGFRB, EPHA7, KDR, ROR2, MET, FGFR2, EPHA3, EPHB3	558	73	19333	3.79693	1	0.163184	0.159913
GOTERM_BP_DIRECT	GO:0060907~positive regulation of macrophage cytokine production	5	0.838926	0.00532913	SEMA7A, LAPTM5, TLR7, TLR4, MYD88	558	25	19333	6.92939	1	0.170332	0.166918
GOTERM_BP_DIRECT	GO:0042472~inner ear morphogenesis	7	1.1745	0.00533454	FZD3, INSIG2, ZIC1, SPRY2, SIX1, ROR2, FGFR2	558	56	19333	4.33087	1	0.170332	0.166918
GOTERM_BP_DIRECT	GO:0035457~cellular response to interferon-alpha	4	0.671141	0.00548287	OAS1, PDE12, IFIT3, IFIT2	558	13	19333	10.6606	1	0.172984	0.169516
GOTERM_BP_DIRECT	GO:0016477~cell migration	17	2.85235	0.00554187	PDGFRB, TGFB2, TGFB1, LAMA3, ITGB2, NTN4, RHOC, PARP9, RHOD, CORO1C, KDR, ITGBL1, CD24, MET, EPHA3, EPHB3, MEGF9	558	271	19333	2.17343	1	0.172984	0.169516
GOTERM_BP_DIRECT	GO:0070555~response to interleukin-1	6	1.00671	0.00558012	ANXA1, CITED1, CHI3L1, LGALS9, HNMT, MYD88	558	40	19333	5.19704	1	0.172984	0.169516
GOTERM_BP_DIRECT	GO:0032727~positive regulation of interferon-alpha production	5	0.838926	0.00615689	IFIH1, IRF3, STAT1, TLR7, TLR4	558	26	19333	6.66288	1	0.189028	0.18524
GOTERM_BP_DIRECT	GO:0032728~positive regulation of interferon-beta production	6	1.00671	0.00688317	IFIH1, OAS1, IRF3, TLR7, ISG15, TLR4	558	42	19333	4.94956	1	0.207476	0.203318
GOTERM_BP_DIRECT	GO:0071230~cellular response to amino acid stimulus	7	1.1745	0.00688772	COL1A1, COL3A1, COL1A2, COL5A2, CAPN2, LAMTOR2, TNF	558	59	19333	4.11066	1	0.207476	0.203318
GOTERM_BP_DIRECT	GO:0045662~negative regulation of myoblast differentiation	5	0.838926	0.00706582	CXCL10, TGFB1, IL18, TNF, CXCL14	558	27	19333	6.4161	1	0.210852	0.206626
GOTERM_BP_DIRECT	GO:0009409~response to cold	6	1.00671	0.00760841	CXCL10, VGF, UCP2, ADM, PPARG, SOD2	558	43	19333	4.83446	1	0.224941	0.220432
GOTERM_BP_DIRECT	GO:0006952~defense response	8	1.34228	0.00769396	CD84, STAT1, MX2, SP140, MX1, RNASE6, TAP1, INHBA	558	79	19333	3.50855	1	0.225384	0.220866
GOTERM_BP_DIRECT	GO:0071672~negative regulation of smooth muscle cell chemotaxis	3	0.503356	0.00782052	GSTP1, SLIT2, AIF1	558	5	19333	20.7882	1	0.227008	0.222458
GOTERM_BP_DIRECT	GO:0009617~response to bacterium	10	1.67785	0.00836738	GBP5, FABP4, CCDC80, DGKB, BNIP3, IFI44, PYGL, USP18, CFB, HERC6	558	121	19333	2.86338	1	0.23891	0.234121
GOTERM_BP_DIRECT	GO:0050918~positive chemotaxis	6	1.00671	0.00838515	SEMA5A, CXCL10, GPNMB, ANGPT1, MET, VEGFA	558	44	19333	4.72458	1	0.23891	0.234121
GOTERM_BP_DIRECT	GO:0071456~cellular response to hypoxia	11	1.84564	0.00852982	EGLN3, EGLN2, BNIP3, LMNA, HMOX1, STC1, STUB1, PPARG, KCNK2, NDRG1, VEGFA	558	143	19333	2.66515	1	0.23891	0.234121
GOTERM_BP_DIRECT	GO:0018108~peptidyl-tyrosine phosphorylation	11	1.84564	0.00852982	PDGFRB, WEE1, EPHA7, EFEMP1, KDR, EIF2AK2, ROR2, MET, FGFR2, EPHA3, EPHB3	558	143	19333	2.66515	1	0.23891	0.234121
GOTERM_BP_DIRECT	GO:0007179~transforming growth factor beta receptor signaling pathway	9	1.51007	0.00877648	COL3A1, TGFB2, TGFB1, COL1A2, NRROS, CITED1, CAV2, LTBP2, PML	558	101	19333	3.08735	1	0.243681	0.238797
GOTERM_BP_DIRECT	GO:0060337~type I interferon signaling pathway	6	1.00671	0.00921511	IFITM1, IFI27, OAS1, IRF3, STAT1, MYD88	558	45	19333	4.61959	1	0.251638	0.246594
GOTERM_BP_DIRECT	GO:0006919~activation of cysteine-type endopeptidase activity involved in apoptotic process	8	1.34228	0.00937829	EGLN3, LAPTM5, PPARG, TNF, F3, S100A8, PML, ROBO1	558	82	19333	3.38019	1	0.251638	0.246594
GOTERM_BP_DIRECT	GO:0001843~neural tube closure	8	1.34228	0.00937829	VASP, TGFB2, FZD3, RARG, TGFB1, LHX2, PTCH1, ADM	558	82	19333	3.38019	1	0.251638	0.246594
GOTERM_BP_DIRECT	GO:0030593~neutrophil chemotaxis	8	1.34228	0.00937829	CXCL10, TGFB2, CCL8, CCL22, ITGB2, CCL19, CXCL3, S100A8	558	82	19333	3.38019	1	0.251638	0.246594
GOTERM_BP_DIRECT	GO:0071356~cellular response to tumor necrosis factor	11	1.84564	0.00979935	NFKBIA, COL1A1, CD40, CCL8, FABP4, CCL22, SGMS1, CHI3L1, HAS2, CCL19, NFE2L2	558	146	19333	2.61039	1	0.259326	0.254128
GOTERM_BP_DIRECT	GO:1990830~cellular response to leukemia inhibitory factor	9	1.51007	0.00982727	RARG, PCOLCE2, FZD4, GLDC, SPRY4, SPRY2, SNX10, PML, PFKP	558	103	19333	3.0274	1	0.259326	0.254128
GOTERM_BP_DIRECT	GO:0010818~T cell chemotaxis	4	0.671141	0.0100688	CXCL10, CXCR3, GPR183, CXCL16	558	16	19333	8.66174	1	0.262189	0.256934
GOTERM_BP_DIRECT	GO:0072089~stem cell proliferation	6	1.00671	0.0101	RARG, CD109, PTCH1, KDR, SFN, BYSL	558	46	19333	4.51917	1	0.262189	0.256934
GOTERM_BP_DIRECT	GO:0032870~cellular response to hormone stimulus	5	0.838926	0.0103104	ROBO2, IGFBP2, SLIT2, AIF1, RAMP1	558	30	19333	5.77449	1	0.263205	0.257929
GOTERM_BP_DIRECT	GO:0001774~microglial cell activation	5	0.838926	0.0103104	TLR1, C1QA, ITGB2, TNF, AIF1	558	30	19333	5.77449	1	0.263205	0.257929
GOTERM_BP_DIRECT	GO:0032755~positive regulation of interleukin-6 production	9	1.51007	0.0103864	IFIH1, TLR1, TLR7, LGALS9, SCIMP, TNF, AIF1, TLR4, MYD88	558	104	19333	2.99829	1	0.263205	0.257929
GOTERM_BP_DIRECT	GO:0010629~negative regulation of gene expression	18	3.02013	0.010511	CCR1, CDKN1A, TGFB2, MKKS, TGFB1, TIPARP, PARP14, PARP9, AIF1, TNF, ROBO1, VEGFA, C1QTNF3, KDR, ERP29, PPARG, LGALS9, CRYAB	558	316	19333	1.97356	1	0.264264	0.258967
GOTERM_BP_DIRECT	GO:0009410~response to xenobiotic stimulus	15	2.51678	0.0107023	BECN1, TGFB2, FZD3, STAT1, PTCH1, IGFBP2, INHBA, TYMS, SOD2, TNF, DUSP6, COL1A1, RPP21, HMOX1, CCNO	558	242	19333	2.14754	1	0.266971	0.26162
GOTERM_BP_DIRECT	GO:0007507~heart development	14	2.34899	0.0111615	CDKN1A, TGFB2, MKKS, TGFB1, TAFAZZIN, ADM, SOD2, PCSK5, BICC1, NFATC4, COL3A1, SH3PXD2B, PPARG, FREM2	558	219	19333	2.21487	1	0.275788	0.27026
GOTERM_BP_DIRECT	GO:0045627~positive regulation of T-helper 1 cell differentiation	3	0.503356	0.0115079	ANXA1, CCL19, SOCS5	558	6	19333	17.3235	1	0.275788	0.27026
GOTERM_BP_DIRECT	GO:0071677~positive regulation of mononuclear cell migration	3	0.503356	0.0115079	TGFB1, TNF, AIF1	558	6	19333	17.3235	1	0.275788	0.27026
GOTERM_BP_DIRECT	GO:1902747~negative regulation of lens fiber cell differentiation	3	0.503356	0.0115079	SPRED2, SPRY2, SPRY1	558	6	19333	17.3235	1	0.275788	0.27026
GOTERM_BP_DIRECT	GO:0071638~negative regulation of monocyte chemotactic protein-1 production	3	0.503356	0.0115079	C1QTNF3, GSTP1, SOCS5	558	6	19333	17.3235	1	0.275788	0.27026
GOTERM_BP_DIRECT	GO:0051881~regulation of mitochondrial membrane potential	5	0.838926	0.011574	PRDX3, PPA2, UCP2, PYCR1, SOD2	558	31	19333	5.58822	1	0.275788	0.27026
GOTERM_BP_DIRECT	GO:0030097~hemopoiesis	7	1.1745	0.0117441	TGFB2, TAFAZZIN, ANGPT1, TIPARP, PGM3, IL7R, SOD2	558	66	19333	3.67468	1	0.277769	0.272201
GOTERM_BP_DIRECT	GO:0010633~negative regulation of epithelial cell migration	4	0.671141	0.0119686	DUSP10, MCC, PFN2, CORO1C	558	17	19333	8.15222	1	0.280999	0.275367
GOTERM_BP_DIRECT	GO:0003180~aortic valve morphogenesis	5	0.838926	0.0129328	ROBO2, TGFB1, HEY1, SLIT2, ROBO1	558	32	19333	5.41359	1	0.298776	0.292787
GOTERM_BP_DIRECT	GO:0001837~epithelial to mesenchymal transition	6	1.00671	0.0131001	TGFB2, TGFB1, LEF1, HMGA2, S100A4, FGFR2	558	49	19333	4.24248	1	0.298776	0.292787
GOTERM_BP_DIRECT	GO:0051603~proteolysis involved in cellular protein catabolic process	6	1.00671	0.0131001	PSMA2, CTSL, CAPN2, CTSW, PSMB10, PSMB9	558	49	19333	4.24248	1	0.298776	0.292787
GOTERM_BP_DIRECT	GO:0045429~positive regulation of nitric oxide biosynthetic process	6	1.00671	0.0131001	DDAH1, ITGB2, SOD2, TNF, AIF1, TLR4	558	49	19333	4.24248	1	0.298776	0.292787
GOTERM_BP_DIRECT	GO:0030509~BMP signaling pathway	8	1.34228	0.0135319	TGFB2, TGFB1, DLX3, BMPER, LEF1, PPARG, ROR2, ACVR2A	558	88	19333	3.14972	1	0.304495	0.298391
GOTERM_BP_DIRECT	GO:0032869~cellular response to insulin stimulus	9	1.51007	0.0135416	ERRFI1, IRS1, STAT1, INSIG2, GSTP1, UCP2, PPARG, RAB8A, VAMP2	558	109	19333	2.86076	1	0.304495	0.298391
GOTERM_BP_DIRECT	GO:0048384~retinoic acid receptor signaling pathway	4	0.671141	0.01406	RARG, ESRRG, PPARG, PML	558	18	19333	7.69932	1	0.313941	0.307649
GOTERM_BP_DIRECT	GO:0002040~sprouting angiogenesis	5	0.838926	0.0143893	ESM1, RNF213, ANGPT1, LEF1, VEGFA	558	33	19333	5.24954	1	0.317615	0.311248
GOTERM_BP_DIRECT	GO:0043627~response to estrogen	7	1.1745	0.0144235	PDGFRB, CITED1, PTPRN, IGFBP2, HMOX1, PPARG, CD24	558	69	19333	3.51491	1	0.317615	0.311248
GOTERM_BP_DIRECT	GO:0007169~transmembrane receptor protein tyrosine kinase signaling pathway	10	1.67785	0.0149405	PDGFRB, EPHA7, KDR, LCP2, ROR2, MET, FGFR2, EPHA3, ANGPTL1, EPHB3	558	133	19333	2.60503	1	0.325833	0.319302
GOTERM_BP_DIRECT	GO:0019221~cytokine-mediated signaling pathway	11	1.84564	0.0150879	CCR1, CNTFR, FZD4, STAT1, PTPRN, CLCF1, IL2RB, IL7R, IL2RG, F3, SOCS5	558	156	19333	2.44305	1	0.325833	0.319302
GOTERM_BP_DIRECT	GO:0010467~gene expression	8	1.34228	0.0151704	MKKS, DLX3, ANKH, ZIC1, SIX1, FMN1, IL7R, IL2RG	558	90	19333	3.07973	1	0.325833	0.319302
GOTERM_BP_DIRECT	GO:0043305~negative regulation of mast cell degranulation	3	0.503356	0.0158056	CD84, HMOX1, LGALS9	558	7	19333	14.8487	1	0.325833	0.319302
GOTERM_BP_DIRECT	GO:0007182~common-partner SMAD protein phosphorylation	3	0.503356	0.0158056	TGFB1, BMPER, PML	558	7	19333	14.8487	1	0.325833	0.319302
GOTERM_BP_DIRECT	GO:0060449~bud elongation involved in lung branching	3	0.503356	0.0158056	SPRY2, SPRY1, FGFR2	558	7	19333	14.8487	1	0.325833	0.319302
GOTERM_BP_DIRECT	GO:1903223~positive regulation of oxidative stress-induced neuron death	3	0.503356	0.0158056	TRPM2, TNF, TLR4	558	7	19333	14.8487	1	0.325833	0.319302
GOTERM_BP_DIRECT	GO:0070106~interleukin-27-mediated signaling pathway	3	0.503356	0.0158056	OAS1, STAT1, MX1	558	7	19333	14.8487	1	0.325833	0.319302
GOTERM_BP_DIRECT	GO:0010742~macrophage derived foam cell differentiation	3	0.503356	0.0158056	TGFB1, STAT1, PPARG	558	7	19333	14.8487	1	0.325833	0.319302
GOTERM_BP_DIRECT	GO:0008015~blood circulation	5	0.838926	0.0159455	CXCL10, STAT1, MYOF, C3AR1, MEOX2	558	34	19333	5.09514	1	0.325833	0.319302
GOTERM_BP_DIRECT	GO:0045648~positive regulation of erythrocyte differentiation	5	0.838926	0.0159455	STAT1, INPP5D, ISG15, INHBA, ACVR2A	558	34	19333	5.09514	1	0.325833	0.319302
GOTERM_BP_DIRECT	GO:0090190~positive regulation of branching involved in ureteric bud morphogenesis	4	0.671141	0.0163453	GREM1, TGFB1, SIX1, VEGFA	558	19	19333	7.2941	1	0.325833	0.319302
GOTERM_BP_DIRECT	GO:0031290~retinal ganglion cell axon guidance	4	0.671141	0.0163453	ROBO2, EPHA7, SLIT2, EPHB3	558	19	19333	7.2941	1	0.325833	0.319302
GOTERM_BP_DIRECT	GO:2000573~positive regulation of DNA biosynthetic process	4	0.671141	0.0163453	PDGFRB, SMOC2, TNF, VEGFA	558	19	19333	7.2941	1	0.325833	0.319302
GOTERM_BP_DIRECT	GO:0032496~response to lipopolysaccharide	11	1.84564	0.0163608	PRDX3, DUSP10, CITED1, CCR7, ADM, S100A14, LGALS9, SOD2, TLR4, S100A8, FGFR2	558	158	19333	2.41213	1	0.325833	0.319302
GOTERM_BP_DIRECT	GO:0031640~killing of cells of other organism	7	1.1745	0.0164294	CXCL10, CCL8, CCL22, ROMO1, CCL19, CXCL3, CXCL14	558	71	19333	3.4159	1	0.325833	0.319302
GOTERM_BP_DIRECT	GO:0097191~extrinsic apoptotic signaling pathway	6	1.00671	0.0166501	TGFB2, TGFB1, IFI27, INHBA, TNF, PML	558	52	19333	3.99773	1	0.328171	0.321593
GOTERM_BP_DIRECT	GO:0007411~axon guidance	12	2.01342	0.0172581	VASP, ROBO2, SEMA5A, SEMA4A, SEMA7A, EPHA7, LHX2, LAMA3, ETV1, SLIT2, EPHA3, EPHB3	558	183	19333	2.27193	1	0.338068	0.331291
GOTERM_BP_DIRECT	GO:0090050~positive regulation of cell migration involved in sprouting angiogenesis	5	0.838926	0.0176034	ANXA1, PLK2, KDR, HMOX1, VEGFA	558	35	19333	4.94956	1	0.3386	0.331813
GOTERM_BP_DIRECT	GO:0009888~tissue development	5	0.838926	0.0176034	EGFLAM, LAMA3, NTN4, LAMC2, MEGF9	558	35	19333	4.94956	1	0.3386	0.331813
GOTERM_BP_DIRECT	GO:0071526~semaphorin-plexin signaling pathway	5	0.838926	0.0176034	SEMA5A, SEMA4A, SEMA7A, KDR, MET	558	35	19333	4.94956	1	0.3386	0.331813
GOTERM_BP_DIRECT	GO:0007204~positive regulation of cytosolic calcium ion concentration	11	1.84564	0.0177116	CCR1, CXCR3, SWAP70, ACKR4, C3AR1, LPAR2, CCR7, ADM, PTH1R, CD24, CMKLR1	558	160	19333	2.38198	1	0.338641	0.331853
GOTERM_BP_DIRECT	GO:0010628~positive regulation of gene expression	25	4.19463	0.0180616	RARG, CITED1, SGMS1, LEF1, IL2RG, TNF, ROBO1, HEY1, LMNA, LGALS9, TGFB1, ANGPT1, HMGA2, INHBA, F3, WARS1, VEGFA, PLSCR1, ERP29, SPRY2, PPARG, IL7R, TLR4, MYD88, NFE2L2	558	525	19333	1.64985	1	0.343277	0.336396
GOTERM_BP_DIRECT	GO:0009887~animal organ morphogenesis	10	1.67785	0.018581	GREM1, EGFLAM, TMEM176B, PTCH1, LAMA3, APLP1, NTN4, LAMC2, FGFR2, MEGF9	558	138	19333	2.51065	1	0.344156	0.337258
GOTERM_BP_DIRECT	GO:0008589~regulation of smoothened signaling pathway	4	0.671141	0.0188262	PTCH1, ZIC1, GLI1, FGFR2	558	20	19333	6.92939	1	0.344156	0.337258
GOTERM_BP_DIRECT	GO:0000188~inactivation of MAPK activity	4	0.671141	0.0188262	DUSP5, SPRED2, DUSP10, DUSP6	558	20	19333	6.92939	1	0.344156	0.337258
GOTERM_BP_DIRECT	GO:0060339~negative regulation of type I interferon-mediated signaling pathway	4	0.671141	0.0188262	OAS1, ISG15, ADAR, USP18	558	20	19333	6.92939	1	0.344156	0.337258
GOTERM_BP_DIRECT	GO:2000647~negative regulation of stem cell proliferation	4	0.671141	0.0188262	RARG, CD109, PTCH1, SFN	558	20	19333	6.92939	1	0.344156	0.337258
GOTERM_BP_DIRECT	GO:0050829~defense response to Gram-negative bacterium	8	1.34228	0.0188623	SERPINE1, RNASE6, ADM, ROMO1, B2M, TLR4, OPTN, MPEG1	558	94	19333	2.94868	1	0.344156	0.337258
GOTERM_BP_DIRECT	GO:0030855~epithelial cell differentiation	8	1.34228	0.0188623	DLX3, KRT15, KRT14, SIX1, VDAC1, PPARG, FGFR2, VEGFA	558	94	19333	2.94868	1	0.344156	0.337258
GOTERM_BP_DIRECT	GO:0051056~regulation of small GTPase mediated signal transduction	9	1.51007	0.0190627	ARHGAP21, ARHGAP30, SWAP70, ARHGAP18, RHOD, ARHGEF5, NGEF, GARNL3, AMOT	558	116	19333	2.68813	1	0.345428	0.338504
GOTERM_BP_DIRECT	GO:0034605~cellular response to heat	6	1.00671	0.0193406	CXCL10, CDKN1A, STAC, TFEC, HMOX1, STUB1	558	54	19333	3.84966	1	0.345428	0.338504
GOTERM_BP_DIRECT	GO:0045765~regulation of angiogenesis	5	0.838926	0.0193648	GPNMB, BMPER, HMOX1, WARS1, HTATIP2	558	36	19333	4.81208	1	0.345428	0.338504
GOTERM_BP_DIRECT	GO:2000352~negative regulation of endothelial cell apoptotic process	5	0.838926	0.0193648	SEMA5A, ANGPT1, SERPINE1, KDR, NFE2L2	558	36	19333	4.81208	1	0.345428	0.338504
GOTERM_BP_DIRECT	GO:0071300~cellular response to retinoic acid	7	1.1745	0.0197865	COL1A1, RARG, FZD4, PPARG, TNF, FGFR2, EPHA3	558	74	19333	3.27741	1	0.350991	0.343955
GOTERM_BP_DIRECT	GO:0044387~negative regulation of protein kinase activity by regulation of protein phosphorylation	3	0.503356	0.0206757	DUSP10, ADAR, CORO1C	558	8	19333	12.9926	1	0.360718	0.353488
GOTERM_BP_DIRECT	GO:0061042~vascular wound healing	3	0.503356	0.0206757	MCAM, KDR, VEGFA	558	8	19333	12.9926	1	0.360718	0.353488
GOTERM_BP_DIRECT	GO:0071407~cellular response to organic cyclic compound	6	1.00671	0.0207868	TGFB1, STAT1, TIPARP, IL18, ITGA6, TNF	558	55	19333	3.77967	1	0.360718	0.353488
GOTERM_BP_DIRECT	GO:0031334~positive regulation of protein complex assembly	6	1.00671	0.0207868	TGFB1, MMP1, RHOC, TNF, WARS1, VEGFA	558	55	19333	3.77967	1	0.360718	0.353488
GOTERM_BP_DIRECT	GO:0060412~ventricular septum morphogenesis	5	0.838926	0.0212312	ROBO2, TGFB2, HEY1, SLIT2, ROBO1	558	37	19333	4.68202	1	0.364469	0.357163
GOTERM_BP_DIRECT	GO:0043122~regulation of I-kappaB kinase/NF-kappaB signaling	5	0.838926	0.0212312	GBP7, ANGPT1, TRAF5, TNF, OPTN	558	37	19333	4.68202	1	0.364469	0.357163
GOTERM_BP_DIRECT	GO:0000423~macromitophagy	4	0.671141	0.0215037	BECN1, TAFAZZIN, LRBA, ATG14	558	21	19333	6.59942	1	0.367173	0.359813
GOTERM_BP_DIRECT	GO:0046330~positive regulation of JNK cascade	8	1.34228	0.0231421	RASSF2, NCF1, TRAF5, CCR7, CCL19, TNF, TLR4, MYD88	558	98	19333	2.82832	1	0.387909	0.380134
GOTERM_BP_DIRECT	GO:0008219~cell death	5	0.838926	0.0232041	TGFB2, BNIP3, HMOX1, OPTN, FOSL2	558	38	19333	4.55881	1	0.387909	0.380134
GOTERM_BP_DIRECT	GO:0048678~response to axon injury	5	0.838926	0.0232041	BNIP3, DPYSL3, SOD2, KCNK2, AIF1	558	38	19333	4.55881	1	0.387909	0.380134
GOTERM_BP_DIRECT	GO:0035335~peptidyl-tyrosine dephosphorylation	5	0.838926	0.0232041	DUSP5, DUSP10, PTPRN, PTPN9, DUSP6	558	38	19333	4.55881	1	0.387909	0.380134
GOTERM_BP_DIRECT	GO:0045165~cell fate commitment	6	1.00671	0.0238864	KDR, SPRY2, PPARG, ROR2, FGFR2, PML	558	57	19333	3.64705	1	0.397236	0.389274
GOTERM_BP_DIRECT	GO:0006977~DNA damage response, signal transduction by p53 class mediator resulting in cell cycle arrest	4	0.671141	0.0243781	PLK3, CDKN1A, PLK2, PML	558	22	19333	6.29945	1	0.403313	0.395229
GOTERM_BP_DIRECT	GO:0050919~negative chemotaxis	5	0.838926	0.0252847	SEMA5A, SEMA4A, SEMA7A, EPHA7, SLIT2	558	39	19333	4.44192	1	0.414021	0.405722
GOTERM_BP_DIRECT	GO:0030326~embryonic limb morphogenesis	5	0.838926	0.0252847	FBN2, GREM1, TGFB2, PTCH1, LEF1	558	39	19333	4.44192	1	0.414021	0.405722
GOTERM_BP_DIRECT	GO:1900748~positive regulation of vascular endothelial growth factor signaling pathway	3	0.503356	0.0260816	SMOC2, ROBO1, VEGFA	558	9	19333	11.549	1	0.420599	0.412169
GOTERM_BP_DIRECT	GO:1903243~negative regulation of cardiac muscle hypertrophy in response to stress	3	0.503356	0.0260816	ERRFI1, LMNA, PPARG	558	9	19333	11.549	1	0.420599	0.412169
GOTERM_BP_DIRECT	GO:0034138~toll-like receptor 3 signaling pathway	3	0.503356	0.0260816	OAS1, SCIMP, TNF	558	9	19333	11.549	1	0.420599	0.412169
GOTERM_BP_DIRECT	GO:0032729~positive regulation of interferon-gamma production	7	1.1745	0.0263667	IL18, TLR7, ISG15, LGALS9, CYRIB, TNF, TLR4	558	79	19333	3.06998	1	0.423059	0.41458
GOTERM_BP_DIRECT	GO:0006801~superoxide metabolic process	4	0.671141	0.0274493	NRROS, NCF1, SH3PXD2B, SOD2	558	23	19333	6.02556	1	0.438228	0.429444
GOTERM_BP_DIRECT	GO:0030199~collagen fibril organization	6	1.00671	0.029069	GREM1, COL1A1, COL3A1, TGFB2, COL1A2, COL5A2	558	60	19333	3.4647	1	0.461778	0.452522
GOTERM_BP_DIRECT	GO:0042060~wound healing	8	1.34228	0.029377	PDGFRB, COL1A1, COL3A1, CDKN1A, TGFB2, TGFB1, S100A8, FGFR2	558	103	19333	2.69103	1	0.46436	0.455053
GOTERM_BP_DIRECT	GO:0030574~collagen catabolic process	5	0.838926	0.0297732	MRC2, MMP13, MMP16, MMP1, CTSL	558	41	19333	4.22524	1	0.468304	0.458917
GOTERM_BP_DIRECT	GO:0045893~positive regulation of transcription, DNA-templated	31	5.20134	0.0302586	PAGE4, CD86, CITED1, NCF1, LEF1, SIX1, GLI1, TNF, ZXDA, ZIC1, PCBD2, TRIM21, TGFB1, DTX3L, FZD4, STAT1, PTCH1, HMGA1, HMGA2, ESRRG, INHBA, PARP9, PML, COL1A1, TBX15, RYBP, LHX2, TRIM14, PPARG, ROR2, CRLF3	558	724	19333	1.4835	1	0.473607	0.464114
GOTERM_BP_DIRECT	GO:2000378~negative regulation of reactive oxygen species metabolic process	4	0.671141	0.0307164	BECN1, BNIP3, VDAC1, CRYAB	558	24	19333	5.77449	1	0.473805	0.464308
GOTERM_BP_DIRECT	GO:0006471~protein ADP-ribosylation	4	0.671141	0.0307164	PARP6, TIPARP, PARP14, PARP9	558	24	19333	5.77449	1	0.473805	0.464308
GOTERM_BP_DIRECT	GO:0051247~positive regulation of protein metabolic process	4	0.671141	0.0307164	NFKBIA, MTPN, TGFB1, INHBA	558	24	19333	5.77449	1	0.473805	0.464308
GOTERM_BP_DIRECT	GO:0032956~regulation of actin cytoskeleton organization	7	1.1745	0.0309388	PDGFRB, ARHGAP18, RHOC, RHOD, ARHGEF5, EPHA3, RHOBTB2	558	82	19333	2.95767	1	0.47494	0.46542
GOTERM_BP_DIRECT	GO:0010888~negative regulation of lipid storage	3	0.503356	0.0319887	NFKBIA, PPARG, TNF	558	10	19333	10.3941	1	0.479529	0.469918
GOTERM_BP_DIRECT	GO:0097084~vascular smooth muscle cell development	3	0.503356	0.0319887	SGCB, ADM, NFATC4	558	10	19333	10.3941	1	0.479529	0.469918
GOTERM_BP_DIRECT	GO:0048048~embryonic eye morphogenesis	3	0.503356	0.0319887	FBN2, RARG, EFEMP1	558	10	19333	10.3941	1	0.479529	0.469918
GOTERM_BP_DIRECT	GO:2001028~positive regulation of endothelial cell chemotaxis	3	0.503356	0.0319887	SEMA5A, SMOC2, MET	558	10	19333	10.3941	1	0.479529	0.469918
GOTERM_BP_DIRECT	GO:0003334~keratinocyte development	3	0.503356	0.0319887	SFN, FLNB, FOSL2	558	10	19333	10.3941	1	0.479529	0.469918
GOTERM_BP_DIRECT	GO:0001942~hair follicle development	5	0.838926	0.0321826	TGFB2, FZD3, LHX2, CD109, INHBA	558	42	19333	4.12464	1	0.480183	0.470558
GOTERM_BP_DIRECT	GO:0045668~negative regulation of osteoblast differentiation	6	1.00671	0.0328893	GREM1, CITED1, TNFAIP6, PTCH1, PPARG, TNF	558	62	19333	3.35293	1	0.486183	0.476438
GOTERM_BP_DIRECT	GO:0045860~positive regulation of protein kinase activity	6	1.00671	0.0328893	CDKN1A, RASSF2, LCP2, CCR7, CCL19, TNF	558	62	19333	3.35293	1	0.486183	0.476438
GOTERM_BP_DIRECT	GO:0003148~outflow tract septum morphogenesis	4	0.671141	0.0341783	ROBO2, TGFB2, FGFR2, ROBO1	558	25	19333	5.54351	1	0.499473	0.489461
GOTERM_BP_DIRECT	GO:0046580~negative regulation of Ras protein signal transduction	4	0.671141	0.0341783	TGFB2, SPRY4, SPRY2, SPRY1	558	25	19333	5.54351	1	0.499473	0.489461
GOTERM_BP_DIRECT	GO:0032880~regulation of protein localization	7	1.1745	0.0342576	BMPER, SWAP70, PTCH1, TRIM14, SIX1, CSNK1E, TRIM21	558	84	19333	2.88725	1	0.499473	0.489461
GOTERM_BP_DIRECT	GO:0007189~adenylate cyclase-activating G-protein coupled receptor signaling pathway	9	1.51007	0.0345985	CXCL10, CXCR3, ADGRF5, ADGRG6, LPAR2, ADM, PTH1R, GPR3, RAMP1	558	130	19333	2.39864	1	0.501389	0.491339
GOTERM_BP_DIRECT	GO:0043409~negative regulation of MAPK cascade	5	0.838926	0.0347031	DUSP5, SPRED2, DUSP10, GSTP1, DUSP6	558	43	19333	4.02872	1	0.501389	0.491339
GOTERM_BP_DIRECT	GO:0007160~cell-matrix adhesion	8	1.34228	0.0351145	COL3A1, ITGA11, ITGB2, ITGBL1, ITGA6, SIGLEC1, MSLN, LYVE1	558	107	19333	2.59043	1	0.505047	0.494924
GOTERM_BP_DIRECT	GO:0030036~actin cytoskeleton organization	11	1.84564	0.0372236	VASP, CYTH2, ABLIM3, PACSIN2, PHACTR2, FLNB, SSH2, ARHGEF5, PFN2, CORO1C, AMOT	558	181	19333	2.10562	1	0.532166	0.5215
GOTERM_BP_DIRECT	GO:0043507~positive regulation of JUN kinase activity	5	0.838926	0.0373349	FZD4, ROR2, CCL19, TNF, ARHGEF5	558	44	19333	3.93715	1	0.532166	0.5215
GOTERM_BP_DIRECT	GO:0000902~cell morphogenesis	7	1.1745	0.0377981	GREM1, CDH6, TGFB2, TGFB1, IL7R, PSMB10, CAP2	558	86	19333	2.8201	1	0.532166	0.5215
GOTERM_BP_DIRECT	GO:0006622~protein targeting to lysosome	4	0.671141	0.0378333	BECN1, M6PR, LAPTM5, ATG14	558	26	19333	5.3303	1	0.532166	0.5215
GOTERM_BP_DIRECT	GO:0035902~response to immobilization stress	4	0.671141	0.0378333	TGFB1, PPARG, HNMT, SOD2	558	26	19333	5.3303	1	0.532166	0.5215
GOTERM_BP_DIRECT	GO:0018401~peptidyl-proline hydroxylation to 4-hydroxy-L-proline	3	0.503356	0.0383635	EGLN3, EGLN2, P4HA2	558	11	19333	9.44917	1	0.537257	0.526488
GOTERM_BP_DIRECT	GO:0032731~positive regulation of interleukin-1 beta production	6	1.00671	0.0391809	GBP5, CCL19, LGALS9, TNF, TLR4, MYD88	558	65	19333	3.19818	1	0.543934	0.533031
GOTERM_BP_DIRECT	GO:0060395~SMAD protein signal transduction	6	1.00671	0.0391809	TGFB2, NCEH1, TGFB1, CITED1, INHBA, ROR2	558	65	19333	3.19818	1	0.543934	0.533031
GOTERM_BP_DIRECT	GO:0001568~blood vessel development	5	0.838926	0.0400783	COL1A1, FOXS1, DLX3, COL1A2, BMPER	558	45	19333	3.84966	1	0.551594	0.540538
GOTERM_BP_DIRECT	GO:0043407~negative regulation of MAP kinase activity	5	0.838926	0.0400783	GSTP1, SPRY4, SPRY2, SPRY1, PPARG	558	45	19333	3.84966	1	0.551594	0.540538
GOTERM_BP_DIRECT	GO:0043524~negative regulation of neuron apoptotic process	10	1.67785	0.0410045	CNTFR, CITED1, ANGPT1, CLCF1, KDR, HMOX1, BIRC5, SIX1, SOD2, NFATC4	558	159	19333	2.17905	1	0.559168	0.54796
GOTERM_BP_DIRECT	GO:0001819~positive regulation of cytokine production	6	1.00671	0.0414299	C1QTNF3, CADM1, CLEC5A, S100A13, EIF2AK2, TNF	558	66	19333	3.14972	1	0.559168	0.54796
GOTERM_BP_DIRECT	GO:0060021~palate development	6	1.00671	0.0414299	INSIG2, TIPARP, INHBA, MEOX2, DHRS3, EPHB3	558	66	19333	3.14972	1	0.559168	0.54796
GOTERM_BP_DIRECT	GO:0030101~natural killer cell activation	4	0.671141	0.0416793	IL2RB, ITGB2, IL18, SLAMF7	558	27	19333	5.13288	1	0.559168	0.54796
GOTERM_BP_DIRECT	GO:0036120~cellular response to platelet-derived growth factor stimulus	4	0.671141	0.0416793	PDGFRB, ERRFI1, HAS2, TLR4	558	27	19333	5.13288	1	0.559168	0.54796
GOTERM_BP_DIRECT	GO:0071385~cellular response to glucocorticoid stimulus	4	0.671141	0.0416793	ANXA1, HEY1, GSTP1, STC1	558	27	19333	5.13288	1	0.559168	0.54796
GOTERM_BP_DIRECT	GO:0042742~defense response to bacterium	13	2.18121	0.0422637	ISG15, MPEG1, SPN, RNF213, ZNFX1, VGF, OAS1, ROMO1, S100A14, FCGR1A, TLR4, S100A8, MYD88	558	237	19333	1.90047	1	0.564001	0.552696
GOTERM_BP_DIRECT	GO:0043410~positive regulation of MAPK cascade	10	1.67785	0.0423928	CAV2, LAPTM5, KDR, LPAR2, EIF2AK2, LAMTOR2, ROR2, TNF, FGFR2, VEGFA	558	160	19333	2.16543	1	0.564001	0.552696
GOTERM_BP_DIRECT	GO:0030890~positive regulation of B cell proliferation	5	0.838926	0.0429333	CDKN1A, CD40, GPR183, CLCF1, TLR4	558	46	19333	3.76597	1	0.566472	0.555117
GOTERM_BP_DIRECT	GO:1904706~negative regulation of vascular smooth muscle cell proliferation	5	0.838926	0.0429333	CDKN1A, GSTP1, HMOX1, PPARG, SOD2	558	46	19333	3.76597	1	0.566472	0.555117
GOTERM_BP_DIRECT	GO:0032355~response to estradiol	8	1.34228	0.0432698	PDGFRB, COL1A1, TGFB1, ANXA1, GSTP1, PTCH1, IGFBP2, CRYAB	558	112	19333	2.47478	1	0.568562	0.557166
GOTERM_BP_DIRECT	GO:0030850~prostate gland development	3	0.503356	0.0451744	ANXA1, PTCH1, GLI1	558	12	19333	8.66174	1	0.58162	0.569962
GOTERM_BP_DIRECT	GO:0048333~mesodermal cell differentiation	3	0.503356	0.0451744	HMGA2, INHBA, FGFR2	558	12	19333	8.66174	1	0.58162	0.569962
GOTERM_BP_DIRECT	GO:0050927~positive regulation of positive chemotaxis	3	0.503356	0.0451744	KDR, F3, VEGFA	558	12	19333	8.66174	1	0.58162	0.569962
GOTERM_BP_DIRECT	GO:0070213~protein auto-ADP-ribosylation	3	0.503356	0.0451744	PARP6, TIPARP, PARP12	558	12	19333	8.66174	1	0.58162	0.569962
GOTERM_BP_DIRECT	GO:1900227~positive regulation of NLRP3 inflammasome complex assembly	3	0.503356	0.0451744	GBP5, TLR4, MYD88	558	12	19333	8.66174	1	0.58162	0.569962
GOTERM_BP_DIRECT	GO:0042832~defense response to protozoan	4	0.671141	0.0457137	CD40, GBP7, NKG7, MYD88	558	28	19333	4.94956	1	0.5862	0.57445
GOTERM_BP_DIRECT	GO:0009968~negative regulation of signal transduction	5	0.838926	0.0459	RGS17, INPP5D, RGS7BP, RGS22, SOCS5	558	47	19333	3.68585	1	0.586235	0.574485
GOTERM_BP_DIRECT	GO:0042593~glucose homeostasis	8	1.34228	0.0468472	VGF, PLSCR3, OAS1, IRS1, PTCH1, ADGRF5, PPARG, PYGL	558	114	19333	2.43137	1	0.595949	0.584004
GOTERM_BP_DIRECT	GO:0042531~positive regulation of tyrosine phosphorylation of STAT protein	6	1.00671	0.0486367	CD40, CLCF1, IL18, PARP14, PARP9, TNF	558	69	19333	3.01278	1	0.611406	0.599151
GOTERM_BP_DIRECT	GO:0043154~negative regulation of cysteine-type endopeptidase activity involved in apoptotic process	6	1.00671	0.0486367	PRDX3, BIRC5, SFN, CRYAB, TNF, VEGFA	558	69	19333	3.01278	1	0.611406	0.599151
GOTERM_BP_DIRECT	GO:0050680~negative regulation of epithelial cell proliferation	6	1.00671	0.0486367	TGFB2, TGFB1, DUSP10, PTCH1, MCC, B2M	558	69	19333	3.01278	1	0.611406	0.599151
GOTERM_BP_DIRECT	GO:0019722~calcium-mediated signaling	7	1.1745	0.0497833	CCR1, RCAN1, CXCR3, ACKR4, CCR7, TNF, NCALD	558	92	19333	2.63618	1	0.620383	0.607948
GOTERM_BP_DIRECT	GO:1900017~positive regulation of cytokine production involved in inflammatory response	4	0.671141	0.0499338	GBP5, TNF, TLR4, MYD88	558	29	19333	4.77889	1	0.620383	0.607948
GOTERM_BP_DIRECT	GO:0045671~negative regulation of osteoclast differentiation	4	0.671141	0.0499338	TNFAIP6, INPP5D, LRRC17, TLR4	558	29	19333	4.77889	1	0.620383	0.607948
GOTERM_BP_DIRECT	GO:0006909~phagocytosis	6	1.00671	0.0511931	ANXA1, ITGB2, MET, TLR4, MYD88, CORO1C	558	70	19333	2.96974	1	0.631118	0.618468
GOTERM_BP_DIRECT	GO:0009611~response to wounding	6	1.00671	0.0511931	CCR1, TGFB2, TGFB1, ADM, GLI1, LYVE1	558	70	19333	2.96974	1	0.631118	0.618468
GOTERM_BP_DIRECT	GO:0090161~Golgi ribbon formation	3	0.503356	0.052391	VTI1A, OPTN, TMED5	558	13	19333	7.99545	1	0.643402	0.630506
GOTERM_BP_DIRECT	GO:0045089~positive regulation of innate immune response	4	0.671141	0.0543364	GBP5, PLSCR1, IFI35, NMI	558	30	19333	4.61959	1	0.662198	0.648925
GOTERM_BP_DIRECT	GO:0045070~positive regulation of viral genome replication	4	0.671141	0.0543364	GBP7, PDE12, ADAR, IFIT1	558	30	19333	4.61959	1	0.662198	0.648925
GOTERM_BP_DIRECT	GO:0032715~negative regulation of interleukin-6 production	6	1.00671	0.0565376	C1QTNF3, CD84, INPP5D, TNF, TLR4, SOCS5	558	72	19333	2.88725	1	0.666692	0.653329
GOTERM_BP_DIRECT	GO:0051091~positive regulation of sequence-specific DNA binding transcription factor activity	8	1.34228	0.0565982	FZD4, TRAF5, TRIM14, HMGA2, PPARG, TRIM21, TNF, ARHGEF5	558	119	19333	2.32921	1	0.666692	0.653329
GOTERM_BP_DIRECT	GO:1902216~positive regulation of interleukin-4-mediated signaling pathway	2	0.33557	0.0567931	CD300LF, PARP14	558	2	19333	34.647	1	0.666692	0.653329
GOTERM_BP_DIRECT	GO:0071306~cellular response to vitamin E	2	0.33557	0.0567931	COL1A1, PPARG	558	2	19333	34.647	1	0.666692	0.653329
GOTERM_BP_DIRECT	GO:0002246~wound healing involved in inflammatory response	2	0.33557	0.0567931	HMOX1, TLR4	558	2	19333	34.647	1	0.666692	0.653329
GOTERM_BP_DIRECT	GO:0050925~negative regulation of negative chemotaxis	2	0.33557	0.0567931	ROBO2, ROBO1	558	2	19333	34.647	1	0.666692	0.653329
GOTERM_BP_DIRECT	GO:0038111~interleukin-7-mediated signaling pathway	2	0.33557	0.0567931	IL7R, IL2RG	558	2	19333	34.647	1	0.666692	0.653329
GOTERM_BP_DIRECT	GO:0042701~progesterone secretion	2	0.33557	0.0567931	FZD4, INHBA	558	2	19333	34.647	1	0.666692	0.653329
GOTERM_BP_DIRECT	GO:0021836~chemorepulsion involved in postnatal olfactory bulb interneuron migration	2	0.33557	0.0567931	SLIT2, ROBO1	558	2	19333	34.647	1	0.666692	0.653329
GOTERM_BP_DIRECT	GO:0090288~negative regulation of cellular response to growth factor stimulus	2	0.33557	0.0567931	CASK, SLIT2	558	2	19333	34.647	1	0.666692	0.653329
GOTERM_BP_DIRECT	GO:0030178~negative regulation of Wnt signaling pathway	5	0.838926	0.0588767	CITED1, NXN, CSNK1E, NKD1, NFATC4	558	51	19333	3.39676	1	0.671988	0.658519
GOTERM_BP_DIRECT	GO:0010862~positive regulation of pathway-restricted SMAD protein phosphorylation	5	0.838926	0.0588767	TGFB2, TGFB1, PPARG, INHBA, ACVR2A	558	51	19333	3.39676	1	0.671988	0.658519
GOTERM_BP_DIRECT	GO:0048701~embryonic cranial skeleton morphogenesis	4	0.671141	0.058918	TBX15, MMP16, SIX1, FGFR2	558	31	19333	4.47057	1	0.671988	0.658519
GOTERM_BP_DIRECT	GO:0060349~bone morphogenesis	4	0.671141	0.058918	MMP13, HAS2, DHRS3, FGFR2	558	31	19333	4.47057	1	0.671988	0.658519
GOTERM_BP_DIRECT	GO:0015908~fatty acid transport	4	0.671141	0.058918	FABP4, SLC43A3, RBP1, MFSD2A	558	31	19333	4.47057	1	0.671988	0.658519
GOTERM_BP_DIRECT	GO:0009314~response to radiation	4	0.671141	0.058918	PLK3, COL3A1, SOD2, TNF	558	31	19333	4.47057	1	0.671988	0.658519
GOTERM_BP_DIRECT	GO:0035987~endodermal cell differentiation	4	0.671141	0.058918	LAMA3, ITGB2, HMGA2, INHBA	558	31	19333	4.47057	1	0.671988	0.658519
GOTERM_BP_DIRECT	GO:0090090~negative regulation of canonical Wnt signaling pathway	9	1.51007	0.0589278	GREM1, FZD4, IGFBP2, KREMEN1, ROR2, MCC, GLI1, BICC1, NKD1	558	145	19333	2.1505	1	0.671988	0.658519
GOTERM_BP_DIRECT	GO:0035988~chondrocyte proliferation	3	0.503356	0.0599845	MMP16, HMGA2, STC1	558	14	19333	7.42435	1	0.674403	0.660885
GOTERM_BP_DIRECT	GO:0085029~extracellular matrix assembly	3	0.503356	0.0599845	TGFB1, COL1A2, HAS2	558	14	19333	7.42435	1	0.674403	0.660885
GOTERM_BP_DIRECT	GO:0050777~negative regulation of immune response	3	0.503356	0.0599845	COL3A1, TGFB1, INPP5D	558	14	19333	7.42435	1	0.674403	0.660885
GOTERM_BP_DIRECT	GO:0045667~regulation of osteoblast differentiation	3	0.503356	0.0599845	RASSF2, GLI1, FGFR2	558	14	19333	7.42435	1	0.674403	0.660885
GOTERM_BP_DIRECT	GO:0001822~kidney development	8	1.34228	0.0608256	TGFB2, TIPARP, HAS2, SIX1, PCSK5, BICC1, FREM2, VEGFA	558	121	19333	2.29071	1	0.68146	0.667801
GOTERM_BP_DIRECT	GO:0031623~receptor internalization	5	0.838926	0.0623956	MX2, MX1, ITGB2, ADM, RAMP1	558	52	19333	3.33144	1	0.694178	0.680264
GOTERM_BP_DIRECT	GO:0043491~protein kinase B signaling	5	0.838926	0.0623956	PLK3, CD40, TGFB1, KDR, TNF	558	52	19333	3.33144	1	0.694178	0.680264
GOTERM_BP_DIRECT	GO:0060325~face morphogenesis	4	0.671141	0.0636751	COL1A1, TGFB1, TIPARP, LEF1	558	32	19333	4.33087	1	0.698676	0.684672
GOTERM_BP_DIRECT	GO:0043392~negative regulation of DNA binding	4	0.671141	0.0636751	NFKBIA, LEF1, HMOX1, HMGA2	558	32	19333	4.33087	1	0.698676	0.684672
GOTERM_BP_DIRECT	GO:0001569~branching involved in blood vessel morphogenesis	4	0.671141	0.0636751	LEF1, KDR, NFATC4, VEGFA	558	32	19333	4.33087	1	0.698676	0.684672
GOTERM_BP_DIRECT	GO:0048706~embryonic skeletal system development	4	0.671141	0.0636751	COL1A1, HOXD1, PCSK5, ACVR2A	558	32	19333	4.33087	1	0.698676	0.684672
GOTERM_BP_DIRECT	GO:0002244~hematopoietic progenitor cell differentiation	6	1.00671	0.0651329	ANLN, TGFB1, KDR, ADAR, INHBA, HERC6	558	75	19333	2.77176	1	0.712224	0.697948
GOTERM_BP_DIRECT	GO:0006968~cellular defense response	5	0.838926	0.0660228	SPN, LGALS3BP, BECN1, NCF1, CLEC5A	558	53	19333	3.26858	1	0.719491	0.705069
GOTERM_BP_DIRECT	GO:0015909~long-chain fatty acid transport	3	0.503356	0.0679271	FABP4, PPARG, MFSD2A	558	15	19333	6.92939	1	0.72536	0.710821
GOTERM_BP_DIRECT	GO:0002523~leukocyte migration involved in inflammatory response	3	0.503356	0.0679271	ITGB2, TNF, S100A8	558	15	19333	6.92939	1	0.72536	0.710821
GOTERM_BP_DIRECT	GO:0032270~positive regulation of cellular protein metabolic process	3	0.503356	0.0679271	NFKBIA, TGFB1, INHBA	558	15	19333	6.92939	1	0.72536	0.710821
GOTERM_BP_DIRECT	GO:0003073~regulation of systemic arterial blood pressure	3	0.503356	0.0679271	DDAH1, ADM, NCALD	558	15	19333	6.92939	1	0.72536	0.710821
GOTERM_BP_DIRECT	GO:0032091~negative regulation of protein binding	6	1.00671	0.0681516	CDKN1A, STUB1, CSNK1E, IFIT1, NFATC4, IFIT2	558	76	19333	2.73529	1	0.72536	0.710821
GOTERM_BP_DIRECT	GO:0051865~protein autoubiquitination	6	1.00671	0.0681516	RNF213, UHRF2, DTX3L, STUB1, TRIM21, RNF122	558	76	19333	2.73529	1	0.72536	0.710821
GOTERM_BP_DIRECT	GO:0010508~positive regulation of autophagy	6	1.00671	0.0681516	BECN1, PLK2, BNIP3, TRIM14, TRIM21, OPTN	558	76	19333	2.73529	1	0.72536	0.710821
GOTERM_BP_DIRECT	GO:0030512~negative regulation of transforming growth factor beta receptor signaling pathway	7	1.1745	0.069023	SPRED2, CAV2, CD109, SPRY2, STUB1, SPRY1, PPARG	558	100	19333	2.42529	1	0.732195	0.717519
GOTERM_BP_DIRECT	GO:0001932~regulation of protein phosphorylation	5	0.838926	0.0697574	TLR7, ATG14, TNF, PML, CORO1C	558	54	19333	3.20805	1	0.73604	0.721287
GOTERM_BP_DIRECT	GO:0001649~osteoblast differentiation	8	1.34228	0.0698466	COL1A1, MRC2, SEMA7A, GPNMB, ITGA11, LEF1, ADAR, GLI1	558	125	19333	2.21741	1	0.73604	0.721287
GOTERM_BP_DIRECT	GO:0007517~muscle organ development	7	1.1745	0.0716922	CXCL10, SGCB, LMNA, ITGA11, ETV1, CRYAB, VAMP5	558	101	19333	2.40127	1	0.753004	0.737911
GOTERM_BP_DIRECT	GO:0060348~bone development	5	0.838926	0.0735982	SH3PXD2B, STC1, PLS3, P3H1, FGFR2	558	55	19333	3.14972	1	0.761563	0.746299
GOTERM_BP_DIRECT	GO:0007519~skeletal muscle tissue development	5	0.838926	0.0735982	TAFAZZIN, SIX1, FLNB, MEOX2, VAMP5	558	55	19333	3.14972	1	0.761563	0.746299
GOTERM_BP_DIRECT	GO:0035924~cellular response to vascular endothelial growth factor stimulus	4	0.671141	0.0736997	ANXA1, KDR, SPRY2, VEGFA	558	34	19333	4.07611	1	0.761563	0.746299
GOTERM_BP_DIRECT	GO:0048247~lymphocyte chemotaxis	4	0.671141	0.0736997	CCL8, CCL22, CCL19, CXCL16	558	34	19333	4.07611	1	0.761563	0.746299
GOTERM_BP_DIRECT	GO:0002230~positive regulation of defense response to virus by host	4	0.671141	0.0736997	DTX3L, STAT1, PARP9, PML	558	34	19333	4.07611	1	0.761563	0.746299
GOTERM_BP_DIRECT	GO:0048566~embryonic digestive tract development	3	0.503356	0.0761926	TGFB2, TNF, PCSK5	558	16	19333	6.4963	1	0.777261	0.761682
GOTERM_BP_DIRECT	GO:0000302~response to reactive oxygen species	3	0.503356	0.0761926	PLK3, PTPRN, GSTP1	558	16	19333	6.4963	1	0.777261	0.761682
GOTERM_BP_DIRECT	GO:0090399~replicative senescence	3	0.503356	0.0761926	CDKN1A, SERPINE1, ROMO1	558	16	19333	6.4963	1	0.777261	0.761682
GOTERM_BP_DIRECT	GO:0071639~positive regulation of monocyte chemotactic protein-1 production	3	0.503356	0.0761926	CD84, OAS1, LGALS9	558	16	19333	6.4963	1	0.777261	0.761682
GOTERM_BP_DIRECT	GO:0010976~positive regulation of neuron projection development	8	1.34228	0.077109	DPYSL3, ENC1, STMN2, P3H1, ITGA6, ROR2, EPHA3, NFE2L2	558	128	19333	2.16543	1	0.784105	0.768388
GOTERM_BP_DIRECT	GO:0007163~establishment or maintenance of cell polarity	5	0.838926	0.0775441	SPN, RHOC, RHOD, RHOBTB2, CAP2	558	56	19333	3.09348	1	0.784994	0.76926
GOTERM_BP_DIRECT	GO:0008360~regulation of cell shape	9	1.51007	0.0776881	SEMA4A, ANXA1, ITGB2, KDR, ARHGAP18, RHOC, RHOD, RHOBTB2, VEGFA	558	154	19333	2.02482	1	0.784994	0.76926
GOTERM_BP_DIRECT	GO:0035025~positive regulation of Rho protein signal transduction	4	0.671141	0.0789587	PDGFRB, COL3A1, LPAR2, ROBO1	558	35	19333	3.95965	1	0.788639	0.772832
GOTERM_BP_DIRECT	GO:0042476~odontogenesis	4	0.671141	0.0789587	TGFB2, COL1A2, INHBA, FGFR2	558	35	19333	3.95965	1	0.788639	0.772832
GOTERM_BP_DIRECT	GO:2000379~positive regulation of reactive oxygen species metabolic process	4	0.671141	0.0789587	PDGFRB, CDKN1A, ROMO1, NFE2L2	558	35	19333	3.95965	1	0.788639	0.772832
GOTERM_BP_DIRECT	GO:0006897~endocytosis	11	1.84564	0.0790368	LGALS3BP, MRC2, CYTH2, BECN1, EHD4, CLEC10A, APLP1, ACKR4, SNX10, CSNK1E, CLEC4F	558	208	19333	1.83229	1	0.788639	0.772832
GOTERM_BP_DIRECT	GO:0050790~regulation of catalytic activity	17	2.85235	0.0797288	BECN1, RGS17, SWAP70, EIF2AK2, ARHGAP18, DENND3, SOD2, RHOD, CXCL10, ARHGAP21, CYTH2, ARHGAP30, MMP16, ARHGDIB, ALOX5AP, SH3PXD2B, LAMTOR2	558	377	19333	1.56233	1	0.793066	0.77717
GOTERM_BP_DIRECT	GO:0008217~regulation of blood pressure	6	1.00671	0.0809864	COL1A2, ERAP2, ANPEP, HMOX1, PPARG, SOD2	558	80	19333	2.59852	1	0.793622	0.777715
GOTERM_BP_DIRECT	GO:1903078~positive regulation of protein localization to plasma membrane	5	0.838926	0.0815937	STAC, PTPN9, TNF, EPHA3, PLS1	558	57	19333	3.03921	1	0.793622	0.777715
GOTERM_BP_DIRECT	GO:0010693~negative regulation of alkaline phosphatase activity	2	0.33557	0.0839705	TGFB2, TNF	558	3	19333	23.098	1	0.793622	0.777715
GOTERM_BP_DIRECT	GO:0071344~diphosphate metabolic process	2	0.33557	0.0839705	PPA2, ANKH	558	3	19333	23.098	1	0.793622	0.777715
GOTERM_BP_DIRECT	GO:0038091~positive regulation of cell proliferation by VEGF-activated platelet derived growth factor receptor signaling pathway	2	0.33557	0.0839705	PDGFRB, VEGFA	558	3	19333	23.098	1	0.793622	0.777715
GOTERM_BP_DIRECT	GO:0070427~nucleotide-binding oligomerization domain containing 1 signaling pathway	2	0.33557	0.0839705	NFKBIA, TLR4	558	3	19333	23.098	1	0.793622	0.777715
GOTERM_BP_DIRECT	GO:0010526~negative regulation of transposition, RNA-mediated	2	0.33557	0.0839705	MOV10, TUT4	558	3	19333	23.098	1	0.793622	0.777715
GOTERM_BP_DIRECT	GO:0035986~senescence-associated heterochromatin focus assembly	2	0.33557	0.0839705	HMGA1, HMGA2	558	3	19333	23.098	1	0.793622	0.777715
GOTERM_BP_DIRECT	GO:0070165~positive regulation of adiponectin secretion	2	0.33557	0.0839705	C1QTNF3, PPARG	558	3	19333	23.098	1	0.793622	0.777715
GOTERM_BP_DIRECT	GO:0003340~negative regulation of mesenchymal to epithelial transition involved in metanephros morphogenesis	2	0.33557	0.0839705	CITED1, STAT1	558	3	19333	23.098	1	0.793622	0.777715
GOTERM_BP_DIRECT	GO:0071888~macrophage apoptotic process	2	0.33557	0.0839705	IRF3, CTSL	558	3	19333	23.098	1	0.793622	0.777715
GOTERM_BP_DIRECT	GO:0070664~negative regulation of leukocyte proliferation	2	0.33557	0.0839705	CCL8, GSTP1	558	3	19333	23.098	1	0.793622	0.777715
GOTERM_BP_DIRECT	GO:0061364~apoptotic process involved in luteolysis	2	0.33557	0.0839705	ROBO2, SLIT2	558	3	19333	23.098	1	0.793622	0.777715
GOTERM_BP_DIRECT	GO:1901666~positive regulation of NAD+ ADP-ribosyltransferase activity	2	0.33557	0.0839705	TGFB1, DTX3L	558	3	19333	23.098	1	0.793622	0.777715
GOTERM_BP_DIRECT	GO:1903911~positive regulation of receptor clustering	2	0.33557	0.0839705	TGFB1, TNFAIP6	558	3	19333	23.098	1	0.793622	0.777715
GOTERM_BP_DIRECT	GO:0048469~cell maturation	4	0.671141	0.0843763	PPARG, PTH1R, CCL19, VEGFA	558	36	19333	3.84966	1	0.793622	0.777715
GOTERM_BP_DIRECT	GO:0048675~axon extension	4	0.671141	0.0843763	SEMA5A, SEMA7A, LHX2, DCLK1	558	36	19333	3.84966	1	0.793622	0.777715
GOTERM_BP_DIRECT	GO:0097067~cellular response to thyroid hormone stimulus	3	0.503356	0.0847557	THRB, CTSL, KLF9	558	17	19333	6.11417	1	0.793622	0.777715
GOTERM_BP_DIRECT	GO:0090280~positive regulation of calcium ion import	3	0.503356	0.0847557	PDGFRB, CASK, STC1	558	17	19333	6.11417	1	0.793622	0.777715
GOTERM_BP_DIRECT	GO:0045730~respiratory burst	3	0.503356	0.0847557	NCF1, PGAM1, CD24	558	17	19333	6.11417	1	0.793622	0.777715
GOTERM_BP_DIRECT	GO:2000134~negative regulation of G1/S transition of mitotic cell cycle	5	0.838926	0.0857457	CDKN1A, WEE1, GPNMB, INHBA, CRLF3	558	58	19333	2.98681	1	0.797444	0.78146
GOTERM_BP_DIRECT	GO:0048146~positive regulation of fibroblast proliferation	5	0.838926	0.0857457	PDGFRB, CDKN1A, TGFB1, PML, FOSL2	558	58	19333	2.98681	1	0.797444	0.78146
GOTERM_BP_DIRECT	GO:0050727~regulation of inflammatory response	7	1.1745	0.0859132	ZBP1, SEMA7A, ANXA1, IRF3, CASP4, USP18, MYD88	558	106	19333	2.28801	1	0.797444	0.78146
GOTERM_BP_DIRECT	GO:0021987~cerebral cortex development	6	1.00671	0.0878531	TUBB2B, COL3A1, MKKS, BCL2A1, LHX2, BNIP3	558	82	19333	2.53514	1	0.813087	0.79679
GOTERM_BP_DIRECT	GO:0030833~regulation of actin filament polymerization	4	0.671141	0.089948	ARHGAP18, CYRIB, CYRIA, PFN2	558	37	19333	3.74562	1	0.823396	0.806892
GOTERM_BP_DIRECT	GO:0009966~regulation of signal transduction	5	0.838926	0.0899985	CNKSR2, TSPYL2, SPRED2, INPP5D, RGS22	558	59	19333	2.93618	1	0.823396	0.806892
GOTERM_BP_DIRECT	GO:0051289~protein homotetramerization	5	0.838926	0.0899985	VASP, GBP5, TRPM2, SOD2, B2M	558	59	19333	2.93618	1	0.823396	0.806892
GOTERM_BP_DIRECT	GO:0045785~positive regulation of cell adhesion	5	0.838926	0.0899985	ANGPT1, CCR7, RHOD, TNF, VEGFA	558	59	19333	2.93618	1	0.823396	0.806892
GOTERM_BP_DIRECT	GO:0051770~positive regulation of nitric-oxide synthase biosynthetic process	3	0.503356	0.0935927	STAT1, KDR, TLR4	558	18	19333	5.77449	1	0.846577	0.829608
GOTERM_BP_DIRECT	GO:0033280~response to vitamin D	3	0.503356	0.0935927	CXCL10, TGFB1, STC1	558	18	19333	5.77449	1	0.846577	0.829608
GOTERM_BP_DIRECT	GO:0050868~negative regulation of T cell activation	3	0.503356	0.0935927	GPNMB, LAPTM5, PAG1	558	18	19333	5.77449	1	0.846577	0.829608
GOTERM_BP_DIRECT	GO:0014002~astrocyte development	3	0.503356	0.0935927	ROR2, TLR4, S100A8	558	18	19333	5.77449	1	0.846577	0.829608
GOTERM_BP_DIRECT	GO:0007254~JNK cascade	5	0.838926	0.0943506	TLR7, ROR2, TNF, TLR4, MYD88	558	60	19333	2.88725	1	0.851021	0.833964
GOTERM_BP_DIRECT	GO:0001503~ossification	6	1.00671	0.0987016	COL1A1, IFITM1, RASSF2, COL5A2, LRRC17, STC1	558	85	19333	2.44567	1	0.88615	0.868389
GOTERM_BP_DIRECT	GO:0007249~I-kappaB kinase/NF-kappaB signaling	5	0.838926	0.0988004	NFKBIA, TLR7, TNF, MYD88, FAIM	558	61	19333	2.83991	1	0.88615	0.868389

## Sheet: COL-HEPGF vs. COL
Category	Term	Count	%	PValue	Genes	List Total	Pop Hits	Pop Total	Fold Enrichment	Bonferroni	Benjamini	FDR
GOTERM_BP_DIRECT	GO:0051607~defense response to virus	18	3.15236	0.000236512	ZBP1, IFITM1, RSAD2, RIPK3, DDX58, EIF2AK2, TICAM1, PML, IFIT2, MOV10, IFI27, PDE12, POLR3D, TRIM25, SERINC3, ATG7, TLR3, APOBEC3B	526	234	19333	2.82729	0.468491	0.631961	0.631961
GOTERM_BP_DIRECT	GO:0008285~negative regulation of cell proliferation	26	4.55342	0.000964929	ACVRL1, IFITM1, ING2, GPNMB, RBBP4, TP53INP1, LMNA, VHL, TGFB2, HMGA1, EIF2AK2, NMI, KLF4, WARS1, PML, EREG, SULT2B1, SFRP4, SFRP1, DLG5, SPRY2, SPRY1, TAF6, ROR2, EEF1E1, HSPA1A	526	464	19333	2.05953	0.924191	0.893297	0.893297
GOTERM_BP_DIRECT	GO:0061436~establishment of skin barrier	6	1.05079	0.00100295	FLG2, KRT1, KLF4, ABCA12, ALOXE3, MET	526	29	19333	7.60443	0.931522	0.893297	0.893297
GOTERM_BP_DIRECT	GO:0043065~positive regulation of apoptotic process	20	3.50263	0.00193087	ZBP1, EIF2B5, MTCH1, HTRA1, HMGA2, IFIT2, SFRP4, SFRP1, RASSF2, STK17A, TP53INP1, TNFSF10, HMOX1, RNPS1, SPRY1, TAF6, EEF1E1, ATG7, TLR3, BOK	526	332	19333	2.21414	0.994283	0.975018	0.975018
GOTERM_BP_DIRECT	GO:1990830~cellular response to leukemia inhibitory factor	10	1.75131	0.00196394	GLDC, PIGA, SPRY4, B3GNT2, TRIM25, SPRY2, EEF1E1, KLF4, SLC25A5, PML	526	103	19333	3.56842	0.994767	0.975018	0.975018
GOTERM_BP_DIRECT	GO:0043123~positive regulation of I-kappaB kinase/NF-kappaB signaling	14	2.45184	0.00233021	SLC20A1, SHISA5, CFLAR, TICAM1, AKAP13, LURAP1L, TNFSF10, S100A13, HMOX1, TRIM25, S100A4, CCR7, TRIM21, TLR3	526	192	19333	2.68003	0.998038	0.975018	0.975018
GOTERM_BP_DIRECT	GO:0045765~regulation of angiogenesis	6	1.05079	0.00272431	SFRP1, GPNMB, BMPER, KRT1, HMOX1, WARS1	526	36	19333	6.12579	0.999317	0.975018	0.975018
GOTERM_BP_DIRECT	GO:0006351~transcription, DNA-templated	15	2.62697	0.00297165	PIAS3, SMARCD2, CCNT1, NAB1, FHL2, HMGA1, HMGA2, KLF4, THAP1, TCEA1, RNPS1, SLC39A8, VHL, POLR1H, RUNX1T1	526	221	19333	2.49467	0.999648	0.975018	0.975018
GOTERM_BP_DIRECT	GO:0035904~aorta development	5	0.875657	0.00370907	DCTN5, EDNRA, PRICKLE1, PRDM1, ADAMTS6	526	24	19333	7.65724	0.999951	0.975018	0.975018
GOTERM_BP_DIRECT	GO:0001525~angiogenesis	16	2.8021	0.00401102	ACVRL1, SERPINE1, RORA, APOLD1, WARS1, EREG, NELL2, ESM1, RNF213, FAP, ANPEP, FGF18, HMOX1, APOD, MFGE8, FGFR2	526	253	19333	2.32441	0.999978	0.975018	0.975018
GOTERM_BP_DIRECT	GO:0090402~oncogene-induced cell senescence	3	0.525394	0.00425867	HMGA1, HMGA2, PML	526	4	19333	27.5661	0.999989	0.975018	0.975018
GOTERM_BP_DIRECT	GO:0007052~mitotic spindle organization	7	1.22592	0.00437882	FAM110A, GPSM2, NUDC, STIL, CDCA8, BIRC5, DLGAP5	526	57	19333	4.51374	0.999992	0.975018	0.975018
GOTERM_BP_DIRECT	GO:0001935~endothelial cell proliferation	5	0.875657	0.00499992	SCARB1, CAV2, HMOX1, APOA1, THAP1	526	26	19333	7.06822	0.999998	1	1
GOTERM_BP_DIRECT	GO:0030512~negative regulation of transforming growth factor beta receptor signaling pathway	9	1.57618	0.00588288	SPRED2, ING2, RBBP4, SMURF2, CAV2, HTRA1, SPRY2, SPRY1, HSPA1A	526	100	19333	3.30793	1	1	1
GOTERM_BP_DIRECT	GO:0045671~negative regulation of osteoclast differentiation	5	0.875657	0.00745097	PIAS3, SFRP1, LRRC17, GPR137, TLR3	526	29	19333	6.33703	1	1	1
GOTERM_BP_DIRECT	GO:0070373~negative regulation of ERK1 and ERK2 cascade	8	1.40105	0.0100183	SPRED2, ERRFI1, GSTP1, SPRY4, TIMP3, SPRY2, SPRY1, KLF4	526	88	19333	3.34134	1	1	1
GOTERM_BP_DIRECT	GO:0046985~positive regulation of hemoglobin biosynthetic process	3	0.525394	0.0102682	SLC25A37, PRMT1, KLF4	526	6	19333	18.3774	1	1	1
GOTERM_BP_DIRECT	GO:0048730~epidermis morphogenesis	3	0.525394	0.0102682	FLG2, KLF4, FGFR2	526	6	19333	18.3774	1	1	1
GOTERM_BP_DIRECT	GO:0070508~cholesterol import	3	0.525394	0.0102682	SCARB1, STARD4, APOA1	526	6	19333	18.3774	1	1	1
GOTERM_BP_DIRECT	GO:1902747~negative regulation of lens fiber cell differentiation	3	0.525394	0.0102682	SPRED2, SPRY2, SPRY1	526	6	19333	18.3774	1	1	1
GOTERM_BP_DIRECT	GO:0001837~epithelial to mesenchymal transition	6	1.05079	0.0103381	TGFB2, DLG5, SNAI1, HMGA2, S100A4, FGFR2	526	49	19333	4.50058	1	1	1
GOTERM_BP_DIRECT	GO:0010467~gene expression	8	1.40105	0.0112621	EDNRA, ANKH, TCIRG1, PRDM1, IL7R, IL2RG, ELK1, PVALB	526	90	19333	3.26709	1	1	1
GOTERM_BP_DIRECT	GO:0043029~T cell homeostasis	5	0.875657	0.0117908	CCNB2, RIPK3, ZC3H8, TCIRG1, IL7R	526	33	19333	5.5689	1	1	1
GOTERM_BP_DIRECT	GO:0030154~cell differentiation	30	5.25394	0.0119671	PKDCC, NDRG3, UHRF2, ABHD5, NR2C2, ELK1, ATRAID, APOLD1, CDC20, NHSL2, RNF114, ANPEP, CAV2, SPINK6, FOXJ3, SPINK5, ETV1, ETV4, ETV5, PGF, SYT17, SFRP4, ELF1, SFRP1, MORN2, FGF18, CAMK1, RBM45, NGEF, ASF1B	526	682	19333	1.61678	1	1	1
GOTERM_BP_DIRECT	GO:0048872~homeostasis of number of cells	4	0.700525	0.0139566	RASSF2, CCR7, IL7R, ZFX	526	19	19333	7.73784	1	1	1
GOTERM_BP_DIRECT	GO:0034244~negative regulation of transcription elongation from RNA polymerase II promoter	4	0.700525	0.0139566	HEXIM1, SUPT4H1, VHL, NELFE	526	19	19333	7.73784	1	1	1
GOTERM_BP_DIRECT	GO:0060449~bud elongation involved in lung branching	3	0.525394	0.0141186	SPRY2, SPRY1, FGFR2	526	7	19333	15.752	1	1	1
GOTERM_BP_DIRECT	GO:0010506~regulation of autophagy	7	1.22592	0.0152311	DRAM1, TP53INP1, GPR137, PIP4K2B, RAB8A, HDAC6, BOK	526	74	19333	3.4768	1	1	1
GOTERM_BP_DIRECT	GO:0030282~bone mineralization	6	1.05079	0.0153632	PKDCC, COL1A2, GPNMB, ANKH, ROR2, FGFR2	526	54	19333	4.08386	1	1	1
GOTERM_BP_DIRECT	GO:0032543~mitochondrial translation	8	1.40105	0.0156618	MRPL30, MRPL40, MRPS14, MRPS18B, MRPS30, QRSL1, MRPL10, MRPL22	526	96	19333	3.0629	1	1	1
GOTERM_BP_DIRECT	GO:0043434~response to peptide hormone	6	1.05079	0.0177615	COL1A1, EIF2B5, NUDC, IRS1, TIMP1, EREG	526	56	19333	3.93801	1	1	1
GOTERM_BP_DIRECT	GO:0007165~signal transduction	48	8.4063	0.0188632	ACVRL1, LGALS3BP, TENM3, NDRG3, OLFML2B, PDE1C, CALML5, IRS1, LHB, STC1, RETN, IL2RG, CORO1C, SPN, AKAP10, ING2, EDNRA, RASSF2, GPNMB, ANPEP, TNFSF10, TCP11L1, SH3BP5, PIP5K1A, CNGA3, TIMP1, RIPK3, ERAP2, STAC, OCRL, LNPEP, ARHGAP26, PGF, CXCL10, VGF, DLG5, IL2RB, CDC42EP3, FGF18, RPS6KB2, ZYX, CAMK1, ROR2, IL7R, MET, OPTN, TLR3, CSNK1G1	526	1268	19333	1.39135	1	1	1
GOTERM_BP_DIRECT	GO:0009306~protein secretion	6	1.05079	0.0190483	TMEM167A, SVBP, RAB13, ERP29, LTBP2, RAB8A	526	57	19333	3.86892	1	1	1
GOTERM_BP_DIRECT	GO:0007179~transforming growth factor beta receptor signaling pathway	8	1.40105	0.0201639	ACVRL1, TGFB2, COL1A2, ZMIZ1, CAV2, ZYX, LTBP2, PML	526	101	19333	2.91127	1	1	1
GOTERM_BP_DIRECT	GO:0006508~proteolysis	20	3.50263	0.020536	CFD, RHBDF1, ERAP2, HTRA1, LNPEP, CFLAR, KLK10, PRSS23, WFDC2, KLK7, DNPEP, MMP16, FAP, ANPEP, SCRN3, SVBP, VHL, AGA, CAPN1, ADAMTS6	526	418	19333	1.7586	1	1	1
GOTERM_BP_DIRECT	GO:0008217~regulation of blood pressure	7	1.22592	0.0215992	ACVRL1, EDNRA, COL1A2, ERAP2, ANPEP, HMOX1, LNPEP	526	80	19333	3.21604	1	1	1
GOTERM_BP_DIRECT	GO:0001503~ossification	7	1.22592	0.0281161	COL1A1, IFITM1, RASSF2, COL11A1, LRRC17, STC1, TCIRG1	526	85	19333	3.02686	1	1	1
GOTERM_BP_DIRECT	GO:0042118~endothelial cell activation	3	0.525394	0.028668	CXCL10, BMPER, APOLD1	526	10	19333	11.0264	1	1	1
GOTERM_BP_DIRECT	GO:0060976~coronary vasculature development	4	0.700525	0.0293937	DCTN5, PRICKLE1, PRDM1, ADAMTS6	526	25	19333	5.88076	1	1	1
GOTERM_BP_DIRECT	GO:0046580~negative regulation of Ras protein signal transduction	4	0.700525	0.0293937	TGFB2, SPRY4, SPRY2, SPRY1	526	25	19333	5.88076	1	1	1
GOTERM_BP_DIRECT	GO:0009615~response to virus	8	1.40105	0.031725	IFITM1, RSAD2, HMGA1, EIF2AK2, HMGA2, NMI, XPR1, IFIT2	526	111	19333	2.64899	1	1	1
GOTERM_BP_DIRECT	GO:0030336~negative regulation of cell migration	11	1.92644	0.0319811	ACVRL1, TCAF1, SFRP1, ING2, IFITM1, RBBP4, DLG5, TP53INP1, DPYSL3, SERPINE1, STC1	526	187	19333	2.16204	1	1	1
GOTERM_BP_DIRECT	GO:0009725~response to hormone	5	0.875657	0.0333389	PIAS3, SFRP4, FHL2, TIMP3, TIMP1	526	45	19333	4.08386	1	1	1
GOTERM_BP_DIRECT	GO:0010226~response to lithium ion	3	0.525394	0.0344182	EIF2B5, ACTA1, ARL13B	526	11	19333	10.024	1	1	1
GOTERM_BP_DIRECT	GO:0006886~intracellular protein transport	16	2.8021	0.0357101	DNAJC19, HSPA9, BCAP31, ARF3, RAB5B, VPS26C, ARL1, ABCA12, HDAC6, GRPEL1, RAB24, ERP29, STX5, ARFIP1, TBC1D22B, AP1M1	526	329	19333	1.78747	1	1	1
GOTERM_BP_DIRECT	GO:0045893~positive regulation of transcription, DNA-templated	29	5.07881	0.0391937	ACVRL1, SMARCD2, SRCAP, WBP2, RORA, ELK1, PDLIM1, ING2, RBBP4, TP53INP1, TRIM25, VHL, TRIM21, MAP2K2, RIPK3, HMGA1, HMGA2, DYRK1B, EBF3, ESRRG, KLF4, PML, COL1A1, ELF1, SFRP1, SNAI1, TAF6, ROR2, MAP3K12	526	724	19333	1.47222	1	1	1
GOTERM_BP_DIRECT	GO:0043589~skin morphogenesis	3	0.525394	0.0405723	COL1A1, ERRFI1, COL1A2	526	12	19333	9.18869	1	1	1
GOTERM_BP_DIRECT	GO:0071364~cellular response to epidermal growth factor stimulus	5	0.875657	0.0408928	COL1A1, ERRFI1, MCM7, GSTP1, CFLAR	526	48	19333	3.82862	1	1	1
GOTERM_BP_DIRECT	GO:0006412~translation	12	2.10158	0.0416812	MRPL30, MRPS14, RPS6KB2, MRPS18B, EIF2AK2, EIF4EBP2, MRPS30, EEF1E1, MRRF, MRPL10, WARS1, MRPL22	526	223	19333	1.97783	1	1	1
GOTERM_BP_DIRECT	GO:0051603~proteolysis involved in cellular protein catabolic process	5	0.875657	0.0436087	FAP, PSMB1, CTSW, PSMB10, PSMB9	526	49	19333	3.75048	1	1	1
GOTERM_BP_DIRECT	GO:0032968~positive regulation of transcription elongation from RNA polymerase II promoter	5	0.875657	0.0436087	ELL, CCNT1, MED9, CDK12, MED28	526	49	19333	3.75048	1	1	1
GOTERM_BP_DIRECT	GO:0050766~positive regulation of phagocytosis	5	0.875657	0.0464237	IL2RB, APOA1, MFGE8, IL2RG, LYAR	526	50	19333	3.67548	1	1	1
GOTERM_BP_DIRECT	GO:0008380~RNA splicing	11	1.92644	0.0469194	SF3B4, SF3A1, U2AF2, PRMT1, PRKRIP1, SNRNP27, SREK1IP1, RNPS1, PPIG, SNRPD3, CDK12	526	200	19333	2.02151	1	1	1
GOTERM_BP_DIRECT	GO:0001958~endochondral ossification	4	0.700525	0.0470048	COL1A1, MMP16, NAB1, FGF18	526	30	19333	4.90063	1	1	1
GOTERM_BP_DIRECT	GO:0070374~positive regulation of ERK1 and ERK2 cascade	12	2.10158	0.0487854	CCR1, GPNMB, BMPER, FGF18, NPTN, SPRY2, CCR7, CFLAR, SCIMP, FGFR2, NELFE, MAP3K12	526	229	19333	1.92601	1	1	1
GOTERM_BP_DIRECT	GO:0097191~extrinsic apoptotic signaling pathway	5	0.875657	0.0523495	TGFB2, SFRP1, IFI27, TLR3, PML	526	52	19333	3.53411	1	1	1
GOTERM_BP_DIRECT	GO:0030148~sphingolipid biosynthetic process	5	0.875657	0.0523495	SPTLC2, ORMDL2, ORMDL1, SPTSSB, HACD2	526	52	19333	3.53411	1	1	1
GOTERM_BP_DIRECT	GO:0075506~entry of viral genome into host nucleus through nuclear pore complex via importin	2	0.350263	0.0535752	KPNA6, KPNA2	526	2	19333	36.7548	1	1	1
GOTERM_BP_DIRECT	GO:1902572~negative regulation of serine-type peptidase activity	2	0.350263	0.0535752	SPINK6, SPINK5	526	2	19333	36.7548	1	1	1
GOTERM_BP_DIRECT	GO:0038111~interleukin-7-mediated signaling pathway	2	0.350263	0.0535752	IL7R, IL2RG	526	2	19333	36.7548	1	1	1
GOTERM_BP_DIRECT	GO:2000098~negative regulation of smooth muscle cell-matrix adhesion	2	0.350263	0.0535752	SERPINE1, APOD	526	2	19333	36.7548	1	1	1
GOTERM_BP_DIRECT	GO:0048250~mitochondrial iron ion transport	2	0.350263	0.0535752	SLC25A37, SLC25A28	526	2	19333	36.7548	1	1	1
GOTERM_BP_DIRECT	GO:1902216~positive regulation of interleukin-4-mediated signaling pathway	2	0.350263	0.0535752	CD300LF, PARP14	526	2	19333	36.7548	1	1	1
GOTERM_BP_DIRECT	GO:1901029~negative regulation of mitochondrial outer membrane permeabilization involved in apoptotic signaling pathway	3	0.525394	0.0539887	SLC25A5, HSPA1A, BOK	526	14	19333	7.87602	1	1	1
GOTERM_BP_DIRECT	GO:0085029~extracellular matrix assembly	3	0.525394	0.0539887	COL1A2, HAS2, PRICKLE1	526	14	19333	7.87602	1	1	1
GOTERM_BP_DIRECT	GO:0035988~chondrocyte proliferation	3	0.525394	0.0539887	MMP16, HMGA2, STC1	526	14	19333	7.87602	1	1	1
GOTERM_BP_DIRECT	GO:1902187~negative regulation of viral release from host cell	3	0.525394	0.0539887	TRIM25, TRIM21, PML	526	14	19333	7.87602	1	1	1
GOTERM_BP_DIRECT	GO:0045667~regulation of osteoblast differentiation	3	0.525394	0.0539887	RASSF2, TCIRG1, FGFR2	526	14	19333	7.87602	1	1	1
GOTERM_BP_DIRECT	GO:0031529~ruffle organization	3	0.525394	0.0539887	CCR7, TCIRG1, CORO1B	526	14	19333	7.87602	1	1	1
GOTERM_BP_DIRECT	GO:0071345~cellular response to cytokine stimulus	4	0.700525	0.0552114	PID1, DPYSL3, CCR7, TCIRG1	526	32	19333	4.59434	1	1	1
GOTERM_BP_DIRECT	GO:0006099~tricarboxylic acid cycle	4	0.700525	0.0595534	CS, PDHA1, DLAT, SDHA	526	33	19333	4.45512	1	1	1
GOTERM_BP_DIRECT	GO:0010976~positive regulation of neuron projection development	8	1.40105	0.0601902	TENM3, DPYSL3, STMN2, NPTN, CFLAR, CAMK1, ROR2, EPHA3	526	128	19333	2.29717	1	1	1
GOTERM_BP_DIRECT	GO:0033689~negative regulation of osteoblast proliferation	3	0.525394	0.0612021	SFRP1, EIF2AK2, ATRAID	526	15	19333	7.35095	1	1	1
GOTERM_BP_DIRECT	GO:0033120~positive regulation of RNA splicing	3	0.525394	0.0612021	U2AF2, SRSF1, HSPA1A	526	15	19333	7.35095	1	1	1
GOTERM_BP_DIRECT	GO:0051290~protein heterotetramerization	3	0.525394	0.0612021	KRT1, KRT10, HSD17B8	526	15	19333	7.35095	1	1	1
GOTERM_BP_DIRECT	GO:0042060~wound healing	7	1.22592	0.0617052	COL1A1, SCARB1, TGFB2, CFLAR, FGFR2, CORO1B, EREG	526	103	19333	2.4979	1	1	1
GOTERM_BP_DIRECT	GO:0060261~positive regulation of transcription initiation from RNA polymerase II promoter	5	0.875657	0.0619721	GTF2A2, TAF13, MED9, TAF6, MED28	526	55	19333	3.34134	1	1	1
GOTERM_BP_DIRECT	GO:0001701~in utero embryonic development	11	1.92644	0.0676764	ACVRL1, CCNB2, EDNRA, STIL, ELL, ZMIZ1, PRMT1, SCO2, XRCC2, OCRL, FGFR2	526	214	19333	1.88926	1	1	1
GOTERM_BP_DIRECT	GO:0035025~positive regulation of Rho protein signal transduction	4	0.700525	0.0686996	AKAP13, ARHGEF3, APOA1, F2RL2	526	35	19333	4.20054	1	1	1
GOTERM_BP_DIRECT	GO:0045869~negative regulation of single stranded viral RNA replication via double stranded DNA intermediate	3	0.525394	0.0687215	HMGA2, MORC2, APOBEC3B	526	16	19333	6.89152	1	1	1
GOTERM_BP_DIRECT	GO:0034375~high-density lipoprotein particle remodeling	3	0.525394	0.0687215	SCARB1, LIPG, APOA1	526	16	19333	6.89152	1	1	1
GOTERM_BP_DIRECT	GO:0035435~phosphate ion transmembrane transport	3	0.525394	0.0687215	ANKH, SLC20A1, XPR1	526	16	19333	6.89152	1	1	1
GOTERM_BP_DIRECT	GO:0043171~peptide catabolic process	3	0.525394	0.0687215	ERAP2, ANPEP, LNPEP	526	16	19333	6.89152	1	1	1
GOTERM_BP_DIRECT	GO:0032786~positive regulation of DNA-templated transcription, elongation	3	0.525394	0.0687215	ELL, CCNT1, SUPT4H1	526	16	19333	6.89152	1	1	1
GOTERM_BP_DIRECT	GO:0045165~cell fate commitment	5	0.875657	0.0688691	SPRY2, ROR2, PRDM1, FGFR2, PML	526	57	19333	3.2241	1	1	1
GOTERM_BP_DIRECT	GO:0007049~cell cycle	16	2.8021	0.0702061	YTHDF2, UHRF2, CCNT1, MCM7, HMGA2, MKI67, KLK10, THAP1, RASSF2, RBBP4, CDK2AP1, BIRC5, MCM6, CAMK1, TRIM21, BANP	526	362	19333	1.62452	1	1	1
GOTERM_BP_DIRECT	GO:0007204~positive regulation of cytosolic calcium ion concentration	9	1.57618	0.0707909	BCAP31, CCR1, EDNRA, ACKR4, NPTN, C3AR1, CCR8, CCR7, SPPL3	526	160	19333	2.06745	1	1	1
GOTERM_BP_DIRECT	GO:0001657~ureteric bud development	4	0.700525	0.073497	SFRP1, BMPER, SPRY1, FGFR2	526	36	19333	4.08386	1	1	1
GOTERM_BP_DIRECT	GO:0007097~nuclear migration	3	0.525394	0.0765251	NUDC, LMNA, LMNB1	526	17	19333	6.48613	1	1	1
GOTERM_BP_DIRECT	GO:0044790~negative regulation by host of viral release from host cell	3	0.525394	0.0765251	TRIM25, TRIM21, PML	526	17	19333	6.48613	1	1	1
GOTERM_BP_DIRECT	GO:0007507~heart development	11	1.92644	0.0766048	PDLIM1, HEXIM1, ACVRL1, AKAP13, TGFB2, EDNRA, RBP4, MAP2K2, FLRT3, ECE1, BICC1	526	219	19333	1.84613	1	1	1
GOTERM_BP_DIRECT	GO:0032869~cellular response to insulin stimulus	7	1.22592	0.0766088	ERRFI1, IRS1, GSTP1, RAB13, UCP2, CFLAR, RAB8A	526	109	19333	2.3604	1	1	1
GOTERM_BP_DIRECT	GO:2001244~positive regulation of intrinsic apoptotic signaling pathway	4	0.700525	0.0784391	BCAP31, RIPK3, TAF6, BOK	526	37	19333	3.97349	1	1	1
GOTERM_BP_DIRECT	GO:0006368~transcription elongation from RNA polymerase II promoter	4	0.700525	0.0784391	ELL, SUPT4H1, TCEA1, CDK12	526	37	19333	3.97349	1	1	1
GOTERM_BP_DIRECT	GO:0090263~positive regulation of canonical Wnt signaling pathway	7	1.22592	0.0792744	COL1A1, SFRP4, SFRP1, SMURF2, ROR2, FGFR2, CSNK1G1	526	110	19333	2.33894	1	1	1
GOTERM_BP_DIRECT	GO:0090155~negative regulation of sphingolipid biosynthetic process	2	0.350263	0.0792786	ORMDL2, ORMDL1	526	3	19333	24.5032	1	1	1
GOTERM_BP_DIRECT	GO:0035986~senescence-associated heterochromatin focus assembly	2	0.350263	0.0792786	HMGA1, HMGA2	526	3	19333	24.5032	1	1	1
GOTERM_BP_DIRECT	GO:1901740~negative regulation of myoblast fusion	2	0.350263	0.0792786	CXCL10, CFLAR	526	3	19333	24.5032	1	1	1
GOTERM_BP_DIRECT	GO:1902463~protein localization to cell leading edge	2	0.350263	0.0792786	RAB13, CORO1B	526	3	19333	24.5032	1	1	1
GOTERM_BP_DIRECT	GO:0002408~myeloid dendritic cell chemotaxis	2	0.350263	0.0792786	CCR7, ARHGEF5	526	3	19333	24.5032	1	1	1
GOTERM_BP_DIRECT	GO:0030199~collagen fibril organization	5	0.875657	0.0799206	COL1A1, TGFB2, COL1A2, COL11A1, FMOD	526	60	19333	3.0629	1	1	1
GOTERM_BP_DIRECT	GO:0030198~extracellular matrix organization	9	1.57618	0.081298	COL1A1, CCDC80, COL1A2, OLFML2B, MMP16, COL11A1, SPINK5, SLC39A8, ADAMTS6	526	165	19333	2.0048	1	1	1
GOTERM_BP_DIRECT	GO:0032868~response to insulin	6	1.05079	0.0815246	COL1A1, VGF, SESN3, IRS1, TNFSF10, RETN	526	85	19333	2.59445	1	1	1
GOTERM_BP_DIRECT	GO:0008219~cell death	4	0.700525	0.0835224	TGFB2, HMOX1, SNCAIP, OPTN	526	38	19333	3.86892	1	1	1
GOTERM_BP_DIRECT	GO:0051123~RNA polymerase II transcriptional preinitiation complex assembly	5	0.875657	0.0837885	GTF2A2, TAF13, MED9, TAF6, MED28	526	61	19333	3.01268	1	1	1
GOTERM_BP_DIRECT	GO:0051895~negative regulation of focal adhesion assembly	3	0.525394	0.0845919	ACVRL1, APOD, CORO1C	526	18	19333	6.12579	1	1	1
GOTERM_BP_DIRECT	GO:0043691~reverse cholesterol transport	3	0.525394	0.0845919	SCARB1, LIPG, APOA1	526	18	19333	6.12579	1	1	1
GOTERM_BP_DIRECT	GO:0033280~response to vitamin D	3	0.525394	0.0845919	CXCL10, TRIM25, STC1	526	18	19333	6.12579	1	1	1
GOTERM_BP_DIRECT	GO:0006337~nucleosome disassembly	3	0.525394	0.0929019	SMARCD2, HMGA1, SSRP1	526	19	19333	5.80338	1	1	1
GOTERM_BP_DIRECT	GO:0032332~positive regulation of chondrocyte differentiation	3	0.525394	0.0929019	ACVRL1, PKDCC, FGF18	526	19	19333	5.80338	1	1	1
GOTERM_BP_DIRECT	GO:0010761~fibroblast migration	3	0.525394	0.0929019	PDLIM1, PIP5K1A, PML	526	19	19333	5.80338	1	1	1
GOTERM_BP_DIRECT	GO:0010719~negative regulation of epithelial to mesenchymal transition	4	0.700525	0.0940967	SPRED2, SFRP1, SPRY2, SPRY1	526	40	19333	3.67548	1	1	1
GOTERM_BP_DIRECT	GO:0048286~lung alveolus development	4	0.700525	0.0940967	ERRFI1, PKDCC, ABCA12, FGFR2	526	40	19333	3.67548	1	1	1
GOTERM_BP_DIRECT	GO:0018108~peptidyl-tyrosine phosphorylation	8	1.40105	0.0952289	PKDCC, MAP2K2, EIF2AK2, DYRK1B, ROR2, MET, FGFR2, EPHA3	526	143	19333	2.05621	1	1	1
GOTERM_BP_DIRECT	GO:0071456~cellular response to hypoxia	8	1.40105	0.0952289	SFRP1, LMNA, HMOX1, STC1, AK4, RORA, VHL, CFLAR	526	143	19333	2.05621	1	1	1
GOTERM_BP_DIRECT	GO:0007346~regulation of mitotic cell cycle	5	0.875657	0.0959277	CDC20, BIRC5, DLGAP5, ANAPC11, THAP1	526	64	19333	2.87147	1	1	1
GOTERM_BP_DIRECT	GO:0007267~cell-cell signaling	11	1.92644	0.0976397	CCR1, CXCL10, GPNMB, FGF18, LHB, TNFSF10, ZYX, LNPEP, FGFR2, PGF, EREG	526	230	19333	1.75784	1	1	1
