# Supplementary material for: Collagen-Heparin-FGF2-VEGF Scaffolds Induce a Regenerative Gene Expression Profile in a Fetal Sheep Wound Model
Source: Tissue Eng Regen Med. 2024 Aug 31;21(8):1173–87. doi: 10.1007/s13770-024-00667-9 (PMC11589036; doi:10.1007/s13770-024-00667-9)
Supplement: Supplementary file 2 — Supplementary file1 (XLSX 187 KB) [file 13770_2024_667_MOESM2_ESM.xlsx]

## Sheet: UNTR vs. NL
Category	Term	Count	%	PValue	Genes	List Total	Pop Hits	Pop Total	Fold Enrichment	Bonferroni	Benjamini	FDR
GOTERM_BP_DIRECT	GO:0001666~response to hypoxia	22	4.08163	1.35255e-08	EGLN1, POSTN, EGLN3, TGFB1, CDKN1B, TFRC, SRF, BNIP3, VEGFC, ARNT, PLOD2, THBS1, HK2, TXN2, LOXL2, MMP14, LDHA, ALKBH5, KCNMA1, DDIT4, UCP2, PENK	504	183	19333	4.61148	3.86417e-05	3.86424e-05	3.84531e-05
GOTERM_BP_DIRECT	GO:0001934~positive regulation of protein phosphorylation	20	3.71058	3.05146e-06	CD74, CSF1R, TGFB1, TFRC, INSR, PLAUR, IGF2, VEGFC, ARRB1, STK4, SIRT1, MMP9, EGFR, HIPK2, MOB3A, DVL2, TNIK, CCN1, SQSTM1, CDON	504	212	19333	3.61879	0.00868015	0.00435902	0.00433766
GOTERM_BP_DIRECT	GO:0030855~epithelial cell differentiation	12	2.22635	3.26541e-05	UPK1B, EHF, TAGLN, DHRS9, KRT4, KRT14, SPINK5, KRT13, PGK1, KRT23, ALDOC, CTSB	504	94	19333	4.89691	0.0890746	0.0310976	0.0309452
GOTERM_BP_DIRECT	GO:0009612~response to mechanical stimulus	10	1.85529	5.69107e-05	MMP14, POSTN, CSF1, PTCH1, IGFBP2, TNC, TXNIP, CHI3L1, SOST, THBS1	504	67	19333	5.72524	0.150068	0.0406485	0.0404493
GOTERM_BP_DIRECT	GO:0071456~cellular response to hypoxia	14	2.5974	9.46202e-05	EGLN1, EGLN3, CDKN1B, BNIP3, DNMT3A, NDNF, PTN, SIRT1, NDRG1, HIPK2, FAM162A, PGK1, P4HB, CPEB2	504	143	19333	3.75544	0.236882	0.054066	0.0538011
GOTERM_BP_DIRECT	GO:0008284~positive regulation of cell proliferation	31	5.75139	0.000133463	SLC35F6, CSF1R, CDKN1B, CSF1, TNC, ARRB1, PTN, PTH1R, THBS1, EGFR, CX3CL1, PLAC8, BCL7A, STX4, DMD, ITGAV, TFAP2B, NMB, TIPIN, TGFB1, INSR, IGF2, FN1, VEGFC, PRLR, SIRT1, HIPK2, CD47, SINHCAF, EAPP, LGMN	504	553	19333	2.15033	0.317048	0.0582805	0.0579949
GOTERM_BP_DIRECT	GO:0009725~response to hormone	8	1.48423	0.000149121	PIAS3, SRF, ME1, TIMP3, DHCR24, TAC1, RERG, TXN2	504	45	19333	6.8194	0.34693	0.0582805	0.0579949
GOTERM_BP_DIRECT	GO:0032355~response to estradiol	12	2.22635	0.000163194	GJB2, POSTN, TGFB1, CDKN1B, MBD1, PTCH1, STAT3, PENK, DNMT3A, IGFBP2, TXNIP, PTN	504	112	19333	4.10991	0.37267	0.0582805	0.0579949
GOTERM_BP_DIRECT	GO:0007568~aging	16	2.96846	0.000187279	TGFB1, TFRC, MBD1, STAT3, DNMT3A, IGFBP2, PTH1R, CX3CL1, LOXL2, GJB2, KRT14, UCP2, PENK, DMD, CTSC, FADS1	504	195	19333	3.14742	0.414392	0.0583253	0.0580394
GOTERM_BP_DIRECT	GO:0030335~positive regulation of cell migration	19	3.52505	0.000204149	CSF1R, TGFB1, SEMA6A, CSF1, INSR, STAT3, SEMA3E, THBS1, MMP9, EGFR, CXCL16, MYLK, MMP14, CCL7, PDPN, F2RL1, ITGAV, STX4, CCN1	504	264	19333	2.76069	0.441953	0.0583253	0.0580394
GOTERM_BP_DIRECT	GO:0042493~response to drug	20	3.71058	0.000259329	TFAP2B, TGFB1, CDKN1B, HMGCS1, MBD1, PTCH1, STAT3, DNMT3A, IGFBP2, VEGFC, ARRB1, PTN, THBS1, TXN2, LDHA, FABP3, SCNN1B, TXNIP, NCKAP1L, B2M	504	293	19333	2.61837	0.523363	0.0673549	0.0670249
GOTERM_BP_DIRECT	GO:0046718~viral entry into host cell	11	2.04082	0.000325717	SCARB1, NRP1, TFRC, ANPEP, INSR, ITGAV, IDE, EPS15, CD55, EGFR, CTSB	504	102	19333	4.13677	0.605733	0.0715911	0.0712403
GOTERM_BP_DIRECT	GO:0060603~mammary gland duct morphogenesis	4	0.742115	0.000330231	CSF1R, PTCH1, NR3C1, GLI2	504	6	19333	25.5728	0.610786	0.0715911	0.0712403
GOTERM_BP_DIRECT	GO:0042127~regulation of cell proliferation	14	2.5974	0.000369494	TFAP2B, EGLN3, TGFB1, CDKN1B, STAT3, TNC, PLA2G4A, PDS5B, SIRT1, NDRG1, TPD52L2, TXNIP, EPS15, JUNB	504	164	19333	3.27456	0.6521	0.0715911	0.0712403
GOTERM_BP_DIRECT	GO:0030148~sphingolipid biosynthetic process	8	1.48423	0.000375872	CERS4, ACER1, SAMD8, ELOVL5, SPTLC3, SPTSSB, ELOVL6, CSNK1G2	504	52	19333	5.9014	0.658384	0.0715911	0.0712403
GOTERM_BP_DIRECT	GO:0060059~embryonic retina morphogenesis in camera-type eye	4	0.742115	0.000566736	RBP4, HIPK2, LRP6, CDON	504	7	19333	21.9195	0.802027	0.0987069	0.0982232
GOTERM_BP_DIRECT	GO:0006665~sphingolipid metabolic process	6	1.11317	0.000587335	ACER1, SAMD8, PSAP, ALOX12B, ALOXE3, SERINC2	504	27	19333	8.52425	0.813348	0.0987069	0.0982232
GOTERM_BP_DIRECT	GO:0050729~positive regulation of inflammatory response	11	2.04082	0.000640544	FABP4, CASP4, NFKBIZ, CCN4, S100A12, CD47, CLOCK, S100A9, EGFR, S100A8, CX3CL1	504	111	19333	3.80135	0.839686	0.101668	0.10117
GOTERM_BP_DIRECT	GO:0006954~inflammatory response	23	4.26716	0.0012981	MAP2K3, CSF1R, IL1RN, ECM1, TGFB1, CSF1, IL1R1, SPINK7, STAT3, LYZ, THBS1, CX3CL1, HK1, IL1F10, CCL7, CASP4, NFKBIZ, F2RL1, S100A12, CHI3L1, TAC1, S100A9, S100A8	504	413	19333	2.13622	0.975549	0.181707	0.180816
GOTERM_BP_DIRECT	GO:0030198~extracellular matrix organization	13	2.41187	0.00130712	POSTN, COL14A1, SPINK5, NDNF, MMP9, MMP14, MMP13, CRISPLD2, COL5A2, SLC39A8, TGFBI, CCN1, MPZL3	504	165	19333	3.02223	0.976172	0.181707	0.180816
GOTERM_BP_DIRECT	GO:0002931~response to ischemia	8	1.48423	0.00133561	MAP2K3, CSF1R, GJB2, CSF1, NDNF, SQSTM1, CX3CL1, HK2	504	64	19333	4.79489	0.978037	0.181707	0.180816
GOTERM_BP_DIRECT	GO:0042060~wound healing	10	1.85529	0.00146634	SCARB1, POSTN, TGFB1, SDC4, TPM1, TNC, EGFR, S100A8, ELK3, DCBLD2	504	103	19333	3.72419	0.98489	0.182026	0.181134
GOTERM_BP_DIRECT	GO:0046513~ceramide biosynthetic process	6	1.11317	0.00151887	CERS4, SAMD8, SPTLC3, ALOX12B, SPTSSB, ALOXE3	504	33	19333	6.97439	0.986999	0.182026	0.181134
GOTERM_BP_DIRECT	GO:0098609~cell-cell adhesion	14	2.5974	0.0015291	CSTA, CDSN, COL14A1, EGFR, CX3CL1, LRP6, VMP1, BOC, PDPN, ITGAV, ANXA9, STXBP6, DSG3, CDON	504	191	19333	2.81166	0.987374	0.182026	0.181134
GOTERM_BP_DIRECT	GO:0001503~ossification	9	1.66976	0.00165509	MINPP1, ECM1, CSF1, SORT1, AHSG, COL5A2, SOST, MMP9, EGFR	504	85	19333	4.06155	0.991196	0.189144	0.188217
GOTERM_BP_DIRECT	GO:0002544~chronic inflammatory response	4	0.742115	0.00247177	THBS1, S100A9, S100A8, PTGES	504	11	19333	13.9488	0.99915	0.27161	0.270279
GOTERM_BP_DIRECT	GO:0043588~skin development	6	1.11317	0.00288784	TFAP2B, FRAS1, PTCH2, COL5A2, DHCR24, ASPRV1	504	38	19333	6.0567	0.999742	0.305576	0.304079
GOTERM_BP_DIRECT	GO:2000249~regulation of actin cytoskeleton reorganization	5	0.927644	0.0031814	CSF1R, TGFB1, GMFG, ARHGDIB, SEMA3E	504	24	19333	7.99148	0.999889	0.324616	0.323025
GOTERM_BP_DIRECT	GO:0009749~response to glucose	8	1.48423	0.00360184	TCF7L2, LDHA, TGFB1, CDKN1B, COL6A2, TXNIP, THBS1, TXN2	504	76	19333	4.0378	0.999967	0.354843	0.353104
GOTERM_BP_DIRECT	GO:0033561~regulation of water loss via skin	3	0.556586	0.00391494	ACER1, SRF, TMPRSS11F	504	4	19333	28.7693	0.999986	0.360806	0.359038
GOTERM_BP_DIRECT	GO:0030947~regulation of vascular endothelial growth factor receptor signaling pathway	3	0.556586	0.00391494	NRP1, TMEM204, VEGFC	504	4	19333	28.7693	0.999986	0.360806	0.359038
GOTERM_BP_DIRECT	GO:0030316~osteoclast differentiation	6	1.11317	0.00404545	CSF1R, TGFB1, CSF1, TFRC, CCN4, JUNB	504	41	19333	5.61353	0.999991	0.361183	0.359413
GOTERM_BP_DIRECT	GO:0019915~lipid storage	5	0.927644	0.00429627	DGAT2, DGAT1, GM2A, NRIP1, PNPLA2	504	26	19333	7.37676	0.999995	0.371953	0.37013
GOTERM_BP_DIRECT	GO:0006096~glycolytic process	6	1.11317	0.00550151	LDHA, PGAM1, PGK1, ALDOC, HK2, HK1	504	44	19333	5.23079	1	0.462289	0.460023
GOTERM_BP_DIRECT	GO:0007155~cell adhesion	26	4.82375	0.00581141	COL12A1, CLSTN1, TNC, THBS1, CX3CL1, LOXL2, ALCAM, BOC, CLCA2, CCN4, ITGAV, CCN1, MPZL3, CDON, POSTN, CDSN, PCDH20, LSAMP, FN1, FLG2, COL6A2, CLDN8, COL6A3, CD47, TGFBI, FREM2	504	555	19333	1.797	1	0.463695	0.461422
GOTERM_BP_DIRECT	GO:0051592~response to calcium ion	7	1.2987	0.00584284	S100A16, KCNMA1, PENK, TXNIP, THBS1, EGFR, PTGES	504	63	19333	4.26213	1	0.463695	0.461422
GOTERM_BP_DIRECT	GO:0045944~positive regulation of transcription from RNA polymerase II promoter	47	8.71985	0.00631381	ZNF197, EHF, NFIX, MAML1, SRF, HMGB2, PSIP1, ARRB1, NR3C1, EGFR, CX3CL1, LRP6, ELK3, GLI2, ELK4, PLAC8, ZMIZ2, NRIP1, DVL2, HOXC4, CCN1, JUNB, HOXA5, GABPA, CDON, EGLN1, TCF7L2, TFAP2B, KLF12, EGR2, TGFB1, POU2F1, BCL11A, MACC1, STAT3, IGF2, ARNT, SIRT1, HIPK2, MLLT10, NFIA, ELF4, NFIB, F2RL1, ATF6, CLOCK, SQSTM1	504	1210	19333	1.48998	1	0.482643	0.480278
GOTERM_BP_DIRECT	GO:0070372~regulation of ERK1 and ERK2 cascade	5	0.927644	0.00641948	FN1, FRS2, CCN1, FAM83D, EGFR	504	29	19333	6.61364	1	0.482643	0.480278
GOTERM_BP_DIRECT	GO:0030890~positive regulation of B cell proliferation	6	1.11317	0.00665637	CD74, PTPRC, TFRC, SLC39A10, NCKAP1L, PRLR	504	46	19333	5.00336	1	0.487622	0.485232
GOTERM_BP_DIRECT	GO:0061621~canonical glycolysis	4	0.742115	0.00761611	PGK1, HK2, PFKP, HK1	504	16	19333	9.58978	1	0.543981	0.541315
GOTERM_BP_DIRECT	GO:0035987~endodermal cell differentiation	5	0.927644	0.00816457	MMP14, COL12A1, FN1, ITGAV, MMP9	504	31	19333	6.18696	1	0.555385	0.552663
GOTERM_BP_DIRECT	GO:0019886~antigen processing and presentation of exogenous peptide antigen via MHC class II	5	0.927644	0.00816457	CD74, IFI30, B2M, CTSS, LGMN	504	31	19333	6.18696	1	0.555385	0.552663
GOTERM_BP_DIRECT	GO:0051603~proteolysis involved in cellular protein catabolic process	6	1.11317	0.00869154	IDE, CTSS, CTSC, PSMB9, CTSB, LGMN	504	49	19333	4.69704	1	0.577482	0.574652
GOTERM_BP_DIRECT	GO:0030278~regulation of ossification	4	0.742115	0.00907179	EGR2, CSF1, TENT5A, LRP6	504	17	19333	9.02568	1	0.582368	0.579514
GOTERM_BP_DIRECT	GO:0043410~positive regulation of MAPK cascade	11	2.04082	0.00921748	MAP2K3, CD74, PTPRC, INSR, IGF2, LAPTM5, ALOX12B, FRS2, LAMTOR2, CX3CL1, CDON	504	160	19333	2.63719	1	0.582368	0.579514
GOTERM_BP_DIRECT	GO:0072655~establishment of protein localization to mitochondrion	3	0.556586	0.00945385	RALA, HK2, HK1	504	6	19333	19.1796	1	0.582368	0.579514
GOTERM_BP_DIRECT	GO:0030324~lung development	8	1.48423	0.00958044	MMP14, RBP4, CRISPLD2, PDPN, CHI3L1, PTN, EGFR, GLI2	504	91	19333	3.37223	1	0.582368	0.579514
GOTERM_BP_DIRECT	GO:0042593~glucose homeostasis	9	1.66976	0.00988851	TCF7L2, TFAP2B, NMB, RBP4, INSR, PTCH1, STAT3, CCN4, PYGL	504	114	19333	3.02835	1	0.588572	0.585688
GOTERM_BP_DIRECT	GO:0002040~sprouting angiogenesis	5	0.927644	0.0101944	NRP1, VEGFC, SEMA3E, THBS1, LOXL2	504	33	19333	5.81199	1	0.589934	0.587043
GOTERM_BP_DIRECT	GO:0008285~negative regulation of cell proliferation	22	4.08163	0.0104208	TFAP2B, KLF11, CSF1R, TGFB1, CDKN1B, SRF, STAT3, P3H2, DHCR24, PDS5B, PTH1R, STK4, THBS1, NDRG1, RERG, FABP3, TMEM115, PDPN, SMYD2, WDR6, QSOX1, PTGES	504	464	19333	1.81875	1	0.589934	0.587043
GOTERM_BP_DIRECT	GO:1902895~positive regulation of pri-miRNA transcription from RNA polymerase II promoter	6	1.11317	0.0111206	TGFB1, POU2F1, SRF, STAT3, NR3C1, EGFR	504	52	19333	4.42605	1	0.589934	0.587043
GOTERM_BP_DIRECT	GO:0051726~regulation of cell cycle	17	3.15399	0.0112179	TCF7L2, BEX2, TGFB1, CDKN1B, CCNI, STAT3, FBXL17, DHCR24, THBS1, HIPK2, ZZZ3, PTPRC, RHEB, WDR6, DMD, JUNB, DTL	504	324	19333	2.01267	1	0.589934	0.587043
GOTERM_BP_DIRECT	GO:0016477~cell migration	15	2.78293	0.011881	TGFB1, SDC4, ATRNL1, ARPC5, RHOF, THBS1, MMP9, SYDE2, PDPN, ITGAV, NCKAP1L, LCP1, CD47, FAM83D, HOXA5	504	271	19333	2.1232	1	0.589934	0.587043
GOTERM_BP_DIRECT	GO:0002062~chondrocyte differentiation	6	1.11317	0.0120234	TGFB1, NFIB, PTH1R, TGFBI, GLI2, SOX5	504	53	19333	4.34254	1	0.589934	0.587043
GOTERM_BP_DIRECT	GO:0032526~response to retinoic acid	6	1.11317	0.0120234	GJB2, RBP4, TFRC, PTCH1, IGFBP2, PTGES	504	53	19333	4.34254	1	0.589934	0.587043
GOTERM_BP_DIRECT	GO:0050921~positive regulation of chemotaxis	4	0.742115	0.01244	TGFB1, F2RL1, STX4, THBS1	504	19	19333	8.07561	1	0.589934	0.587043
GOTERM_BP_DIRECT	GO:0007507~heart development	13	2.41187	0.012471	MAP2K3, TGFB1, CDKN1B, SRF, MBD1, FN1, PTN, SRI, GLI2, RBP4, DVL2, SMYD2, FREM2	504	219	19333	2.27703	1	0.589934	0.587043
GOTERM_BP_DIRECT	GO:0050832~defense response to fungus	5	0.927644	0.0125252	TGFB1, COTL1, S100A12, S100A9, S100A8	504	35	19333	5.47988	1	0.589934	0.587043
GOTERM_BP_DIRECT	GO:0042572~retinol metabolic process	6	1.11317	0.0129747	RBP4, DGAT2, DGAT1, DHRS9, SDR9C7, PNPLA2	504	54	19333	4.26213	1	0.589934	0.587043
GOTERM_BP_DIRECT	GO:0070358~actin polymerization-dependent cell motility	3	0.556586	0.0130087	EPS8, ARPC3, NCKAP1L	504	7	19333	16.4396	1	0.589934	0.587043
GOTERM_BP_DIRECT	GO:0021828~gonadotrophin-releasing hormone neuronal migration to the hypothalamus	3	0.556586	0.0130087	NRP1, NDNF, SEMA3E	504	7	19333	16.4396	1	0.589934	0.587043
GOTERM_BP_DIRECT	GO:2001268~negative regulation of cysteine-type endopeptidase activity involved in apoptotic signaling pathway	3	0.556586	0.0130087	PLAUR, CAAP1, MMP9	504	7	19333	16.4396	1	0.589934	0.587043
GOTERM_BP_DIRECT	GO:0006640~monoacylglycerol biosynthetic process	3	0.556586	0.0130087	DGAT2, DGAT1, PLA2G4A	504	7	19333	16.4396	1	0.589934	0.587043
GOTERM_BP_DIRECT	GO:0000122~negative regulation of transcription from RNA polymerase II promoter	38	7.05009	0.0135213	NFIX, RIF1, HMGB2, AEBP1, NR3C1, PHF21A, ELK3, GLI2, LOXL2, ELK4, PCBP3, NRIP1, SMYD2, ZFP37, GABPA, KLF11, TCF7L2, PIAS3, TFAP2B, KLF12, TGFB1, BCL11A, PTCH1, FST, USP2, STAT3, DNMT3A, IGF2, IRF2BP2, SIRT1, HIPK2, TBX15, SP2, NFIB, BHLHE40, TXNIP, SINHCAF, SQSTM1	504	973	19333	1.4981	1	0.603598	0.60064
GOTERM_BP_DIRECT	GO:0043065~positive regulation of apoptotic process	17	3.15399	0.0138113	KLF11, TGFB1, BNIP3, TEX261, PTN, SEPTIN4, STK4, SIRT1, MMP9, LDHA, FAM162A, KCNMA1, TXNIP, CCN1, ATF6, SQSTM1, HOXA5	504	332	19333	1.96417	1	0.60706	0.604086
GOTERM_BP_DIRECT	GO:0007165~signal transduction	47	8.71985	0.0142264	CSF1R, NRP1, RALA, BEX2, IL1RN, ECM1, CALML5, GMFG, ARRB1, CSF2RB, SRI, STK4, NR3C1, SHB, NDRG1, RERG, EGFR, CXCL16, ELK3, ARHGAP12, SYDE2, ALCAM, RASSF3, CCL7, ANPEP, PENK, CCN4, FAM83D, CCN1, MAP2K3, NMB, TLE1, MACC1, IGFBP2, STAT3, PLAUR, HUNK, VEGFC, MANF, MOB3A, RHEB, OGN, RPS6KB2, ATF6, CLOCK, CSNK1G2, PTGES	504	1268	19333	1.42183	1	0.609053	0.606069
GOTERM_BP_DIRECT	GO:0007010~cytoskeleton organization	10	1.85529	0.014283	SEMA6A, CAPZB, CCL7, KRT4, GAN, TPM1, KRT13, TNIK, SIPA1L3, LMNB2	504	146	19333	2.62734	1	0.609053	0.606069
GOTERM_BP_DIRECT	GO:0032570~response to progesterone	5	0.927644	0.0151711	GJB2, TGFB1, TXNIP, PTN, THBS1	504	37	19333	5.18367	1	0.63741	0.634287
GOTERM_BP_DIRECT	GO:0032092~positive regulation of protein binding	7	1.2987	0.015981	TCF7L2, PLK2, IDE, STK4, B2M, RAMP1, HIPK2	504	78	19333	3.44249	1	0.640889	0.637749
GOTERM_BP_DIRECT	GO:0043651~linoleic acid metabolic process	4	0.742115	0.0164326	ELOVL5, ALOX12B, ALOXE3, FADS1	504	21	19333	7.3065	1	0.640889	0.637749
GOTERM_BP_DIRECT	GO:0006915~apoptotic process	26	4.82375	0.0165402	IFI27L2, BEX2, IFI6, CAAP1, STK4, NR3C1, SHB, PEG10, CASP4, POLR2G, CTSC, KLF11, EGLN3, GSDMA, SEMA6A, CADM1, BNIP3, DHCR24, SEPTIN4, MMP9, GULP1, DDIT4, CHI3L1, S100A9, SQSTM1, S100A8	504	607	19333	1.64306	1	0.640889	0.637749
GOTERM_BP_DIRECT	GO:0071549~cellular response to dexamethasone stimulus	5	0.927644	0.0166162	GJB2, TGFB1, DDIT4, NR3C1, EGFR	504	38	19333	5.04725	1	0.640889	0.637749
GOTERM_BP_DIRECT	GO:0035425~autocrine signaling	3	0.556586	0.0170485	S100A9, S100A8, CX3CL1	504	8	19333	14.3847	1	0.640889	0.637749
GOTERM_BP_DIRECT	GO:0018027~peptidyl-lysine dimethylation	3	0.556586	0.0170485	CSKMT, SETD7, SMYD2	504	8	19333	14.3847	1	0.640889	0.637749
GOTERM_BP_DIRECT	GO:0002729~positive regulation of natural killer cell cytokine production	3	0.556586	0.0170485	CLNK, HLA-G, HLA-E	504	8	19333	14.3847	1	0.640889	0.637749
GOTERM_BP_DIRECT	GO:0061518~microglial cell proliferation	3	0.556586	0.0170485	CSF1R, CSF1, CX3CL1	504	8	19333	14.3847	1	0.640889	0.637749
GOTERM_BP_DIRECT	GO:0002009~morphogenesis of an epithelium	4	0.742115	0.018667	FRAS1, CA2, TNC, FREM2	504	22	19333	6.97439	1	0.68964	0.68626
GOTERM_BP_DIRECT	GO:0016525~negative regulation of angiogenesis	9	1.66976	0.0188281	SEMA6A, PLK2, SPINK5, PGK1, SEMA3E, PTN, THBS1, HLA-G, HOXA5	504	128	19333	2.69713	1	0.68964	0.68626
GOTERM_BP_DIRECT	GO:0042475~odontogenesis of dentin-containing tooth	6	1.11317	0.0197589	CA2, FST, TNC, SOSTDC1, GLI2, LRP6	504	60	19333	3.83591	1	0.714573	0.711072
GOTERM_BP_DIRECT	GO:0030574~collagen catabolic process	5	0.927644	0.0214561	MMP14, MMP13, MMP9, CTSS, CTSB	504	41	19333	4.67794	1	0.766252	0.762497
GOTERM_BP_DIRECT	GO:0043066~negative regulation of apoptotic process	23	4.26716	0.0222206	PAGE4, CD74, TFAP2B, CSF1R, CDKN1B, TFRC, PLK2, BNIP3, IFI6, PLAUR, DHCR24, THBS1, PRLR, SIRT1, MMP9, EGFR, CX3CL1, GLI2, PLAC8, PDPN, UCP2, NCKAP1L, CCN1	504	530	19333	1.66464	1	0.772869	0.769082
GOTERM_BP_DIRECT	GO:0045860~positive regulation of protein kinase activity	6	1.11317	0.022453	MAP2K3, PTPRC, SDC4, CSF1, VEGFC, CCN1	504	62	19333	3.71217	1	0.772869	0.769082
GOTERM_BP_DIRECT	GO:0030216~keratinocyte differentiation	6	1.11317	0.022453	ACER1, CSTA, CDSN, KRT14, TXNIP, STK4	504	62	19333	3.71217	1	0.772869	0.769082
GOTERM_BP_DIRECT	GO:0006953~acute-phase response	5	0.927644	0.0232414	IL1RN, TFRC, AHSG, STAT3, FN1	504	42	19333	4.56656	1	0.787231	0.783373
GOTERM_BP_DIRECT	GO:0007224~smoothened signaling pathway	7	1.2987	0.0234213	PTCH1, PTCH2, BOC, IFT27, GLI2, HIPK2, CDON	504	85	19333	3.15899	1	0.787231	0.783373
GOTERM_BP_DIRECT	GO:0001570~vasculogenesis	6	1.11317	0.0238849	MYO1E, NRP1, TGFB1, TIPARP, ITGAV, JUNB	504	63	19333	3.65325	1	0.793478	0.78959
GOTERM_BP_DIRECT	GO:0006886~intracellular protein transport	16	2.96846	0.0260774	CTSA, CD74, STX12, COG7, ARL1, LAPTM5, TIMM23, SYTL2, RAB31, RAB24, IFT27, STX5, STX4, AP3S1, SEC24D, RAMP1	504	329	19333	1.86549	1	0.804639	0.800696
GOTERM_BP_DIRECT	GO:0006508~proteolysis	19	3.52505	0.0262788	CTSA, IDE, TMPRSS11E, TMPRSS13, TMPRSS11F, MMP9, CTSS, SCPEP1, LACTB, MMP14, MMP13, ERMP1, ANPEP, SCRN3, CASP4, CLCA2, CTSC, CTSB, LGMN	504	418	19333	1.7436	1	0.804639	0.800696
GOTERM_BP_DIRECT	GO:0045742~positive regulation of epidermal growth factor receptor signaling pathway	4	0.742115	0.0263296	RALA, PLAUR, AGR2, MMP9	504	25	19333	6.13746	1	0.804639	0.800696
GOTERM_BP_DIRECT	GO:0060907~positive regulation of macrophage cytokine production	4	0.742115	0.0263296	CD74, LAPTM5, SIRT1, HLA-G	504	25	19333	6.13746	1	0.804639	0.800696
GOTERM_BP_DIRECT	GO:0030225~macrophage differentiation	4	0.742115	0.0263296	CSF1R, CSF1, SIRT1, MMP9	504	25	19333	6.13746	1	0.804639	0.800696
GOTERM_BP_DIRECT	GO:0002474~antigen processing and presentation of peptide antigen via MHC class I	3	0.556586	0.026474	B2M, HLA-G, HLA-E	504	10	19333	11.5077	1	0.804639	0.800696
GOTERM_BP_DIRECT	GO:0050764~regulation of phagocytosis	3	0.556586	0.026474	SCARB1, PTPRC, ITGAV	504	10	19333	11.5077	1	0.804639	0.800696
GOTERM_BP_DIRECT	GO:0099003~vesicle-mediated transport in synapse	3	0.556586	0.026474	GRIP1, SNAP47, CLSTN1	504	10	19333	11.5077	1	0.804639	0.800696
GOTERM_BP_DIRECT	GO:0006006~glucose metabolic process	6	1.11317	0.0301947	TFAP2B, IGF2, DLAT, HK2, HK1, PDK1	504	67	19333	3.43515	1	0.894167	0.889785
GOTERM_BP_DIRECT	GO:0022617~extracellular matrix disassembly	5	0.927644	0.0312659	MMP14, MMP13, LCP1, MMP9, CTSS	504	46	19333	4.16947	1	0.894167	0.889785
GOTERM_BP_DIRECT	GO:0001654~eye development	5	0.927644	0.0312659	RBP4, SIPA1L3, ATF6, FREM2, HIPK2	504	46	19333	4.16947	1	0.894167	0.889785
GOTERM_BP_DIRECT	GO:0018401~peptidyl-proline hydroxylation to 4-hydroxy-L-proline	3	0.556586	0.0318078	EGLN1, EGLN3, P4HB	504	11	19333	10.4616	1	0.894167	0.889785
GOTERM_BP_DIRECT	GO:0071679~commissural neuron axon guidance	3	0.556586	0.0318078	NRP1, NFIB, PTCH1	504	11	19333	10.4616	1	0.894167	0.889785
GOTERM_BP_DIRECT	GO:0006002~fructose 6-phosphate metabolic process	3	0.556586	0.0318078	HK2, PFKP, HK1	504	11	19333	10.4616	1	0.894167	0.889785
GOTERM_BP_DIRECT	GO:0045059~positive thymic T cell selection	3	0.556586	0.0318078	CD74, PTPRC, SRF	504	11	19333	10.4616	1	0.894167	0.889785
GOTERM_BP_DIRECT	GO:0001916~positive regulation of T cell mediated cytotoxicity	4	0.742115	0.0322363	PTPRC, B2M, HLA-G, HLA-E	504	27	19333	5.68283	1	0.894167	0.889785
GOTERM_BP_DIRECT	GO:0002639~positive regulation of immunoglobulin production	4	0.742115	0.0322363	RBP4, PTPRC, STX4, HLA-E	504	27	19333	5.68283	1	0.894167	0.889785
GOTERM_BP_DIRECT	GO:0050680~negative regulation of epithelial cell proliferation	6	1.11317	0.0337071	TGFB1, KRT4, PTCH1, PTN, STK4, B2M	504	69	19333	3.33558	1	0.919717	0.915211
GOTERM_BP_DIRECT	GO:0001525~angiogenesis	13	2.41187	0.0338013	NRP1, ECM1, FN1, NDNF, SHB, SIRT1, ELK3, MMP14, ANPEP, ITGAV, TGFBI, RAMP1, ANGPTL1	504	253	19333	1.97102	1	0.919717	0.915211
GOTERM_BP_DIRECT	GO:0090200~positive regulation of release of cytochrome c from mitochondria	4	0.742115	0.0354269	FAM162A, BNIP3, PLAUR, MMP9	504	28	19333	5.47988	1	0.940548	0.935939
GOTERM_BP_DIRECT	GO:0051179~localization	4	0.742115	0.0354269	CDKN1B, SOST, TGFBI, PRLR	504	28	19333	5.47988	1	0.940548	0.935939
GOTERM_BP_DIRECT	GO:0014070~response to organic cyclic compound	6	1.11317	0.0355545	MMP14, CSF1, FST, FADS1, PTGES, TXN2	504	70	19333	3.28793	1	0.940548	0.935939
GOTERM_BP_DIRECT	GO:0006357~regulation of transcription from RNA polymerase II promoter	58	10.7607	0.0361154	EHF, ECM1, FOXI3, HMGB2, PSIP1, ARRB1, NR3C1, GLI2, ELK3, ELK4, BCL7A, ZMIZ2, ZNF84, ZNF644, JUNB, ZFP37, HOXA5, GABPA, SOX5, KLF11, PIAS3, KLF12, ARNT, ELF4, RFX7, ELF5, ZNF514, LCORL, ATF6, CLOCK, ZNF197, NFIX, ZNF471, SRF, MLLT3, TRAK1, ZNF704, NRIP1, MED31, HOXC4, ZNF286A, TCF7L2, TFAP2B, EGR2, POU2F1, BCL11A, STAT3, IRF2BP2, SCAF1, TBX15, MLLT10, ZZZ3, SP2, NFIA, NFIB, BHLHE40, TADA1, ZNF354C	504	1723	19333	1.29125	1	0.940927	0.936316
GOTERM_BP_DIRECT	GO:0006090~pyruvate metabolic process	3	0.556586	0.0375228	LDHA, ME1, DLAT	504	12	19333	9.58978	1	0.940927	0.936316
GOTERM_BP_DIRECT	GO:0051639~actin filament network formation	3	0.556586	0.0375228	PLS3, LCP1, ARPC5	504	12	19333	9.58978	1	0.940927	0.936316
GOTERM_BP_DIRECT	GO:0009952~anterior/posterior pattern specification	7	1.2987	0.0376096	BHLHE40, HOXC4, MLLT3, HOXA5, GLI2, HIPK2, CDON	504	95	19333	2.82646	1	0.940927	0.936316
GOTERM_BP_DIRECT	GO:0070374~positive regulation of ERK1 and ERK2 cascade	12	2.22635	0.0379343	CSF1R, CD74, NRP1, TGFB1, PTPRC, CCL7, PRXL2C, F2RL1, CHI3L1, ARRB1, EGFR, CX3CL1	504	229	19333	2.01009	1	0.940927	0.936316
GOTERM_BP_DIRECT	GO:0051781~positive regulation of cell division	5	0.927644	0.0382275	TGFB1, MACC1, IGF2, VEGFC, PTN	504	49	19333	3.9142	1	0.940927	0.936316
GOTERM_BP_DIRECT	GO:0045893~positive regulation of transcription, DNA-templated	28	5.19481	0.038772	PAGE4, EHF, SETD7, CCDC124, HMGB2, MLLT3, EGFR, LRP6, GLI2, MED30, PCBD1, SOST, MAP2K3, CD74, TFAP2B, EGR2, TGFB1, PTCH1, INSR, STAT3, ARNT, HIPK2, TBX15, MDFIC, ELF4, NFIB, TADA1, CLOCK	504	724	19333	1.4835	1	0.940927	0.936316
GOTERM_BP_DIRECT	GO:0046697~decidualization	4	0.742115	0.0387739	GJB2, PTN, JUNB, CTSB	504	29	19333	5.29091	1	0.940927	0.936316
GOTERM_BP_DIRECT	GO:0009617~response to bacterium	8	1.48423	0.0388622	UPK1B, FABP4, NFIB, BNIP3, TENT5A, PYGL, PRLR, TMEM229B	504	121	19333	2.53614	1	0.940927	0.936316
GOTERM_BP_DIRECT	GO:0006979~response to oxidative stress	8	1.48423	0.0388622	PAGE4, MMP14, GPX2, MSRB3, PSIP1, DHCR24, SIRT1, TXN2	504	121	19333	2.53614	1	0.940927	0.936316
GOTERM_BP_DIRECT	GO:0032543~mitochondrial translation	7	1.2987	0.0392741	MRPS17, MRPL16, MRPL49, AURKAIP1, MRPS6, MRPL21, MRPL22	504	96	19333	2.79702	1	0.942908	0.938287
GOTERM_BP_DIRECT	GO:0043536~positive regulation of blood vessel endothelial cell migration	5	0.927644	0.0407294	MAP2K3, TGFB1, VEGFC, THBS1, SIRT1	504	50	19333	3.83591	1	0.969698	0.964946
GOTERM_BP_DIRECT	GO:0018149~peptide cross-linking	4	0.742115	0.0422757	CSTA, FN1, PI3, THBS1	504	30	19333	5.11455	1	0.988517	0.983673
GOTERM_BP_DIRECT	GO:0040015~negative regulation of multicellular organism growth	3	0.556586	0.0435958	PLAC8, PTCH1, LGMN	504	13	19333	8.85211	1	0.988517	0.983673
GOTERM_BP_DIRECT	GO:0048745~smooth muscle tissue development	3	0.556586	0.0435958	TFAP2B, TIPARP, PTCH1	504	13	19333	8.85211	1	0.988517	0.983673
GOTERM_BP_DIRECT	GO:0060100~positive regulation of phagocytosis, engulfment	3	0.556586	0.0435958	RAB31, F2RL1, NCKAP1L	504	13	19333	8.85211	1	0.988517	0.983673
GOTERM_BP_DIRECT	GO:0018026~peptidyl-lysine monomethylation	3	0.556586	0.0435958	CSKMT, SETD7, SMYD2	504	13	19333	8.85211	1	0.988517	0.983673
GOTERM_BP_DIRECT	GO:0071305~cellular response to vitamin D	3	0.556586	0.0435958	PENK, TNC, PTN	504	13	19333	8.85211	1	0.988517	0.983673
GOTERM_BP_DIRECT	GO:0001649~osteoblast differentiation	8	1.48423	0.0450177	PENK, IGF2, TNC, CCN4, HSD17B4, CCN1, JUNB, GLI2	504	125	19333	2.45498	1	1	0.995448
GOTERM_BP_DIRECT	GO:0002244~hematopoietic progenitor cell differentiation	6	1.11317	0.0457173	CSF1R, TGFB1, PTPRC, FST, ACP6, SIPA1L3	504	75	19333	3.06873	1	1	0.995448
GOTERM_BP_DIRECT	GO:0042327~positive regulation of phosphorylation	4	0.742115	0.0459305	NRP1, NCKAP1L, THBS1, EGFR	504	31	19333	4.94956	1	1	0.995448
GOTERM_BP_DIRECT	GO:0031623~receptor internalization	5	0.927644	0.0460055	RALA, RAB31, TFRC, INSR, RAMP1	504	52	19333	3.68838	1	1	0.995448
GOTERM_BP_DIRECT	GO:0006897~endocytosis	11	2.04082	0.0462782	CYTH2, MYO1E, DENND1B, SORT1, SURF4, TEX261, TMPRSS13, EPS15, CSNK1G2, LOXL2, LRP6	504	208	19333	2.02861	1	1	0.995448
GOTERM_BP_DIRECT	GO:0007517~muscle organ development	7	1.2987	0.048293	TAGLN, CHKB, USP2, COL6A3, DMD, SRI, SIRT1	504	101	19333	2.65855	1	1	0.995448
GOTERM_BP_DIRECT	GO:0008360~regulation of cell shape	9	1.66976	0.0484815	EPS8, CSF1R, CCL7, TPM1, PDPN, FN1, SEMA3E, PTN, RHOF	504	154	19333	2.24177	1	1	0.995448
GOTERM_BP_DIRECT	GO:0060325~face morphogenesis	4	0.742115	0.0497361	TGFB1, CRISPLD2, TIPARP, LRP6	504	32	19333	4.79489	1	1	0.995448
GOTERM_BP_DIRECT	GO:0042771~intrinsic apoptotic signaling pathway in response to DNA damage by p53 class mediator	4	0.742115	0.0497361	DDIT4, TMEM109, SIRT1, HIPK2	504	32	19333	4.79489	1	1	0.995448
GOTERM_BP_DIRECT	GO:0001569~branching involved in blood vessel morphogenesis	4	0.742115	0.0497361	NRP1, SRF, SEMA3E, STK4	504	32	19333	4.79489	1	1	0.995448
GOTERM_BP_DIRECT	GO:0060644~mammary gland epithelial cell differentiation	3	0.556586	0.0500042	PTCH1, PRLR, HOXA5	504	14	19333	8.21981	1	1	0.995448
GOTERM_BP_DIRECT	GO:0010466~negative regulation of peptidase activity	3	0.556586	0.0500042	CSTA, ECM1, CTSB	504	14	19333	8.21981	1	1	0.995448
GOTERM_BP_DIRECT	GO:0050777~negative regulation of immune response	3	0.556586	0.0500042	TGFB1, SPINK5, HLA-G	504	14	19333	8.21981	1	1	0.995448
GOTERM_BP_DIRECT	GO:0001938~positive regulation of endothelial cell proliferation	6	1.11317	0.0502192	NRP1, ECM1, HMGB2, VEGFC, ARNT, SIRT1	504	77	19333	2.98902	1	1	0.995448
GOTERM_BP_DIRECT	GO:0043311~positive regulation of eosinophil degranulation	2	0.371058	0.0513598	F2RL1, STX4	504	2	19333	38.3591	1	1	0.995448
GOTERM_BP_DIRECT	GO:0070488~neutrophil aggregation	2	0.371058	0.0513598	S100A9, S100A8	504	2	19333	38.3591	1	1	0.995448
GOTERM_BP_DIRECT	GO:0044340~canonical Wnt signaling pathway involved in regulation of cell proliferation	2	0.371058	0.0513598	DVL2, LRP6	504	2	19333	38.3591	1	1	0.995448
GOTERM_BP_DIRECT	GO:0051897~positive regulation of protein kinase B signaling	8	1.48423	0.0517669	TCF7L2, TGFB1, INSR, IGF2, CHI3L1, THBS1, EGFR, CX3CL1	504	129	19333	2.37886	1	1	0.995448
GOTERM_BP_DIRECT	GO:1990830~cellular response to leukemia inhibitory factor	7	1.2987	0.0522298	EPS8, TFRC, RIF1, VEGFC, SIRT1, HK2, PFKP	504	103	19333	2.60693	1	1	0.995448
GOTERM_BP_DIRECT	GO:0008283~cell proliferation	10	1.85529	0.0532819	CSF1R, CD74, STAT3, PTH1R, TGFBI, PDS5B, FAM83D, PTGES, HIPK2, PDK1	504	185	19333	2.07347	1	1	0.995448
GOTERM_BP_DIRECT	GO:0043388~positive regulation of DNA binding	4	0.742115	0.0536903	PLAUR, HMGB2, MMP9, HIPK2	504	33	19333	4.64959	1	1	0.995448
GOTERM_BP_DIRECT	GO:0042632~cholesterol homeostasis	7	1.2987	0.0542695	SCARB1, FABP3, FABP4, DGAT2, ACOX1, SIRT1, TTC39B	504	104	19333	2.58186	1	1	0.995448
GOTERM_BP_DIRECT	GO:0051496~positive regulation of stress fiber assembly	5	0.927644	0.0545983	NRP1, SDC4, TPM1, CD47, TAC1	504	55	19333	3.48719	1	1	0.995448
GOTERM_BP_DIRECT	GO:0071407~cellular response to organic cyclic compound	5	0.927644	0.0545983	TGFB1, CDKN1B, TIPARP, STAT3, GLI2	504	55	19333	3.48719	1	1	0.995448
GOTERM_BP_DIRECT	GO:0060348~bone development	5	0.927644	0.0545983	OGN, BGN, DYM, CCN4, PLS3	504	55	19333	3.48719	1	1	0.995448
GOTERM_BP_DIRECT	GO:0019827~stem cell population maintenance	5	0.927644	0.0545983	MED30, RIF1, TUT4, STAT3, MED28	504	55	19333	3.48719	1	1	0.995448
GOTERM_BP_DIRECT	GO:0032496~response to lipopolysaccharide	9	1.66976	0.0548025	GJB2, CSF1, PENK, HMGB2, CSF2RB, TAC1, S100A9, S100A8, PTGES	504	158	19333	2.18501	1	1	0.995448
GOTERM_BP_DIRECT	GO:0002720~positive regulation of cytokine production involved in immune response	3	0.556586	0.0567266	LAPTM5, F2RL1, HK1	504	15	19333	7.67183	1	1	0.995448
GOTERM_BP_DIRECT	GO:0006636~unsaturated fatty acid biosynthetic process	3	0.556586	0.0567266	ELOVL5, ELOVL6, FADS1	504	15	19333	7.67183	1	1	0.995448
GOTERM_BP_DIRECT	GO:0042633~hair cycle	3	0.556586	0.0567266	PTCH2, KRT14, MPZL3	504	15	19333	7.67183	1	1	0.995448
GOTERM_BP_DIRECT	GO:0002523~leukocyte migration involved in inflammatory response	3	0.556586	0.0567266	S100A9, S100A8, CX3CL1	504	15	19333	7.67183	1	1	0.995448
GOTERM_BP_DIRECT	GO:0060347~heart trabecula formation	3	0.556586	0.0567266	EGLN1, RBP4, SRF	504	15	19333	7.67183	1	1	0.995448
GOTERM_BP_DIRECT	GO:0046512~sphingosine biosynthetic process	3	0.556586	0.0567266	ACER1, SPTLC3, SPTSSB	504	15	19333	7.67183	1	1	0.995448
GOTERM_BP_DIRECT	GO:0043406~positive regulation of MAP kinase activity	6	1.11317	0.0574429	TGFB1, PTPRC, INSR, S100A12, THBS1, EGFR	504	80	19333	2.87693	1	1	0.995448
GOTERM_BP_DIRECT	GO:0048008~platelet-derived growth factor receptor signaling pathway	4	0.742115	0.0577905	MYO1E, NRP1, TIPARP, TXNIP	504	34	19333	4.51284	1	1	0.995448
GOTERM_BP_DIRECT	GO:0050873~brown fat cell differentiation	4	0.742115	0.0577905	PLAC8, FABP3, FABP4, BNIP3	504	34	19333	4.51284	1	1	0.995448
GOTERM_BP_DIRECT	GO:0045648~positive regulation of erythrocyte differentiation	4	0.742115	0.0577905	STAT3, HMGB2, ARNT, NCKAP1L	504	34	19333	4.51284	1	1	0.995448
GOTERM_BP_DIRECT	GO:0097193~intrinsic apoptotic signaling pathway	4	0.742115	0.0577905	IVNS1ABP, CASP4, IFI6, HIPK2	504	34	19333	4.51284	1	1	0.995448
GOTERM_BP_DIRECT	GO:1903078~positive regulation of protein localization to plasma membrane	5	0.927644	0.0607752	AGR2, STX4, SQSTM1, EGFR, SPTBN1	504	57	19333	3.36484	1	1	0.995448
GOTERM_BP_DIRECT	GO:0019369~arachidonic acid metabolic process	4	0.742115	0.0620341	PLA2G4A, ALOX12B, ALOXE3, FADS1	504	35	19333	4.3839	1	1	0.995448
GOTERM_BP_DIRECT	GO:0030593~neutrophil chemotaxis	6	1.11317	0.0625725	CCL7, S100A12, NCKAP1L, S100A9, S100A8, CX3CL1	504	82	19333	2.80677	1	1	0.995448
GOTERM_BP_DIRECT	GO:0001843~neural tube closure	6	1.11317	0.0625725	RALA, TGFB1, SDC4, PTCH1, DVL2, LRP6	504	82	19333	2.80677	1	1	0.995448
GOTERM_BP_DIRECT	GO:0045766~positive regulation of angiogenesis	9	1.66976	0.0652301	NRP1, ECM1, STAT3, VEGFC, CHI3L1, THBS1, SIRT1, HK2, HIPK2	504	164	19333	2.10507	1	1	0.995448
GOTERM_BP_DIRECT	GO:0072593~reactive oxygen species metabolic process	4	0.742115	0.0664183	BNIP3, DDIT4, IFI6, CCN1	504	36	19333	4.26213	1	1	0.995448
GOTERM_BP_DIRECT	GO:0051017~actin filament bundle assembly	4	0.742115	0.0664183	EPS8, PLS3, DMD, LCP1	504	36	19333	4.26213	1	1	0.995448
GOTERM_BP_DIRECT	GO:0001501~skeletal system development	8	1.48423	0.0670873	MMP14, AHSG, FST, COL5A2, IGF2, PTH1R, MMP9, GLI2	504	137	19333	2.23995	1	1	0.995448
GOTERM_BP_DIRECT	GO:0032868~response to insulin	6	1.11317	0.0707355	EGR2, FABP3, SORT1, IGFBP2, SIRT1, FADS1	504	85	19333	2.7077	1	1	0.995448
GOTERM_BP_DIRECT	GO:0017157~regulation of exocytosis	4	0.742115	0.0709401	RALA, RAB12, STX4, SEPTIN4	504	37	19333	4.14693	1	1	0.995448
GOTERM_BP_DIRECT	GO:0030833~regulation of actin filament polymerization	4	0.742115	0.0709401	PLEKHG2, ARPC3, COTL1, ARPC5	504	37	19333	4.14693	1	1	0.995448
GOTERM_BP_DIRECT	GO:2001237~negative regulation of extrinsic apoptotic signaling pathway	4	0.742115	0.0709401	TCF7L2, NRP1, ITGAV, THBS1	504	37	19333	4.14693	1	1	0.995448
GOTERM_BP_DIRECT	GO:0045730~respiratory burst	3	0.556586	0.0710318	CD52, PGAM1, CD55	504	17	19333	6.76926	1	1	0.995448
GOTERM_BP_DIRECT	GO:0055089~fatty acid homeostasis	3	0.556586	0.0710318	DGAT2, DGAT1, SIRT1	504	17	19333	6.76926	1	1	0.995448
GOTERM_BP_DIRECT	GO:0046328~regulation of JNK cascade	3	0.556586	0.0710318	MDFIC, F2RL1, EGFR	504	17	19333	6.76926	1	1	0.995448
GOTERM_BP_DIRECT	GO:0000902~cell morphogenesis	6	1.11317	0.0735805	TGFB1, CAPZB, PDPN, NCKAP1L, STK4, EGFR	504	86	19333	2.67622	1	1	0.995448
GOTERM_BP_DIRECT	GO:0045837~negative regulation of membrane potential	2	0.371058	0.0760438	BNIP3, PTN	504	3	19333	25.5728	1	1	0.995448
GOTERM_BP_DIRECT	GO:1903615~positive regulation of protein tyrosine phosphatase activity	2	0.371058	0.0760438	PTPRC, SLC39A10	504	3	19333	25.5728	1	1	0.995448
GOTERM_BP_DIRECT	GO:1905523~positive regulation of macrophage migration	2	0.371058	0.0760438	MMP14, CSF1	504	3	19333	25.5728	1	1	0.995448
GOTERM_BP_DIRECT	GO:1904237~positive regulation of substrate-dependent cell migration, cell attachment to substrate	2	0.371058	0.0760438	FN1, STK4	504	3	19333	25.5728	1	1	0.995448
GOTERM_BP_DIRECT	GO:0060480~lung goblet cell differentiation	2	0.371058	0.0760438	AGR2, HOXA5	504	3	19333	25.5728	1	1	0.995448
GOTERM_BP_DIRECT	GO:0030155~regulation of cell adhesion	5	0.927644	0.0777522	SRF, SPINK5, PLAUR, TNC, PRLR	504	62	19333	3.09348	1	1	0.995448
GOTERM_BP_DIRECT	GO:0010811~positive regulation of cell-substrate adhesion	4	0.742115	0.0803841	AGR2, NDNF, PTN, CCN1	504	39	19333	3.93427	1	1	0.995448
GOTERM_BP_DIRECT	GO:0008209~androgen metabolic process	3	0.556586	0.0863567	DHRS9, TIPARP, HSD17B4	504	19	19333	6.0567	1	1	0.995448
GOTERM_BP_DIRECT	GO:0010759~positive regulation of macrophage chemotaxis	3	0.556586	0.0863567	CSF1R, CSF1, THBS1	504	19	19333	6.0567	1	1	0.995448
GOTERM_BP_DIRECT	GO:0001516~prostaglandin biosynthetic process	3	0.556586	0.0863567	CD74, PLA2G4A, PTGES	504	19	19333	6.0567	1	1	0.995448
GOTERM_BP_DIRECT	GO:0010951~negative regulation of endopeptidase activity	8	1.48423	0.0872604	CSTA, AHSG, SPINK7, TFPI2, TIMP3, COL6A3, PI3, SERPINB8	504	146	19333	2.10187	1	1	0.995448
GOTERM_BP_DIRECT	GO:0030307~positive regulation of cell growth	6	1.11317	0.0919311	MMP14, S100A9, CDKN2AIP, EGFR, S100A8, CXCL16	504	92	19333	2.50168	1	1	0.995448
GOTERM_BP_DIRECT	GO:0032012~regulation of ARF protein signal transduction	3	0.556586	0.0943566	CYTH2, CYTH4, PSD3	504	20	19333	5.75387	1	1	0.995448
GOTERM_BP_DIRECT	GO:0001892~embryonic placenta development	3	0.556586	0.0943566	IGF2, ARNT, EGFR	504	20	19333	5.75387	1	1	0.995448
GOTERM_BP_DIRECT	GO:0045732~positive regulation of protein catabolic process	6	1.11317	0.0951989	CDKN1B, TIPARP, PLK2, STX5, IDE, DTL	504	93	19333	2.47478	1	1	0.995448
GOTERM_BP_DIRECT	GO:0006906~vesicle fusion	4	0.742115	0.0955015	SNAP47, STX12, STX5, STX4	504	42	19333	3.65325	1	1	0.995448
GOTERM_BP_DIRECT	GO:0097421~liver regeneration	4	0.742115	0.0955015	TGFB1, PTCH1, UCP2, EGFR	504	42	19333	3.65325	1	1	0.995448
GOTERM_BP_DIRECT	GO:0006260~DNA replication	7	1.2987	0.096225	ORC5, NFIX, NASP, NFIA, NFIB, SAMHD1, DTL	504	121	19333	2.21912	1	1	0.995448

## Sheet: COL vs. NL
Category	Term	Count	%	PValue	Genes	List Total	Pop Hits	Pop Total	Fold Enrichment	Bonferroni	Benjamini	FDR
GOTERM_BP_DIRECT	GO:0032355~response to estradiol	20	2.28571	2.06581e-07	NCOA1, GPI, TGFB1, CDKN1B, ANXA1, GSTP1, MBD1, PTCH1, STAT3, DNMT3A, IGFBP2, PTN, ETS1, ASS1, SOCS2, GJA1, GJB2, RBBP8, TXNIP, CCN2	815	112	19333	4.23598	0.000816488	0.000272274	0.000269933
GOTERM_BP_DIRECT	GO:0001666~response to hypoxia	28	3.2	1.36031e-08	CDKN1B, TFRC, SRF, PLOD2, ETS1, THBS1, HK2, LOXL2, DPP4, PDLIM1, PAK1, LDHA, ALKBH5, PLAU, FUNDC1, UCP2, CAPN2, EGLN3, TGFB1, BNIP3, SOD2, PGF, VEGFA, IL1A, MMP14, KCNMA1, DDIT4, AJUBA	815	183	19333	3.62951	5.3785e-05	5.37865e-05	5.3324e-05
GOTERM_BP_DIRECT	GO:0001934~positive regulation of protein phosphorylation	26	2.97143	3.41519e-06	CDKN1A, TFRC, ARRB1, EGFR, FXR1, PAK1, CCND2, GPNMB, NPTN, LEPR, CCN2, CDON, CD74, NTRK2, TGFB1, RARRES2, INSR, PLAUR, IGF2, MMP9, ACVR2A, PGF, HIPK2, VEGFA, TNIK, SQSTM1	815	212	19333	2.90924	0.0134129	0.00337592	0.00334689
GOTERM_BP_DIRECT	GO:0008284~positive regulation of cell proliferation	52	5.94286	1.3545e-07	SLC35F6, CDKN1B, TNC, ARRB1, LAMC2, PTH1R, ETS1, CX3CL1, CCND2, CAPNS1, BCL7A, ITGAV, CCN2, EPHA4, F2R, NRG1, OSMR, RUNX2, PGF, TIAM1, PHIP, SINHCAF, CD47, TGFA, PTN, THBS1, EGFR, DPP4, EFNB2, PRDX3, SDCBP, PAK1, DMD, SUZ12, NTRK2, TFAP2B, NMB, TGFB1, INSR, IL31RA, IGF2, FN1, CCK, CDC7, PBX1, HIPK2, VEGFA, KITLG, CDK13, SSBP3, FGFR2, LGMN	815	553	19333	2.23059	0.000535426	0.000267785	0.000265482
GOTERM_BP_DIRECT	GO:0043066~negative regulation of apoptotic process	46	5.25714	6.78658e-06	PAGE4, CDKN1A, CDKN1B, TFRC, GSTP1, IFI6, TGFA, PIK3R1, THBS1, EGFR, CX3CL1, GLI2, SOCS2, PRDX3, PRDX5, CCND2, PDPN, UCP2, MCL1, SNCA, CD74, TFAP2B, PLK3, PRNP, PRKCI, ANXA1, SERPINB2, DAPK1, PLK2, BNIP3, PLAUR, IL31RA, SOD2, MMP9, YWHAZ, TOPORS, VEGFA, RNF144B, ARHGAP10, DDAH2, BCL3, IL2RB, PPIF, PHIP, EVI2B, FAIM	815	530	19333	2.05884	0.0264774	0.00536683	0.00532068
GOTERM_BP_DIRECT	GO:0098609~cell-cell adhesion	23	2.62857	1.88782e-05	CSTA, TENM2, ANXA1, CDSN, FBLIM1, TMOD3, LAMA3, EGFR, CX3CL1, LRP6, CNN3, PDLIM1, CD2, BOC, PDPN, ITGAV, ANXA9, DSG3, ITGA5, NEO1, DSC2, JAM2, CDON	815	191	19333	2.85651	0.0719273	0.0113964	0.0112984
GOTERM_BP_DIRECT	GO:0030335~positive regulation of cell migration	28	3.2	2.01757e-05	SEMA3D, LAMC2, SEMA3E, PIK3R1, THBS1, EGFR, MYLK, SDCBP, PAK1, CCL7, GPNMB, PLAU, PDPN, ITGAV, EPHA4, TGFB1, SEMA6A, INSR, F2R, STAT3, SOD2, MMP9, VEGFA, TIAM1, MMP14, RUFY3, F2RL1, ITGA5	815	264	19333	2.51591	0.0766764	0.0113964	0.0112984
GOTERM_BP_DIRECT	GO:0007010~cytoskeleton organization	19	2.17143	4.31541e-05	PRKCI, SEMA6A, KRT4, SH3KBP1, TPM1, KRT13, MSN, ANK3, ADD3, SIPA1L3, LMNB1, ARHGAP10, CAPZB, CCL7, GAN, ZMYM4, PHIP, TNIK, AJUBA	815	146	19333	3.08704	0.156871	0.0213289	0.0211455
GOTERM_BP_DIRECT	GO:0006096~glycolytic process	10	1.14286	7.4813e-05	GPI, LDHA, PFKL, PGAM1, OGDH, PGK1, ALDOC, ENO1, PFKM, HK2	815	44	19333	5.39124	0.25608	0.0309247	0.0306588
GOTERM_BP_DIRECT	GO:0007568~aging	22	2.51429	7.82112e-05	SLC12A2, TGFB1, TFRC, MBD1, STAT3, DNMT3A, IGFBP2, PTH1R, SOD2, CX3CL1, ASS1, LOXL2, GJB2, KCNMB1, KRT14, UCP2, DMD, CCN2, CD68, CTSC, FADS1, SNCA	815	195	19333	2.67627	0.26601	0.0309247	0.0306588
GOTERM_BP_DIRECT	GO:0042060~wound healing	15	1.71429	0.000104414	SCARB1, CDKN1A, TGFB1, SERPINB2, TPM1, TNC, TGFA, NRG1, EGFR, ELK3, PAK1, C6ORF89, ITGB6, S100A8, FGFR2	815	103	19333	3.45458	0.338255	0.0363189	0.0360066
GOTERM_BP_DIRECT	GO:0071456~cellular response to hypoxia	18	2.05714	0.000110224	ERO1A, EGLN3, CDKN1B, BNIP3, DNMT3A, NDNF, PTN, NDRG1, HIPK2, VEGFA, CPEB1, FAM162A, KCNMB1, PGK1, PMAIP1, STUB1, P4HB, CPEB2	815	143	19333	2.98592	0.353286	0.0363189	0.0360066
GOTERM_BP_DIRECT	GO:0030855~epithelial cell differentiation	14	1.6	0.000152938	TAGLN, KRT4, TGFB1I1, KRT13, KRT23, CNN3, VEGFA, DHRS9, KRT15, KRT14, PGK1, ALDOC, RHCG, FGFR2	815	94	19333	3.53299	0.453796	0.0465167	0.0461167
GOTERM_BP_DIRECT	GO:0001525~angiogenesis	25	2.85714	0.000184498	CLIC4, ECM1, NRXN1, SERPINE1, TGFA, NDNF, ELK3, AMOT, CALD1, LEPR, KRIT1, ITGAV, CCN2, TNFRSF12A, CEMIP2, FN1, VEZF1, YWHAZ, VEGFA, MMP14, NINJ1, TGFBI, ITGA5, RAMP1, FGFR2	815	253	19333	2.34402	0.517885	0.0493164	0.0488923
GOTERM_BP_DIRECT	GO:0007155~cell adhesion	43	4.91429	0.000187088	TGFB1I1, LAMA3, CLSTN1, TNC, LAMC2, THBS1, CX3CL1, LOXL2, DPP4, EFNB2, ALCAM, GPNMB, BOC, NPTN, CLCA2, CCN4, ITGAV, CCN2, ITGB6, MYH10, NEO1, CTNNAL1, EDIL3, SCN1B, CDON, EPHA4, CDSN, TNFRSF12A, PCDH20, LSAMP, FN1, NPNT, CLDN11, FLG2, CLDN10, KITLG, NINJ1, CD47, TGFBI, ITGA5, FREM2, DSC2, VCL	815	555	19333	1.83788	0.522798	0.0493164	0.0488923
GOTERM_BP_DIRECT	GO:0008544~epidermis development	13	1.48571	0.000223138	CDSN, CRABP2, LAMB3, CALML5, INSR, LAMA3, LAMC2, KLK7, SPINT1, KRT15, KRT14, CCN2, TGM5	815	85	19333	3.62799	0.586205	0.0544146	0.0539467
GOTERM_BP_DIRECT	GO:0050729~positive regulation of inflammatory response	15	1.71429	0.000233952	CDK19, SERPINE1, ETS1, EGFR, CX3CL1, FABP4, CASP4, NFKBIZ, NINJ1, CCN4, S100A12, CD47, S100A9, S100A8, SNCA	815	111	19333	3.2056	0.60353	0.0544146	0.0539467
GOTERM_BP_DIRECT	GO:0061621~canonical glycolysis	6	0.685714	0.000387306	PFKL, PGK1, ENO1, PFKM, HK2, PFKP	815	16	19333	8.89555	0.783833	0.0850782	0.0843466
GOTERM_BP_DIRECT	GO:0030324~lung development	13	1.48571	0.000425128	SLC23A1, PTN, YWHAZ, EGFR, GLI2, VEGFA, MMP14, RBP4, CRISPLD2, PDPN, CHI3L1, CCN2, FGFR2	815	91	19333	3.38878	0.813871	0.0873458	0.0865947
GOTERM_BP_DIRECT	GO:0010951~negative regulation of endopeptidase activity	17	1.94286	0.00044181	CSTB, SERPINB11, PRNP, CSTA, SERPINB1, SERPINB13, SERPINB2, AHSG, SPINK7, TFPI2, SERPINE1, RARRES1, CRIM1, FURIN, SERPINB7, SPINT1, CD109	815	146	19333	2.76209	0.825757	0.0873458	0.0865947
GOTERM_BP_DIRECT	GO:0042493~response to drug	26	2.97143	0.000680221	CDKN1A, CDKN1B, TGFA, ARRB1, PTN, THBS1, LDHA, B2M, SNCA, ABCC4, TFAP2B, FZD3, TGFB1, ANXA1, PTCH1, MBD1, IGFBP2, STAT3, DNMT3A, SOD2, PGF, ASS1, FABP3, SCNN1B, RPP21, TXNIP	815	293	19333	2.10498	0.932154	0.12258	0.121526
GOTERM_BP_DIRECT	GO:0070374~positive regulation of ERK1 and ERK2 cascade	22	2.51429	0.000710178	CD74, TGFB1, CCL22, NRXN1, F2R, NRG1, ARRB1, NPNT, EGFR, CX3CL1, VEGFA, IL1A, PTPRC, CCL7, GPNMB, GPR183, PRXL2C, NPTN, F2RL1, CHI3L1, CCN2, FGFR2	815	229	19333	2.27892	0.939737	0.12258	0.121526
GOTERM_BP_DIRECT	GO:0008360~regulation of cell shape	17	1.94286	0.000795692	ANXA1, WDR1, SH3KBP1, FBLIM1, TPM1, FN1, MSN, SEMA3E, PTN, COCH, RHOBTB1, VEGFA, EPS8, CCL7, PDPN, PHIP, MYH10	815	154	19333	2.6186	0.957037	0.12258	0.121526
GOTERM_BP_DIRECT	GO:0002544~chronic inflammatory response	5	0.571429	0.000811948	GJA1, THBS1, S100A9, S100A8, PTGES	815	11	19333	10.7825	0.959714	0.12258	0.121526
GOTERM_BP_DIRECT	GO:0001503~ossification	12	1.37143	0.000856485	MINPP1, ECM1, BMP1, SORT1, AHSG, COL5A2, SUCO, CCN2, SOST, MMP9, EGFR, RUNX2	815	85	19333	3.34891	0.966224	0.12258	0.121526
GOTERM_BP_DIRECT	GO:0043588~skin development	8	0.914286	0.000920518	TFAP2B, WDR48, COL5A3, PTCH2, ARRDC3, COL5A2, ITGB6, ASPRV1	815	38	19333	4.99399	0.973785	0.12258	0.121526
GOTERM_BP_DIRECT	GO:0010243~response to organonitrogen compound	6	0.685714	0.000928117	IL1A, ABCC4, CDKN1A, PSMB2, FUNDC1, TNIK	815	19	19333	7.49099	0.974561	0.12258	0.121526
GOTERM_BP_DIRECT	GO:0051603~proteolysis involved in cellular protein catabolic process	9	1.02857	0.000929529	PSMB4, PSMB2, CTSL, CAPN2, IDE, CTSS, CTSC, PSMB9, LGMN	815	49	19333	4.35701	0.974703	0.12258	0.121526
GOTERM_BP_DIRECT	GO:0051781~positive regulation of cell division	9	1.02857	0.000929529	IL1A, TGFB1, MACC1, IGF2, TGFA, PTN, FGFR2, PGF, VEGFA	815	49	19333	4.35701	0.974703	0.12258	0.121526
GOTERM_BP_DIRECT	GO:0090200~positive regulation of release of cytochrome c from mitochondria	7	0.8	0.000930044	MLLT11, FAM162A, BNIP3, PLAUR, PPIF, PMAIP1, MMP9	815	28	19333	5.93037	0.974754	0.12258	0.121526
GOTERM_BP_DIRECT	GO:0032496~response to lipopolysaccharide	17	1.94286	0.00104868	F2R, HMGB2, CSF2RB, GNG12, SOD2, PRDX3, GJA1, GJB2, NOCT, MAPKAPK2, S100A14, TAC1, S100A9, S100A8, FGFR2, PTGES, SNCA	815	158	19333	2.55231	0.984215	0.133408	0.132261
GOTERM_BP_DIRECT	GO:0030216~keratinocyte differentiation	10	1.14286	0.00108941	TGM1, ST14, CSTA, CLIC4, CDSN, ANXA1, KRT14, TXNIP, WNT16, PNPLA1	815	62	19333	3.82604	0.986565	0.133408	0.132261
GOTERM_BP_DIRECT	GO:0061436~establishment of skin barrier	7	0.8	0.00113137	FLG2, CYP26B1, STMN1, TMEM79, ALOX12B, SFN, PNPLA1	815	29	19333	5.72587	0.988621	0.133408	0.132261
GOTERM_BP_DIRECT	GO:0006915~apoptotic process	43	4.91429	0.00114716	BEX2, SH3KBP1, IFI6, DDX41, NR3C1, FXR1, PRDX3, PAK1, GJA1, PRDX5, PEG10, CASP4, PMAIP1, S100A14, TNS4, CTSC, MCL1, PLK3, EGLN3, GSDMA, SEMA6A, PDCD6IP, TNFRSF12A, CADM1, DAPK1, BNIP3, MMP9, ALOX15B, CD2, RNF144B, ALDH1A3, IL1A, TIAM1, DDIT4, JTB, CHI3L1, LTBR, SGK1, S100A9, SQSTM1, S100A8, FGFR2, FAIM	815	607	19333	1.68043	0.98931	0.133408	0.132261
GOTERM_BP_DIRECT	GO:0046718~viral entry into host cell	13	1.48571	0.0011954	SCARB1, TFRC, INSR, IDE, EGFR, DPP4, EFNB2, CTSL, ITGAV, ITGB6, ITGA5, CD46, CD55	815	102	19333	3.02332	0.991168	0.135046	0.133884
GOTERM_BP_DIRECT	GO:0002931~response to ischemia	10	1.14286	0.00137252	MAP2K3, GJB2, GJA1, P2RX4, PPIF, STUB1, NDNF, SQSTM1, CX3CL1, HK2	815	64	19333	3.70648	0.99562	0.150748	0.149452
GOTERM_BP_DIRECT	GO:0042127~regulation of cell proliferation	17	1.94286	0.00155402	TFAP2B, EGLN3, TGFB1, CDKN1B, ANXA1, STAT3, TNC, PLA2G4A, PDS5B, NDRG1, TOPORS, RNF126, PLAU, TXNIP, JTB, SGK1, JUNB	815	164	19333	2.45893	0.997865	0.153684	0.152363
GOTERM_BP_DIRECT	GO:0032526~response to retinoic acid	9	1.02857	0.00157582	NCOA1, SUZ12, GJB2, GJA1, RBP4, TFRC, PTCH1, IGFBP2, PTGES	815	53	19333	4.02817	0.998042	0.153684	0.152363
GOTERM_BP_DIRECT	GO:0000079~regulation of cyclin-dependent protein serine/threonine kinase activity	9	1.02857	0.00157582	DIRAS3, CDKN1A, CDKN1B, CCND2, CCNI, SFN, CDC6, CDK5R1, CDKN3	815	53	19333	4.02817	0.998042	0.153684	0.152363
GOTERM_BP_DIRECT	GO:0035987~endodermal cell differentiation	7	0.8	0.00163246	MMP14, LAMB3, LAMA3, FN1, ITGAV, ITGA5, MMP9	815	31	19333	5.35646	0.998435	0.153684	0.152363
GOTERM_BP_DIRECT	GO:0032967~positive regulation of collagen biosynthetic process	7	0.8	0.00163246	PRDX5, TGFB1, CREB3L1, F2R, SUCO, CCN2, SERPINB7	815	31	19333	5.35646	0.998435	0.153684	0.152363
GOTERM_BP_DIRECT	GO:0019886~antigen processing and presentation of exogenous peptide antigen via MHC class II	7	0.8	0.00163246	CD74, FCER1G, CTSL, IFI30, B2M, CTSS, LGMN	815	31	19333	5.35646	0.998435	0.153684	0.152363
GOTERM_BP_DIRECT	GO:0001836~release of cytochrome c from mitochondria	6	0.685714	0.00189276	GGCT, IFI6, PMAIP1, CCK, SFN, SOD2	815	22	19333	6.46949	0.999442	0.167413	0.165973
GOTERM_BP_DIRECT	GO:0043406~positive regulation of MAP kinase activity	11	1.25714	0.00189662	TENM1, KITLG, TGFB1, PTPRC, INSR, S100A12, TGFA, THBS1, AJUBA, EGFR, VEGFA	815	80	19333	3.2617	0.99945	0.167413	0.165973
GOTERM_BP_DIRECT	GO:0009612~response to mechanical stimulus	10	1.14286	0.00190531	MMP14, PTCH1, IGFBP2, CAPN2, TNC, TXNIP, CHI3L1, SOST, ETS1, THBS1	815	67	19333	3.54052	0.999469	0.167413	0.165973
GOTERM_BP_DIRECT	GO:0060348~bone development	9	1.02857	0.0020108	TTC9, GJA1, OGN, BGN, CCN4, DYM, PLS3, ITGB6, FGFR2	815	55	19333	3.8817	0.99965	0.172841	0.171355
GOTERM_BP_DIRECT	GO:0007275~multicellular organism development	20	2.28571	0.00213146	PHF3, NTRK2, EPHA4, HLF, VDR, FST, INSR, IGF2, HUNK, EGFR, GATM, BMP1, ZMYM4, ARHGDIB, LEPR, ROR1, HOXA1, ERG, CDK13, FGFR2	815	217	19333	2.18631	0.999783	0.179314	0.177772
GOTERM_BP_DIRECT	GO:0045893~positive regulation of transcription, DNA-templated	48	5.48571	0.0022378	RERE, PAGE4, PHF2, TGFB1I1, SETD7, HMGB2, CHD3, MLLT3, ETS1, EGFR, LRP6, GLI2, PDLIM1, ING2, ING3, MED30, SFR1, HAS3, TRIM25, EPC2, SOST, NCOA1, MAP2K3, CD74, TFAP2B, TGFB1, USP22, PTCH1, MGA, INSR, F2R, STAT3, FOXJ2, IL31RA, SMARCA1, ILF2, RUNX2, TOPORS, HIPK2, MLLT11, MDFIC, KAT6B, NFIB, BCL3, TRIM13, TAF7, MAPRE3, PHIP	815	724	19333	1.57269	0.999858	0.181223	0.179665
GOTERM_BP_DIRECT	GO:0033591~response to L-ascorbic acid	4	0.457143	0.00229165	IL1A, GSTP1, SOD2, RUNX2	815	7	19333	13.5551	0.999885	0.181223	0.179665
GOTERM_BP_DIRECT	GO:0060059~embryonic retina morphogenesis in camera-type eye	4	0.457143	0.00229165	RBP4, HIPK2, LRP6, CDON	815	7	19333	13.5551	0.999885	0.181223	0.179665
GOTERM_BP_DIRECT	GO:0043616~keratinocyte proliferation	6	0.685714	0.00284937	EFNB2, FST, CD109, PTCH1, SFN, WNT16	815	24	19333	5.93037	0.999987	0.216662	0.214799
GOTERM_BP_DIRECT	GO:0010839~negative regulation of keratinocyte proliferation	6	0.685714	0.00284937	EFNB2, VDR, CD109, PTCH1, SFN, FGFR2	815	24	19333	5.93037	0.999987	0.216662	0.214799
GOTERM_BP_DIRECT	GO:0042593~glucose homeostasis	13	1.48571	0.00309437	GPI, TFAP2B, NMB, INSR, PTCH1, STAT3, PYGL, RBP4, OAS1, LEPR, CCN4, PFKM, SIDT2	815	114	19333	2.70508	0.999995	0.230851	0.228866
GOTERM_BP_DIRECT	GO:0043123~positive regulation of I-kappaB kinase/NF-kappaB signaling	18	2.05714	0.00317261	CD74, ECM1, NDFIP2, TFRC, PLK2, F2R, CX3CL1, FKBP1A, IL1A, GJA1, TRIM13, F2RL1, S100A12, TRIM25, ROR1, LTBR, AJUBA, WLS	815	192	19333	2.22389	0.999997	0.232305	0.230308
GOTERM_BP_DIRECT	GO:0042475~odontogenesis of dentin-containing tooth	9	1.02857	0.0035153	CA2, FST, TNC, LRP4, SOSTDC1, ACVR2A, RUNX2, GLI2, LRP6	815	60	19333	3.55822	0.999999	0.250814	0.248658
GOTERM_BP_DIRECT	GO:0035425~autocrine signaling	4	0.457143	0.00355225	CD68, S100A9, S100A8, CX3CL1	815	8	19333	11.8607	0.999999	0.250814	0.248658
GOTERM_BP_DIRECT	GO:0046688~response to copper ion	5	0.571429	0.00378461	IL1A, PRNP, TFRC, LCAT, LOXL2	815	16	19333	7.41296	1	0.258783	0.256557
GOTERM_BP_DIRECT	GO:0000082~G1/S transition of mitotic cell cycle	10	1.14286	0.003796	PLK3, CDKN1A, CDKN1B, CDC34, CCND2, NASP, PLK2, RBBP8, CDC7, CDKN3	815	74	19333	3.2056	1	0.258783	0.256557
GOTERM_BP_DIRECT	GO:0032570~response to progesterone	7	0.8	0.00416139	NCOA1, GPI, GJB2, TGFB1, TXNIP, PTN, THBS1	815	37	19333	4.48785	1	0.278883	0.276485
GOTERM_BP_DIRECT	GO:0048839~inner ear development	8	0.914286	0.00471037	GJB2, TGFB1, CDKN1B, MAPKAPK2, ROR1, HOXA1, CXCL14, FREM2	815	50	19333	3.79544	1	0.309128	0.30647
GOTERM_BP_DIRECT	GO:0034614~cellular response to reactive oxygen species	7	0.8	0.00476905	PRDX3, PRDX5, ERCC6L2, TPM1, MAPT, MMP9, EGFR	815	38	19333	4.36974	1	0.309128	0.30647
GOTERM_BP_DIRECT	GO:1990000~amyloid fibril formation	6	0.685714	0.0048764	FKBP1A, CDSN, FURIN, MAPT, B2M, SNCA	815	27	19333	5.27144	1	0.310988	0.308314
GOTERM_BP_DIRECT	GO:0030388~fructose 1,6-bisphosphate metabolic process	4	0.457143	0.00516252	PFKL, ALDOC, PFKM, PFKP	815	9	19333	10.5429	1	0.318947	0.316204
GOTERM_BP_DIRECT	GO:0050999~regulation of nitric-oxide synthase activity	4	0.457143	0.00516252	IL1A, DDAH2, EGFR, ACVR2A	815	9	19333	10.5429	1	0.318947	0.316204
GOTERM_BP_DIRECT	GO:0007160~cell-matrix adhesion	12	1.37143	0.00541268	TIAM1, SRF, COL5A3, FN1, ITGAV, CCN2, ITGA5, ITGB6, LYPD5, NPNT, FREM1, VCL	815	107	19333	2.66035	1	0.329257	0.326426
GOTERM_BP_DIRECT	GO:0051179~localization	6	0.685714	0.0057343	PAK1, CDKN1B, ANXA1, SOST, TGFBI, SNCA	815	28	19333	5.08317	1	0.3409	0.337968
GOTERM_BP_DIRECT	GO:0007165~signal transduction	73	8.34286	0.0057765	GPI, TENM1, ECM1, TENM2, CALML5, GMFG, ARRB1, NR3C1, CXCL14, RERG, ELK3, SYDE2, GJA1, HINT1, ING2, ALCAM, RASSF3, PLAU, STMN1, PDE4B, CCN4, FAM3C, CCN2, MAP2K3, ANXA1, PRKCH, DAPK1, IGFBP2, PLAUR, HUNK, ANK3, VRK3, TEX2, YWHAZ, PGF, ARHGAP10, SPARCL1, MAPKAPK5, ERG, ATF6, CSNK1G2, PTGES, BEX2, CRABP2, NRXN1, CSF2RB, PIK3R1, NDRG1, PLCXD2, EGFR, ARHGAP12, SNX27, CCL7, GPNMB, CHN1, FLNB, SFN, FAM83…	815	1268	19333	1.36567	1	0.3409	0.337968
GOTERM_BP_DIRECT	GO:0045737~positive regulation of cyclin-dependent protein serine/threonine kinase activity	8	0.914286	0.00586901	CDKN1B, CCND2, CCNYL1, MAPRE3, CDC6, EGFR, CDK5R1, CKS1B	815	52	19333	3.64946	1	0.341265	0.338331
GOTERM_BP_DIRECT	GO:0032869~cellular response to insulin stimulus	12	1.37143	0.006217	PRKCI, PAK1, CPEB1, RAB12, GSTP1, INSR, RARRES2, RAB13, UCP2, MYO5A, PIK3R1, CPEB2	815	109	19333	2.61154	1	0.356261	0.353198
GOTERM_BP_DIRECT	GO:0002062~chondrocyte differentiation	8	0.914286	0.00652232	TGFB1, NFIB, PTH1R, CCN2, TGFBI, RUNX2, GLI2, SOX5	815	53	19333	3.5806	1	0.362535	0.359418
GOTERM_BP_DIRECT	GO:0070372~regulation of ERK1 and ERK2 cascade	6	0.685714	0.00669324	TIAM1, GSTP1, FN1, YWHAZ, EGFR, FGFR2	815	29	19333	4.90789	1	0.362535	0.359418
GOTERM_BP_DIRECT	GO:0046697~decidualization	6	0.685714	0.00669324	GJB2, TPPP3, GJA1, VDR, PTN, JUNB	815	29	19333	4.90789	1	0.362535	0.359418
GOTERM_BP_DIRECT	GO:0034113~heterotypic cell-cell adhesion	6	0.685714	0.00669324	CD2, PTPRC, NINJ1, ITGAV, CD47, ITGA5	815	29	19333	4.90789	1	0.362535	0.359418
GOTERM_BP_DIRECT	GO:1901796~regulation of signal transduction by p53 class mediator	7	0.8	0.00698311	PLK3, USP2, SMYD2, MAPKAPK5, SGK1, MLF1, HIPK2	815	41	19333	4.05001	1	0.373125	0.369916
GOTERM_BP_DIRECT	GO:0051272~positive regulation of cellular component movement	4	0.457143	0.00714597	STMN1, PDPN, ETS1, VEGFA	815	10	19333	9.48859	1	0.376736	0.373496
GOTERM_BP_DIRECT	GO:0021987~cerebral cortex development	10	1.14286	0.00748378	NCOA1, NTRK2, TUBB2B, BNIP3, DMD, PHACTR1, GNG12, LRP6, CDON, PALS1	815	82	19333	2.89286	1	0.386503	0.38318
GOTERM_BP_DIRECT	GO:0018149~peptide cross-linking	6	0.685714	0.007759	TGM1, CSTA, ANXA1, FN1, TGM5, THBS1	815	30	19333	4.74429	1	0.386503	0.38318
GOTERM_BP_DIRECT	GO:0045840~positive regulation of mitotic nuclear division	6	0.685714	0.007759	IL1A, INSR, NUSAP1, IGF2, TGFA, PHIP	815	30	19333	4.74429	1	0.386503	0.38318
GOTERM_BP_DIRECT	GO:0032870~cellular response to hormone stimulus	6	0.685714	0.007759	SOCS2, NCOA1, STAT3, IGFBP2, RAMP1, PGF	815	30	19333	4.74429	1	0.386503	0.38318
GOTERM_BP_DIRECT	GO:0010976~positive regulation of neuron projection development	13	1.48571	0.00781999	NTRK2, PRKCI, BCL11A, NDNF, PTN, CBFA2T2, CX3CL1, NPTN, ROR1, DMD, TOX, S100A9, SCN1B	815	128	19333	2.40921	1	0.386503	0.38318
GOTERM_BP_DIRECT	GO:0008285~negative regulation of cell proliferation	32	3.65714	0.00792363	TENM1, CDKN1A, CDKN1B, TGFB1I1, SRF, PDS5B, PTH1R, ETS1, THBS1, NDRG1, RERG, ING2, GPNMB, PDPN, SMYD2, QSOX1, ARID2, TFAP2B, TGFB1, VDR, RARRES1, F2R, STAT3, P3H2, CDC6, SOD2, PTPN14, ALOX15B, IL1A, FABP3, PTGES, CDKN3	815	464	19333	1.63596	1	0.386791	0.383465
GOTERM_BP_DIRECT	GO:0043154~negative regulation of cysteine-type endopeptidase activity involved in apoptotic process	9	1.02857	0.00826121	PRDX3, GPI, PRDX5, LAMP3, IFI6, SFN, THBS1, SNCA, VEGFA	815	69	19333	3.09411	1	0.398351	0.394926
GOTERM_BP_DIRECT	GO:1901216~positive regulation of neuron death	7	0.8	0.00882099	EFNB2, PRNP, DDIT4, CAPN2, MAPT, TAC1, SNCA	815	43	19333	3.86164	1	0.420219	0.416606
GOTERM_BP_DIRECT	GO:0006954~inflammatory response	29	3.31429	0.00930652	ECM1, THBS1, CX3CL1, CYP26B1, PRDX5, CCL7, CASP4, NFKBIZ, BLNK, S100A12, ITGB6, TAC1, MAP2K3, TGFB1, CCL22, ANXA1, SPINK7, RARRES2, F2R, STAT3, LYZ, IL1A, NINJ1, MAPKAPK2, CHST1, CHI3L1, F2RL1, S100A9, S100A8	815	413	19333	1.66567	1	0.427806	0.424128
GOTERM_BP_DIRECT	GO:0032308~positive regulation of prostaglandin secretion	4	0.457143	0.00952123	IL1A, P2RX4, PLA2G4A, PTGES	815	11	19333	8.62599	1	0.427806	0.424128
GOTERM_BP_DIRECT	GO:0071679~commissural neuron axon guidance	4	0.457143	0.00952123	FZD3, NFIB, PTCH1, VEGFA	815	11	19333	8.62599	1	0.427806	0.424128
GOTERM_BP_DIRECT	GO:0018401~peptidyl-proline hydroxylation to 4-hydroxy-L-proline	4	0.457143	0.00952123	ERO1A, EGLN3, P4HA2, P4HB	815	11	19333	8.62599	1	0.427806	0.424128
GOTERM_BP_DIRECT	GO:0006002~fructose 6-phosphate metabolic process	4	0.457143	0.00952123	PFKL, PFKM, HK2, PFKP	815	11	19333	8.62599	1	0.427806	0.424128
GOTERM_BP_DIRECT	GO:1903078~positive regulation of protein localization to plasma membrane	8	0.914286	0.00968547	PRNP, PRKCI, PRKCH, NRXN1, AGR2, PIK3R1, SQSTM1, EGFR	815	57	19333	3.32933	1	0.430296	0.426596
GOTERM_BP_DIRECT	GO:0042771~intrinsic apoptotic signaling pathway in response to DNA damage by p53 class mediator	6	0.685714	0.0102332	CDKN1A, BCL3, DDIT4, TMEM109, TOPORS, HIPK2	815	32	19333	4.44778	1	0.447792	0.443941
GOTERM_BP_DIRECT	GO:0032930~positive regulation of superoxide anion generation	5	0.571429	0.0105323	TGFB1, GSTP1, F2RL1, MAPT, EGFR	815	21	19333	5.64797	1	0.447792	0.443941
GOTERM_BP_DIRECT	GO:0043651~linoleic acid metabolic process	5	0.571429	0.0105323	ELOVL5, GSTP1, ALOX12B, ALOX15B, FADS1	815	21	19333	5.64797	1	0.447792	0.443941
GOTERM_BP_DIRECT	GO:0099072~regulation of postsynaptic specialization membrane neurotransmitter receptor levels	5	0.571429	0.0105323	EPS8, EFNB2, PRKCI, PORCN, SNX27	815	21	19333	5.64797	1	0.447792	0.443941
GOTERM_BP_DIRECT	GO:0071230~cellular response to amino acid stimulus	8	0.914286	0.0116307	NTRK2, CPEB1, COL5A2, DNMT3A, CAPN2, LAMTOR4, EGFR, ASS1	815	59	19333	3.21647	1	0.484981	0.480811
GOTERM_BP_DIRECT	GO:0046513~ceramide biosynthetic process	6	0.685714	0.0116523	CERS4, DEGS1, ALOX12B, SPTSSB, CYP4F22, PNPLA1	815	33	19333	4.31299	1	0.484981	0.480811
GOTERM_BP_DIRECT	GO:0022617~extracellular matrix disassembly	7	0.8	0.0121907	MMP14, MMP13, FURIN, LCP1, MMP9, CTSS, KLK7	815	46	19333	3.60979	1	0.502106	0.497788
GOTERM_BP_DIRECT	GO:0097193~intrinsic apoptotic signaling pathway	6	0.685714	0.0131994	MLLT11, CDKN1A, CASP4, IFI6, PMAIP1, HIPK2	815	34	19333	4.18614	1	0.538047	0.533421
GOTERM_BP_DIRECT	GO:0009749~response to glucose	9	1.02857	0.014436	LDHA, GJA1, PFKL, TGFB1, CDKN1B, TXNIP, CCN2, THBS1, SIDT2	815	76	19333	2.80912	1	0.58245	0.577442
GOTERM_BP_DIRECT	GO:0030511~positive regulation of transforming growth factor beta receptor signaling pathway	6	0.685714	0.0148794	SDCBP, ING2, TGFB1I1, NPNT, THBS1, HIPK2	815	35	19333	4.06654	1	0.58833	0.583271
GOTERM_BP_DIRECT	GO:0050832~defense response to fungus	6	0.685714	0.0148794	TGFB1, RNASE7, COTL1, S100A12, S100A9, S100A8	815	35	19333	4.06654	1	0.58833	0.583271
GOTERM_BP_DIRECT	GO:0033673~negative regulation of kinase activity	4	0.457143	0.0154999	PRDX3, CDKN1B, MAPT, AJUBA	815	13	19333	7.29891	1	0.590548	0.58547
GOTERM_BP_DIRECT	GO:0021794~thalamus development	4	0.457143	0.0154999	PTCHD1, OGDH, PTN, LRP6	815	13	19333	7.29891	1	0.590548	0.58547
GOTERM_BP_DIRECT	GO:0046902~regulation of mitochondrial membrane permeability	4	0.457143	0.0154999	BNIP3, STAT3, PPIF, PMAIP1	815	13	19333	7.29891	1	0.590548	0.58547
GOTERM_BP_DIRECT	GO:0098869~cellular oxidant detoxification	9	1.02857	0.015535	PRDX3, PRDX5, GPX2, NXN, GPX3, GSTP1, PRXL2C, S100A9, PTGES	815	77	19333	2.77264	1	0.590548	0.58547
GOTERM_BP_DIRECT	GO:0032760~positive regulation of tumor necrosis factor production	11	1.25714	0.0156822	CD2, IL1A, CD84, PTPRC, OAS1, STAT3, MAPKAPK2, ZBTB20, PIK3R1, THBS1, HLA-E	815	108	19333	2.41608	1	0.590548	0.58547
GOTERM_BP_DIRECT	GO:0060435~bronchiole development	3	0.342857	0.0162655	TGFB1, ITGB6, HOXA5	815	5	19333	14.2329	1	0.598316	0.593171
GOTERM_BP_DIRECT	GO:0002248~connective tissue replacement involved in inflammatory response wound healing	3	0.342857	0.0162655	IL1A, TGFB1, F2R	815	5	19333	14.2329	1	0.598316	0.593171
GOTERM_BP_DIRECT	GO:0001570~vasculogenesis	8	0.914286	0.0163425	MYO1E, NTRK2, TGFB1, TIPARP, ITGAV, JUNB, AMOT, VEGFA	815	63	19333	3.01225	1	0.598316	0.593171
GOTERM_BP_DIRECT	GO:0007267~cell-cell signaling	18	2.05714	0.0178406	NMB, CCL22, SH3KBP1, CXCL14, CX3CL1, PGF, NUDT3, EFNB2, GJA1, GJB2, CCL7, GPNMB, CCN4, MAPT, TAC1, S100A9, FGFR2, FADS1	815	230	19333	1.85646	1	0.639996	0.634493
GOTERM_BP_DIRECT	GO:0043410~positive regulation of MAPK cascade	14	1.6	0.0178774	MAP2K3, CD74, NTRK2, INSR, F2R, DUSP19, IGF2, ALOX12B, CX3CL1, VEGFA, PTPRC, ROR1, FGFR2, CDON	815	160	19333	2.07563	1	0.639996	0.634493
GOTERM_BP_DIRECT	GO:0043536~positive regulation of blood vessel endothelial cell migration	7	0.8	0.0179665	MAP2K3, TGFB1, P2RX4, ETS1, THBS1, AMOT, VEGFA	815	50	19333	3.32101	1	0.639996	0.634493
GOTERM_BP_DIRECT	GO:0050731~positive regulation of peptidyl-tyrosine phosphorylation	10	1.14286	0.0185951	PRNP, CD74, KITLG, TGFB1, PTPRC, IGF2, LRP4, CCK, ITGA5, VEGFA	815	95	19333	2.497	1	0.656473	0.650828
GOTERM_BP_DIRECT	GO:0016525~negative regulation of angiogenesis	12	1.37143	0.0193566	SEMA6A, PLK2, FOXJ2, KRIT1, PGK1, SEMA3E, PTN, THBS1, HLA-G, HOXA5, GTF2I, AMOT	815	128	19333	2.22389	1	0.677311	0.671486
GOTERM_BP_DIRECT	GO:0048013~ephrin receptor signaling pathway	7	0.8	0.0196599	EFNB2, TIAM1, EPHA4, PAK1, CHN1, MMP9, CDK5R1	815	51	19333	3.25589	1	0.681889	0.676025
GOTERM_BP_DIRECT	GO:0051897~positive regulation of protein kinase B signaling	12	1.37143	0.0203871	TGFB1, P2RX4, NRXN1, INSR, CPNE1, IGF2, CHI3L1, NRG1, THBS1, EGFR, CX3CL1, VEGFA	815	129	19333	2.20665	1	0.694801	0.688827
GOTERM_BP_DIRECT	GO:0007616~long-term memory	6	0.685714	0.0207591	PRNP, CCND2, PTCHD1, SRF, SGK1, TAC1	815	38	19333	3.7455	1	0.694801	0.688827
GOTERM_BP_DIRECT	GO:0071549~cellular response to dexamethasone stimulus	6	0.685714	0.0207591	GJB2, TGFB1, DDIT4, NR3C1, EGFR, ASS1	815	38	19333	3.7455	1	0.694801	0.688827
GOTERM_BP_DIRECT	GO:1902895~positive regulation of pri-miRNA transcription from RNA polymerase II promoter	7	0.8	0.0214587	TGFB1, POU2F1, SRF, STAT3, NR3C1, ETS1, EGFR	815	52	19333	3.19328	1	0.694801	0.688827
GOTERM_BP_DIRECT	GO:0008344~adult locomotory behavior	7	0.8	0.0214587	EPS8, CSTB, CCND2, SLITRK6, NTAN1, CLCN3, SNCA	815	52	19333	3.19328	1	0.694801	0.688827
GOTERM_BP_DIRECT	GO:0030593~neutrophil chemotaxis	9	1.02857	0.0219517	FCER1G, CCL22, CCL7, SAA1, PDE4B, S100A12, S100A9, S100A8, CX3CL1	815	82	19333	2.60358	1	0.694801	0.688827
GOTERM_BP_DIRECT	GO:0006919~activation of cysteine-type endopeptidase activity involved in apoptotic process	9	1.02857	0.0219517	EGLN3, FAM162A, F2R, PMAIP1, CCK, MAPT, S100A9, S100A8, SNCA	815	82	19333	2.60358	1	0.694801	0.688827
GOTERM_BP_DIRECT	GO:0016485~protein processing	9	1.02857	0.0219517	ADAM19, MMP14, BMP1, PTCH1, CPE, ECE1, FURIN, ASPRV1, CTSS	815	82	19333	2.60358	1	0.694801	0.688827
GOTERM_BP_DIRECT	GO:0036211~protein modification process	9	1.02857	0.0219517	ERO1A, TGM1, CDC34, ST8SIA4, CPE, ST3GAL6, PLOD2, TGM5, LOXL2	815	82	19333	2.60358	1	0.694801	0.688827
GOTERM_BP_DIRECT	GO:0030198~extracellular matrix organization	14	1.6	0.0224338	ERO1A, NDNF, FURIN, NPNT, MMP9, MMP14, MMP13, SPINT1, CRISPLD2, COL5A3, COL5A2, BCL3, SLC39A8, TGFBI	815	165	19333	2.01273	1	0.694801	0.688827
GOTERM_BP_DIRECT	GO:0006468~protein phosphorylation	32	3.65714	0.0225344	GMFG, CSF2RB, PIK3R1, MYLK, PAK1, STK38L, MAP4K3, CDON, PLK3, PRKCI, CDK19, TGFB1, PRKCH, DAPK1, STRADA, PLK2, INSR, PAQR3, HUNK, YWHAZ, ACVR2A, HIPK2, BCKDK, CD109, MAPKAPK2, TAF7, TNIK, ERG, CDK13, SGK1, SQSTM1, CSNK1G2	815	503	19333	1.50912	1	0.694801	0.688827
GOTERM_BP_DIRECT	GO:0007411~axon guidance	15	1.71429	0.0229418	LYPLA2, EPHA4, TENM2, SEMA6A, SEMA3D, NRXN1, LAMA3, SEMA3E, GLI2, EFNB2, BOC, NPTN, NEO1, SCN1B, CDK5R1	815	183	19333	1.94438	1	0.694801	0.688827
GOTERM_BP_DIRECT	GO:0010811~positive regulation of cell-substrate adhesion	6	0.685714	0.023012	AGR2, NDNF, PTN, ITGA5, NPNT, EDIL3	815	39	19333	3.64946	1	0.694801	0.688827
GOTERM_BP_DIRECT	GO:0050919~negative chemotaxis	6	0.685714	0.023012	DPP4, SEMA6A, SEMA3D, ITGAV, SEMA3E, NRG1	815	39	19333	3.64946	1	0.694801	0.688827
GOTERM_BP_DIRECT	GO:0000122~negative regulation of transcription from RNA polymerase II promoter	55	6.28571	0.0230613	TENM2, RIF1, HMGB2, ZBTB20, CHD3, ENO1, NR3C1, N4BP2L2, GLI2, LOXL2, ELK3, ING2, CREB3L1, LRRFIP1, S100A1, FST, USP3, USP2, DNMT3A, CBFA2T2, YWHAZ, TXNIP, IRF8, SINHCAF, SQSTM1, AJUBA, NFIX, CBFB, SATB1, RTF1, PHF21A, SDCBP, ATXN1, SMYD2, SNCA, SUZ12, SPEN, TFAP2B, PLK3, DR1, TGFB1, CBX5, BCL11A, VDR, PTCH1, STAT3, IGF2, HIPK2, VEGFA, SP2, NFIB, BHLHE40, TAF7, MXD1, FGFR2	815	973	19333	1.34088	1	0.694801	0.688827
GOTERM_BP_DIRECT	GO:0060347~heart trabecula formation	4	0.457143	0.0231662	FKBP1A, RBP4, SRF, ADGRG6	815	15	19333	6.32573	1	0.694801	0.688827
GOTERM_BP_DIRECT	GO:0007507~heart development	17	1.94286	0.0232468	MAP2K3, CDKN1A, TGFB1, CDKN1B, SRF, MBD1, FN1, ECE1, PTN, SOD2, GLI2, PDLIM1, IL1A, GJA1, RBP4, SMYD2, FREM2	815	219	19333	1.84139	1	0.694801	0.688827
GOTERM_BP_DIRECT	GO:0014068~positive regulation of phosphatidylinositol 3-kinase signaling	9	1.02857	0.0234303	NTRK2, INSR, F2R, FN1, F2RL1, ROR1, SEMA3E, WNT16, VEGFA	815	83	19333	2.57221	1	0.694801	0.688827
GOTERM_BP_DIRECT	GO:0001933~negative regulation of protein phosphorylation	9	1.02857	0.0234303	PRNP, CDKN1A, TGFB1, CADM1, CD109, PAQR3, ARRB1, C9ORF72, LRP6	815	83	19333	2.57221	1	0.694801	0.688827
GOTERM_BP_DIRECT	GO:0032914~positive regulation of transforming growth factor beta1 production	3	0.342857	0.0237223	SERPINB7, THBS1, CX3CL1	815	6	19333	11.8607	1	0.694801	0.688827
GOTERM_BP_DIRECT	GO:0060603~mammary gland duct morphogenesis	3	0.342857	0.0237223	PTCH1, NR3C1, GLI2	815	6	19333	11.8607	1	0.694801	0.688827
GOTERM_BP_DIRECT	GO:0008283~cell proliferation	15	1.71429	0.0249059	SUZ12, CD74, STAT3, NRG1, DDX41, PDS5B, PTH1R, SDCBP2, HIPK2, LIPG, POLR3G, TGFBI, YPEL5, PTGES, FAM83A	815	185	19333	1.92336	1	0.724103	0.717876
GOTERM_BP_DIRECT	GO:0042572~retinol metabolic process	7	0.8	0.0253827	ALDH1A3, RBP4, DGAT2, RDH12, DHRS9, SDR9C7, PNPLA2	815	54	19333	3.07501	1	0.732577	0.726278
GOTERM_BP_DIRECT	GO:0007224~smoothened signaling pathway	9	1.02857	0.0265947	PTCHD1, ARL13B, PTCH1, PTCH2, BOC, RUNX2, GLI2, HIPK2, CDON	815	85	19333	2.51169	1	0.761997	0.755445
GOTERM_BP_DIRECT	GO:0019827~stem cell population maintenance	7	0.8	0.0275125	MED30, RIF1, TUT4, STAT3, RTF1, ZNF358, MED28	815	55	19333	3.0191	1	0.768212	0.761606
GOTERM_BP_DIRECT	GO:0006469~negative regulation of protein kinase activity	8	0.914286	0.0275834	FABP4, PTPRC, GSTP1, DUSP19, TAF7, SFN, LRP6, SNCA	815	70	19333	2.71103	1	0.768212	0.761606
GOTERM_BP_DIRECT	GO:0071361~cellular response to ethanol	4	0.457143	0.0276389	CCL7, KCNMB1, DNMT3A, SOD2	815	16	19333	5.93037	1	0.768212	0.761606
GOTERM_BP_DIRECT	GO:0048266~behavioral response to pain	4	0.457143	0.0276389	P2RX4, LPAR5, CAPN2, THBS1	815	16	19333	5.93037	1	0.768212	0.761606
GOTERM_BP_DIRECT	GO:0030316~osteoclast differentiation	6	0.685714	0.0279774	TGFB1, TFRC, GPR183, CCN4, PIK3R1, JUNB	815	41	19333	3.47143	1	0.768212	0.761606
GOTERM_BP_DIRECT	GO:0030574~collagen catabolic process	6	0.685714	0.0279774	MMP14, MMP13, CTSL, FURIN, MMP9, CTSS	815	41	19333	3.47143	1	0.768212	0.761606
GOTERM_BP_DIRECT	GO:0000902~cell morphogenesis	9	1.02857	0.0282833	TGFB1, CAPZB, VDR, PDPN, NRG1, ITGB6, FRY, EGFR, SIDT2	815	86	19333	2.48248	1	0.771255	0.764624
GOTERM_BP_DIRECT	GO:0046686~response to cadmium ion	5	0.571429	0.0285891	GPI, PRNP, CDKN1B, SOD2, B2M	815	28	19333	4.23598	1	0.774256	0.767598
GOTERM_BP_DIRECT	GO:0006953~acute-phase response	6	0.685714	0.0306955	TFRC, AHSG, STAT3, SAA1, FN1, ASS1	815	42	19333	3.38878	1	0.819407	0.812361
GOTERM_BP_DIRECT	GO:0006260~DNA replication	11	1.25714	0.0317085	GINS2, RMI2, SUPT16H, NFIX, NASP, NFIA, NFIB, POLE3, CINP, MCM6, POLH	815	121	19333	2.1565	1	0.819407	0.812361
GOTERM_BP_DIRECT	GO:0007264~small GTPase mediated signal transduction	11	1.25714	0.0317085	DIRAS3, TIAM1, DOCK8, KRIT1, RAB38, CHML, RAPGEFL1, NUCB2, RERG, RHOBTB1, RALGPS2	815	121	19333	2.1565	1	0.819407	0.812361
GOTERM_BP_DIRECT	GO:0007613~memory	9	1.02857	0.0318795	ATXN1, PLK2, INSR, CCK, PTN, MAPT, ITGA5, NTAN1, LGMN	815	88	19333	2.42606	1	0.819407	0.812361
GOTERM_BP_DIRECT	GO:0010332~response to gamma radiation	5	0.571429	0.0320924	IL1A, PTPRC, CCL7, TRIM13, SOD2	815	29	19333	4.08991	1	0.819407	0.812361
GOTERM_BP_DIRECT	GO:0071280~cellular response to copper ion	5	0.571429	0.0320924	PRNP, MT2A, MT1A, MT1E, SNCA	815	29	19333	4.08991	1	0.819407	0.812361
GOTERM_BP_DIRECT	GO:0031116~positive regulation of microtubule polymerization	5	0.571429	0.0320924	PAK1, CDKN1B, TOGARAM1, MAPT, CDK5R1	815	29	19333	4.08991	1	0.819407	0.812361
GOTERM_BP_DIRECT	GO:0031017~exocrine pancreas development	3	0.342857	0.0322946	INSR, IGF2, WLS	815	7	19333	10.1663	1	0.819407	0.812361
GOTERM_BP_DIRECT	GO:0043129~surfactant homeostasis	4	0.457143	0.0325359	TGFB1, OAS1, ITGB6, VEGFA	815	17	19333	5.58152	1	0.819407	0.812361
GOTERM_BP_DIRECT	GO:0008637~apoptotic mitochondrial changes	4	0.457143	0.0325359	PPP2CB, PPIF, JTB, HK2	815	17	19333	5.58152	1	0.819407	0.812361
GOTERM_BP_DIRECT	GO:0055091~phospholipid homeostasis	4	0.457143	0.0325359	FABP3, TGFB1, LIPG, ITGB6	815	17	19333	5.58152	1	0.819407	0.812361
GOTERM_BP_DIRECT	GO:0051726~regulation of cell cycle	22	2.51429	0.0335029	PRNP, BEX2, CDKN1A, DR1, CDK19, TGFB1, CDKN1B, CCNI, STAT3, CABLES1, THBS1, MLF1, HIPK2, ZZZ3, ING3, PTPRC, EPC2, DMD, EVI2B, CDK13, JUNB, CDKN3	815	324	19333	1.61072	1	0.838421	0.831212
GOTERM_BP_DIRECT	GO:0048666~neuron development	7	0.8	0.0345984	TENM1, TENM2, SRF, DMD, SOD2, PBX1, GLI2	815	58	19333	2.86294	1	0.855014	0.847661
GOTERM_BP_DIRECT	GO:0048146~positive regulation of fibroblast proliferation	7	0.8	0.0345984	CD74, CDKN1A, RNASEH2B, TGFB1, FN1, CDC6, EGFR	815	58	19333	2.86294	1	0.855014	0.847661
GOTERM_BP_DIRECT	GO:0043524~negative regulation of neuron apoptotic process	13	1.48571	0.0366714	GPI, TFAP2B, NTRK2, PRKCI, GBE1, F2R, NDNF, ARRB1, SEMA3E, SOD2, HIPK2, LGMN, SNCA	815	159	19333	1.93949	1	0.896227	0.888521
GOTERM_BP_DIRECT	GO:0022900~electron transport chain	7	0.8	0.0371985	GPX2, STEAP4, ALDH2, P4HA2, NDUFA4L2, DEGS1, LOXL2	815	59	19333	2.81441	1	0.896227	0.888521
GOTERM_BP_DIRECT	GO:0045599~negative regulation of fat cell differentiation	7	0.8	0.0371985	TGFB1, SORT1, BBS12, TGFB1I1, CCN4, PTGR3, SOD2	815	59	19333	2.81441	1	0.896227	0.888521
GOTERM_BP_DIRECT	GO:0045785~positive regulation of cell adhesion	7	0.8	0.0371985	EPHA4, TPM1, SAA1, ITGAV, NRG1, P4HB, VEGFA	815	59	19333	2.81441	1	0.896227	0.888521
GOTERM_BP_DIRECT	GO:0033138~positive regulation of peptidyl-serine phosphorylation	9	1.02857	0.0378397	TENM1, NTRK2, PAK1, TGFB1, TFRC, NRXN1, EGFR, SNCA, VEGFA	815	91	19333	2.34608	1	0.896227	0.888521
GOTERM_BP_DIRECT	GO:0043149~stress fiber assembly	4	0.457143	0.0378528	PDLIM1, SRF, ARRB1, PHACTR1	815	18	19333	5.27144	1	0.896227	0.888521
GOTERM_BP_DIRECT	GO:0060749~mammary gland alveolus development	4	0.457143	0.0378528	SOCS2, TGFA, HOXA5, VEGFA	815	18	19333	5.27144	1	0.896227	0.888521
GOTERM_BP_DIRECT	GO:0016477~cell migration	19	2.17143	0.0384645	PRKCI, TGFB1, LAMB3, ATRNL1, SH3KBP1, LAMA3, ARPC5, THBS1, MMP9, SYDE2, TIAM1, PAK1, PDPN, ITGAV, LCP1, CD47, ITGB6, CCN2, HOXA5	815	271	19333	1.66313	1	0.90529	0.897506
GOTERM_BP_DIRECT	GO:0051092~positive regulation of NF-kappaB transcription factor activity	13	1.48571	0.0397632	PRKCI, TGFB1, PRKCH, TFRC, STAT3, CX3CL1, PRDX3, TRIM13, S100A12, TRIM25, ROR1, S100A9, S100A8	815	161	19333	1.9154	1	0.91013	0.902304
GOTERM_BP_DIRECT	GO:0042327~positive regulation of phosphorylation	5	0.571429	0.0398211	SDCBP, THBS1, BTBD10, EGFR, VEGFA	815	31	19333	3.82604	1	0.91013	0.902304
GOTERM_BP_DIRECT	GO:0031069~hair follicle morphogenesis	5	0.571429	0.0398211	FST, TMEM79, SOSTDC1, FGFR2, GLI2	815	31	19333	3.82604	1	0.91013	0.902304
GOTERM_BP_DIRECT	GO:0035633~maintenance of permeability of blood-brain barrier	5	0.571429	0.0398211	SLC12A2, GJA1, DMD, VCL, JAM2	815	31	19333	3.82604	1	0.91013	0.902304
GOTERM_BP_DIRECT	GO:0005977~glycogen metabolic process	5	0.571429	0.0398211	PPP1R2, UGP2, GBE1, LEPR, PYGL	815	31	19333	3.82604	1	0.91013	0.902304
GOTERM_BP_DIRECT	GO:0048227~plasma membrane to endosome transport	3	0.342857	0.0418754	RAB5B, SORT1, COMMD1	815	8	19333	8.89555	1	0.926495	0.918528
GOTERM_BP_DIRECT	GO:0098883~synapse disassembly	3	0.342857	0.0418754	EPHA4, CX3CL1, C1QC	815	8	19333	8.89555	1	0.926495	0.918528
GOTERM_BP_DIRECT	GO:0002729~positive regulation of natural killer cell cytokine production	3	0.342857	0.0418754	CLNK, HLA-G, HLA-E	815	8	19333	8.89555	1	0.926495	0.918528
GOTERM_BP_DIRECT	GO:0010757~negative regulation of plasminogen activation	3	0.342857	0.0418754	PLAU, SERPINE1, THBS1	815	8	19333	8.89555	1	0.926495	0.918528
GOTERM_BP_DIRECT	GO:0045606~positive regulation of epidermal cell differentiation	3	0.342857	0.0418754	PTCH1, PTCH2, SFN	815	8	19333	8.89555	1	0.926495	0.918528
GOTERM_BP_DIRECT	GO:0043065~positive regulation of apoptotic process	22	2.51429	0.0422728	NCOA1, CDK19, TGFB1, TNFRSF12A, DAPK1, BNIP3, CCK, PTN, MMP9, MLLT11, ALDH1A3, LDHA, ING3, FAM162A, KCNMA1, TXNIP, PMAIP1, ATF6, SQSTM1, HOXA5, MCL1, SNCA	815	332	19333	1.5719	1	0.926495	0.918528
GOTERM_BP_DIRECT	GO:0001654~eye development	6	0.685714	0.0431873	RBP4, SIPA1L3, ATF6, FREM2, PBX1, HIPK2	815	46	19333	3.09411	1	0.926495	0.918528
GOTERM_BP_DIRECT	GO:0072089~stem cell proliferation	6	0.685714	0.0431873	NFIB, CD109, PTCH1, SFN, RUNX2, PBX1	815	46	19333	3.09411	1	0.926495	0.918528
GOTERM_BP_DIRECT	GO:0030890~positive regulation of B cell proliferation	6	0.685714	0.0431873	CD74, CDKN1A, PTPRC, TFRC, GPR183, SLC39A10	815	46	19333	3.09411	1	0.926495	0.918528
GOTERM_BP_DIRECT	GO:0061098~positive regulation of protein tyrosine kinase activity	6	0.685714	0.0431873	PRNP, EPHA4, CD79A, INSR, NRG1, EGFR	815	46	19333	3.09411	1	0.926495	0.918528
GOTERM_BP_DIRECT	GO:0050921~positive regulation of chemotaxis	4	0.457143	0.0435832	TGFB1, RARRES2, F2RL1, THBS1	815	19	19333	4.99399	1	0.926495	0.918528
GOTERM_BP_DIRECT	GO:0001709~cell fate determination	4	0.457143	0.0435832	CYP26B1, PTCH1, PTCH2, MCL1	815	19	19333	4.99399	1	0.926495	0.918528
GOTERM_BP_DIRECT	GO:0045926~negative regulation of growth	4	0.457143	0.0435832	MT2A, MT1A, ALOX15B, MT1E	815	19	19333	4.99399	1	0.926495	0.918528
GOTERM_BP_DIRECT	GO:0007159~leukocyte cell-cell adhesion	5	0.571429	0.0440479	NT5E, PTPRC, MSN, ITGA5, JAM2	815	32	19333	3.70648	1	0.931366	0.923357
GOTERM_BP_DIRECT	GO:0032092~positive regulation of protein binding	8	0.914286	0.0457841	FKBP1A, TIAM1, PLK2, KRIT1, IDE, B2M, RAMP1, HIPK2	815	78	19333	2.43297	1	0.962928	0.954648
GOTERM_BP_DIRECT	GO:0010629~negative regulation of gene expression	21	2.4	0.0461294	CDKN1A, RNASEH2B, NDFIP2, TGFB1, TIPARP, VDR, NRXN1, MBD1, STAT3, HMGB2, ZBTB20, VEGFA, PPP2CB, CREB3L1, NOCT, CPNE1, MAPT, CCN2, CD46, RBMS3, LGMN	815	316	19333	1.57643	1	0.965056	0.956758
GOTERM_BP_DIRECT	GO:0006091~generation of precursor metabolites and energy	6	0.685714	0.0467226	PPP1R2, GNPDA1, ACOX1, GBE1, OGDH, CROT	815	47	19333	3.02827	1	0.970634	0.962288
GOTERM_BP_DIRECT	GO:0009952~anterior/posterior pattern specification	9	1.02857	0.046887	BHLHE40, MLLT3, HOXA5, ACVR2A, PBX1, GLI2, HOXA4, HIPK2, CDON	815	95	19333	2.2473	1	0.970634	0.962288
GOTERM_BP_DIRECT	GO:0002040~sprouting angiogenesis	5	0.571429	0.0485163	SEMA3E, THBS1, PGF, LOXL2, VEGFA	815	33	19333	3.59416	1	0.999132	0.99054
GOTERM_BP_DIRECT	GO:0044849~estrous cycle	4	0.457143	0.0497188	NCOA1, ANXA1, PTN, ETS1	815	20	19333	4.74429	1	1	0.991652
GOTERM_BP_DIRECT	GO:2000647~negative regulation of stem cell proliferation	4	0.457143	0.0497188	NFIB, CD109, PTCH1, SFN	815	20	19333	4.74429	1	1	0.991652
GOTERM_BP_DIRECT	GO:0050770~regulation of axonogenesis	4	0.457143	0.0497188	EPHA4, PAK1, RUFY3, CHN1	815	20	19333	4.74429	1	1	0.991652
GOTERM_BP_DIRECT	GO:0055093~response to hyperoxia	4	0.457143	0.0497188	CDKN1A, BNIP3, PDPN, SOD2	815	20	19333	4.74429	1	1	0.991652
GOTERM_BP_DIRECT	GO:0006508~proteolysis	26	2.97143	0.0501496	IDE, KLK7, CTSS, DPP4, SCPEP1, SDCBP, CAPNS1, PLAU, CTSL, CASP4, CPNE1, CLCA2, CAPN2, RHBDL2, CTSC, TMPRSS11A, ST14, TMPRSS11E, TMPRSS11F, MMP9, MMP14, BMP1, MMP13, MASP1, LGMN, OTULINL	815	418	19333	1.4755	1	1	0.991652
GOTERM_BP_DIRECT	GO:0032147~activation of protein kinase activity	8	0.914286	0.0513034	PRNP, PAK1, STRADA, INSR, DUSP19, TNIK, CDK5R1, VEGFA	815	80	19333	2.37215	1	1	0.991652
GOTERM_BP_DIRECT	GO:0006511~ubiquitin-dependent protein catabolic process	19	2.17143	0.051551	NDFIP2, PSMD11, KLHL15, USP3, USP22, USP2, RNF8, RNF19B, ARRB1, UCHL3, NTAN1, TOPORS, RNF144B, RNF126, HERC3, CDC34, TRIM25, STUB1, SQSTM1	815	281	19333	1.60394	1	1	0.991652
GOTERM_BP_DIRECT	GO:0006464~cellular protein modification process	9	1.02857	0.0518979	ERO1A, TGM1, CDC34, ST8SIA4, CPE, ST3GAL6, PLOD2, TGM5, LOXL2	815	97	19333	2.20096	1	1	0.991652
GOTERM_BP_DIRECT	GO:0030070~insulin processing	3	0.342857	0.0523648	ERO1A, CPE, P4HB	815	9	19333	7.90716	1	1	0.991652
GOTERM_BP_DIRECT	GO:0010960~magnesium ion homeostasis	3	0.342857	0.0523648	TFAP2B, ANK3, EGFR	815	9	19333	7.90716	1	1	0.991652
GOTERM_BP_DIRECT	GO:0048699~generation of neurons	3	0.342857	0.0523648	LRP4, MAPT, PALS1	815	9	19333	7.90716	1	1	0.991652
GOTERM_BP_DIRECT	GO:0045959~negative regulation of complement activation, classical pathway	3	0.342857	0.0523648	SUSD4, CD46, CD55	815	9	19333	7.90716	1	1	0.991652
GOTERM_BP_DIRECT	GO:0051122~hepoxilin biosynthetic process	3	0.342857	0.0523648	GSTP1, ALOX12B, ALOX15B	815	9	19333	7.90716	1	1	0.991652
GOTERM_BP_DIRECT	GO:0030336~negative regulation of cell migration	14	1.6	0.053052	CD74, EPHA4, CLIC4, SRF, TPM1, SERPINE1, PTN, ALOX15B, CX3CL1, ING2, SINHCAF, ARID2, VCL, SCAI	815	187	19333	1.77594	1	1	0.991652
GOTERM_BP_DIRECT	GO:0050873~brown fat cell differentiation	5	0.571429	0.0532252	ERO1A, FABP3, FABP4, LAMB3, BNIP3	815	34	19333	3.48845	1	1	0.991652
GOTERM_BP_DIRECT	GO:0048568~embryonic organ development	5	0.571429	0.0532252	WDR48, PTCH1, ARID2, FGFR2, PBX1	815	34	19333	3.48845	1	1	0.991652
GOTERM_BP_DIRECT	GO:0035924~cellular response to vascular endothelial growth factor stimulus	5	0.571429	0.0532252	MAP2K3, SEMA6A, ANXA1, MAPKAPK2, VEGFA	815	34	19333	3.48845	1	1	0.991652
GOTERM_BP_DIRECT	GO:0046330~positive regulation of JNK cascade	9	1.02857	0.0545276	IL1A, SDCBP, DUSP19, F2RL1, CCN2, TNIK, LTBR, WNT16, HIPK2	815	98	19333	2.1785	1	1	0.991652
GOTERM_BP_DIRECT	GO:0032757~positive regulation of interleukin-8 production	7	0.8	0.0553933	CD2, CD74, F2R, STAT3, SERPINE1, F2RL1, CHI3L1	815	65	19333	2.55462	1	1	0.991652
GOTERM_BP_DIRECT	GO:0006693~prostaglandin metabolic process	4	0.457143	0.0562499	ACOX1, GSTP1, PTGR3, PTGES	815	21	19333	4.51838	1	1	0.991652
GOTERM_BP_DIRECT	GO:0007171~activation of transmembrane receptor protein tyrosine kinase activity	4	0.457143	0.0562499	IGF2, TGFA, NRG1, EGFR	815	21	19333	4.51838	1	1	0.991652
GOTERM_BP_DIRECT	GO:0097192~extrinsic apoptotic signaling pathway in absence of ligand	5	0.571429	0.058173	IL1A, KITLG, ITGAV, CX3CL1, MCL1	815	35	19333	3.38878	1	1	0.991652
GOTERM_BP_DIRECT	GO:0045773~positive regulation of axon extension	5	0.571429	0.058173	PAK1, SRF, RUFY3, FN1, MAPT	815	35	19333	3.38878	1	1	0.991652
GOTERM_BP_DIRECT	GO:0006493~protein O-linked glycosylation	6	0.685714	0.0583302	ST6GALNAC2, GALNT3, GALNT1, GALNT18, TRAK1, GALNT10	815	50	19333	2.84658	1	1	0.991652
GOTERM_BP_DIRECT	GO:0045109~intermediate filament organization	7	0.8	0.0588662	KRT80, KRT4, KRT15, KRT14, KRT13, KRT23, KLHL24	815	66	19333	2.51591	1	1	0.991652
GOTERM_BP_DIRECT	GO:0005975~carbohydrate metabolic process	13	1.48571	0.0600562	GPI, MDH1, GALNT3, GBE1, INSR, FUCA2, IDH2, PYGL, LDHA, GNPDA1, ALDH2, HAS3, CHI3L1	815	172	19333	1.7929	1	1	0.991652
GOTERM_BP_DIRECT	GO:0008286~insulin receptor signaling pathway	7	0.8	0.0624661	INSR, RARRES2, IGF2, PHIP, AP3S1, IDE, PIK3R1	815	67	19333	2.47836	1	1	0.991652
GOTERM_BP_DIRECT	GO:0010718~positive regulation of epithelial to mesenchymal transition	6	0.685714	0.0625335	SDCBP, TIAM1, TGFB1, TGFB1I1, PDPN, LOXL2	815	51	19333	2.79076	1	1	0.991652
GOTERM_BP_DIRECT	GO:0002009~morphogenesis of an epithelium	4	0.457143	0.0631654	CA2, TNC, VCL, FREM2	815	22	19333	4.31299	1	1	0.991652
GOTERM_BP_DIRECT	GO:0006977~DNA damage response, signal transduction by p53 class mediator resulting in cell cycle arrest	4	0.457143	0.0631654	PLK3, CDKN1A, CDKN1B, PLK2	815	22	19333	4.31299	1	1	0.991652
GOTERM_BP_DIRECT	GO:0001502~cartilage condensation	4	0.457143	0.0631654	BMP1, CCN2, OTOR, SOX5	815	22	19333	4.31299	1	1	0.991652
GOTERM_BP_DIRECT	GO:0072593~reactive oxygen species metabolic process	5	0.571429	0.0633576	BNIP3, DDIT4, IFI6, PMAIP1, CCN2	815	36	19333	3.29465	1	1	0.991652
GOTERM_BP_DIRECT	GO:0010043~response to zinc ion	5	0.571429	0.0633576	CA2, KRT14, SOD2, S100A8, ASS1	815	36	19333	3.29465	1	1	0.991652
GOTERM_BP_DIRECT	GO:0051017~actin filament bundle assembly	5	0.571429	0.0633576	EPS8, CALD1, PLS3, DMD, LCP1	815	36	19333	3.29465	1	1	0.991652
GOTERM_BP_DIRECT	GO:0002474~antigen processing and presentation of peptide antigen via MHC class I	3	0.342857	0.0636695	B2M, HLA-G, HLA-E	815	10	19333	7.11644	1	1	0.991652
GOTERM_BP_DIRECT	GO:1902806~regulation of cell cycle G1/S phase transition	3	0.342857	0.0636695	CDKN1A, CDKN1B, MLF1	815	10	19333	7.11644	1	1	0.991652
GOTERM_BP_DIRECT	GO:0010225~response to UV-C	3	0.342857	0.0636695	BCL3, POLH, HMGN1	815	10	19333	7.11644	1	1	0.991652
GOTERM_BP_DIRECT	GO:0050764~regulation of phagocytosis	3	0.342857	0.0636695	SCARB1, PTPRC, ITGAV	815	10	19333	7.11644	1	1	0.991652
GOTERM_BP_DIRECT	GO:0002011~morphogenesis of an epithelial sheet	3	0.342857	0.0636695	SRF, ARHGAP12, PALS1	815	10	19333	7.11644	1	1	0.991652
GOTERM_BP_DIRECT	GO:0033622~integrin activation	3	0.342857	0.0636695	KRIT1, FN1, CX3CL1	815	10	19333	7.11644	1	1	0.991652
GOTERM_BP_DIRECT	GO:0071222~cellular response to lipopolysaccharide	14	1.6	0.064841	MAP2K3, CDK19, GSTP1, SERPINE1, HMGB2, PRPF8, ASS1, EFNB2, IL1A, PDE4B, CAPN2, IRF8, CD68, B2M	815	193	19333	1.72073	1	1	0.991652
GOTERM_BP_DIRECT	GO:0007015~actin filament organization	11	1.25714	0.066526	MYO1D, MYO1E, PRKCI, TPM4, SH3KBP1, RUFY3, TMOD3, TPM1, MYO5A, RHOBTB1, ARHGAP12	815	138	19333	1.89084	1	1	0.991652
GOTERM_BP_DIRECT	GO:0030148~sphingolipid biosynthetic process	6	0.685714	0.0669032	CERS4, ELOVL5, ORMDL2, DEGS1, SPTSSB, CSNK1G2	815	52	19333	2.73709	1	1	0.991652
GOTERM_BP_DIRECT	GO:0007157~heterophilic cell-cell adhesion via plasma membrane cell adhesion molecules	6	0.685714	0.0669032	TENM1, TENM2, ALCAM, CADM1, NRXN1, ITGA5	815	52	19333	2.73709	1	1	0.991652
GOTERM_BP_DIRECT	GO:0035556~intracellular signal transduction	27	3.08571	0.0680955	TFRC, ANP32A, TGFA, SOCS2, SDCBP, PAK1, RASSF3, STMN1, CHN1, BLNK, STK38L, CCN2, MAP4K3, PRKCI, PRKCH, DAPK1, S100A1, HUNK, NSMCE1, NRG1, SDCBP2, MAPKAPK2, CLNK, MAPKAPK5, TNIK, SGK1, SQSTM1	815	453	19333	1.41386	1	1	0.991652
GOTERM_BP_DIRECT	GO:0006882~cellular zinc ion homeostasis	5	0.571429	0.0687761	MT2A, MT1A, SLC39A10, SLC39A8, MT1E	815	37	19333	3.2056	1	1	0.991652
GOTERM_BP_DIRECT	GO:0006979~response to oxidative stress	10	1.14286	0.0695195	ERO1A, PAGE4, PDLIM1, PRDX3, PRNP, PRDX5, MMP14, GPX2, GPX3, MSRB3	815	121	19333	1.96045	1	1	0.991652
GOTERM_BP_DIRECT	GO:0048754~branching morphogenesis of an epithelial tube	4	0.457143	0.0704529	PAK1, MMP14, CLIC4, GLI2	815	23	19333	4.12547	1	1	0.991652
GOTERM_BP_DIRECT	GO:0051016~barbed-end actin filament capping	4	0.457143	0.0704529	EPS8, CAPZB, CAPG, ADD3	815	23	19333	4.12547	1	1	0.991652
GOTERM_BP_DIRECT	GO:0042542~response to hydrogen peroxide	6	0.685714	0.0714384	PRDX3, PPP2CB, LDHA, CAPN2, TXNIP, SOD2	815	53	19333	2.68545	1	1	0.991652
GOTERM_BP_DIRECT	GO:0016055~Wnt signaling pathway	14	1.6	0.0735962	NXN, TGFB1I1, LRP4, RTF1, WNT16, LRP6, PORCN, CCN4, SOSTDC1, CPE, TNIK, SOST, CSNK1G2, WLS	815	197	19333	1.68579	1	1	0.991652
GOTERM_BP_DIRECT	GO:0048661~positive regulation of smooth muscle cell proliferation	7	0.8	0.0740284	ABCC4, TGFB1, CCN4, THBS1, EGFR, FGFR2, CX3CL1	815	70	19333	2.37215	1	1	0.991652
GOTERM_BP_DIRECT	GO:0014070~response to organic cyclic compound	7	0.8	0.0740284	ABCC4, MMP14, KITLG, PSMB2, FST, FADS1, PTGES	815	70	19333	2.37215	1	1	0.991652
GOTERM_BP_DIRECT	GO:2001240~negative regulation of extrinsic apoptotic signaling pathway in absence of ligand	5	0.571429	0.0744251	IL1A, IFI6, NRG1, CX3CL1, MCL1	815	38	19333	3.12125	1	1	0.991652
GOTERM_BP_DIRECT	GO:0007204~positive regulation of cytosolic calcium ion concentration	12	1.37143	0.0756313	CD52, GJA1, NMB, F2R, SAA1, NPTN, F2RL1, ITGAV, PTH1R, TAC1, CD55, LRP6	815	160	19333	1.77911	1	1	0.991652
GOTERM_BP_DIRECT	GO:0019885~antigen processing and presentation of endogenous peptide antigen via MHC class I	3	0.342857	0.0757025	IDE, B2M, TAPBP	815	11	19333	6.46949	1	1	0.991652
GOTERM_BP_DIRECT	GO:0032675~regulation of interleukin-6 production	3	0.342857	0.0757025	MAPKAPK2, CAPN2, CD47	815	11	19333	6.46949	1	1	0.991652
GOTERM_BP_DIRECT	GO:1903706~regulation of hemopoiesis	3	0.342857	0.0757025	KAT6B, PTN, MYSM1	815	11	19333	6.46949	1	1	0.991652
GOTERM_BP_DIRECT	GO:0060055~angiogenesis involved in wound healing	3	0.342857	0.0757025	SRF, ETS1, CX3CL1	815	11	19333	6.46949	1	1	0.991652
GOTERM_BP_DIRECT	GO:0045059~positive thymic T cell selection	3	0.342857	0.0757025	CD74, PTPRC, SRF	815	11	19333	6.46949	1	1	0.991652
GOTERM_BP_DIRECT	GO:0043030~regulation of macrophage activation	3	0.342857	0.0757025	CD74, CD84, SNCA	815	11	19333	6.46949	1	1	0.991652
GOTERM_BP_DIRECT	GO:0030282~bone mineralization	6	0.685714	0.0761379	MINPP1, MMP13, GPNMB, PTH1R, PTN, FGFR2	815	54	19333	2.63572	1	1	0.991652
GOTERM_BP_DIRECT	GO:0043966~histone H3 acetylation	6	0.685714	0.0761379	DR1, ZZZ3, KAT6B, USP22, POLE3, TAF7	815	54	19333	2.63572	1	1	0.991652
GOTERM_BP_DIRECT	GO:0045821~positive regulation of glycolytic process	4	0.457143	0.0780992	INSR, ENTPD5, PRXL2C, ZBTB20	815	24	19333	3.95358	1	1	0.991652
GOTERM_BP_DIRECT	GO:0044772~mitotic cell cycle phase transition	4	0.457143	0.0780992	CCND2, CCNI, TMOD3, CKS1B	815	24	19333	3.95358	1	1	0.991652
GOTERM_BP_DIRECT	GO:0060155~platelet dense granule organization	4	0.457143	0.0780992	F2R, RAB38, AP3S1, AP1M1	815	24	19333	3.95358	1	1	0.991652
GOTERM_BP_DIRECT	GO:2000249~regulation of actin cytoskeleton reorganization	4	0.457143	0.0780992	TGFB1, GMFG, ARHGDIB, SEMA3E	815	24	19333	3.95358	1	1	0.991652
GOTERM_BP_DIRECT	GO:1905168~positive regulation of double-strand break repair via homologous recombination	5	0.571429	0.0803009	ING3, WDR48, RBBP8, EPC2, ARID2	815	39	19333	3.04121	1	1	0.991652
GOTERM_BP_DIRECT	GO:0045944~positive regulation of transcription from RNA polymerase II promoter	62	7.08571	0.0808931	PTPRN, HMGB2, ARRB1, TCF20, NR3C1, ETS1, MYSM1, CX3CL1, GLI2, ELK3, ZMIZ2, CREB3L1, NFATC2IP, HOXA1, JUNB, HOXA5, GTF2I, CDON, NCOA1, ZNF484, VEZF1, NPNT, RUNX2, IL1A, KAT6B, IRF8, PHIP, ERG, ATF6, SQSTM1, ZNF197, NFIX, HLF, CBFB, SRF, PIK3R1, EGFR, LRP6, HSF2, TFAP2B, DR1, TGFB1, POU2F1, BCL11A, VDR, MACC1, STAT3, FOXJ2, IGF2, SMARCA1, ACVR2A, PBX1, HIPK2, VEGFA, NFIA, NFIB, BCL3, TAF7, F2RL1, P…	815	1210	19333	1.21548	1	1	0.991652
GOTERM_BP_DIRECT	GO:0051496~positive regulation of stress fiber assembly	6	0.685714	0.0810005	PAK1, TPM1, CD47, CCN2, TAC1, AMOT	815	55	19333	2.5878	1	1	0.991652
GOTERM_BP_DIRECT	GO:0031334~positive regulation of protein complex assembly	6	0.685714	0.0810005	TGFB1, TFRC, CCK, NRG1, AJUBA, VEGFA	815	55	19333	2.5878	1	1	0.991652
GOTERM_BP_DIRECT	GO:0001649~osteoblast differentiation	10	1.14286	0.0814997	CBFB, TPM4, GPNMB, CREB3L1, IGF2, TNC, CCN4, JUNB, RUNX2, GLI2	815	125	19333	1.89772	1	1	0.991652
GOTERM_BP_DIRECT	GO:0050679~positive regulation of epithelial cell proliferation	7	0.8	0.082369	TGFB1, WDR48, TGFA, EGFR, FGFR2, RUNX2, VEGFA	815	72	19333	2.30625	1	1	0.991652
GOTERM_BP_DIRECT	GO:0070488~neutrophil aggregation	2	0.228571	0.0824377	S100A9, S100A8	815	2	19333	23.7215	1	1	0.991652
GOTERM_BP_DIRECT	GO:0071604~transforming growth factor beta production	2	0.228571	0.0824377	ITGAV, ITGB6	815	2	19333	23.7215	1	1	0.991652
GOTERM_BP_DIRECT	GO:0036145~dendritic cell homeostasis	2	0.228571	0.0824377	GPR183, F2R	815	2	19333	23.7215	1	1	0.991652
GOTERM_BP_DIRECT	GO:1904464~regulation of matrix metallopeptidase secretion	2	0.228571	0.0824377	SLC12A2, RAP1GDS1	815	2	19333	23.7215	1	1	0.991652
GOTERM_BP_DIRECT	GO:0043373~CD4-positive, alpha-beta T cell lineage commitment	2	0.228571	0.0824377	CTSL, TOX	815	2	19333	23.7215	1	1	0.991652
GOTERM_BP_DIRECT	GO:0061355~Wnt protein secretion	2	0.228571	0.0824377	PORCN, WLS	815	2	19333	23.7215	1	1	0.991652
GOTERM_BP_DIRECT	GO:1905179~negative regulation of cardiac muscle tissue regeneration	2	0.228571	0.0824377	CDKN1A, CDKN1B	815	2	19333	23.7215	1	1	0.991652
GOTERM_BP_DIRECT	GO:0018105~peptidyl-serine phosphorylation	13	1.48571	0.0836371	NTRK2, PRKCI, PRKCH, PLK2, CDC7, VRK3, HIPK2, MAPKAPK2, STK38L, MAPKAPK5, SGK1, CSNK1G2, CDK5R1	815	182	19333	1.69439	1	1	0.991652
GOTERM_BP_DIRECT	GO:0010628~positive regulation of gene expression	30	3.42857	0.0845116	TFRC, NRXN1, TNC, ALOX12B, ETS1, GJA1, CYP26B1, LAMP3, BLNK, AGR2, CCN2, HOXA5, CD74, NTRK2, TGFB1, BCL11A, VDR, STAT3, FN1, MSN, NRG1, ANK3, WNT16, RUNX2, VEGFA, ADAM19, IL1A, SLC26A9, CD46, RBMS3	815	525	19333	1.35551	1	1	0.991652
GOTERM_BP_DIRECT	GO:0006814~sodium ion transport	8	0.914286	0.0849849	SLC12A2, SLC10A5, SLC38A1, SCNN1B, SLC23A1, SGK1, SLC5A3, SCN1B	815	90	19333	2.10858	1	1	0.991652
GOTERM_BP_DIRECT	GO:0007265~Ras protein signal transduction	8	0.914286	0.0849849	SDCBP, CDKN1A, KITLG, PLK2, MAPKAPK5, RAPGEFL1, RERG, RALGPS2	815	90	19333	2.10858	1	1	0.991652
GOTERM_BP_DIRECT	GO:0002376~immune system process	6	0.685714	0.0860243	CADM1, IRAG2, IRF8, MYSM1, SQSTM1, PSMB9	815	56	19333	2.54159	1	1	0.991652
GOTERM_BP_DIRECT	GO:0043434~response to peptide hormone	6	0.685714	0.0860243	GJA1, CDKN1B, ANXA1, STAT3, CCN2, LRP6	815	56	19333	2.54159	1	1	0.991652
GOTERM_BP_DIRECT	GO:0042573~retinoic acid metabolic process	4	0.457143	0.0860903	ALDH1A3, SCPEP1, CYP26B1, CRABP2	815	25	19333	3.79544	1	1	0.991652
GOTERM_BP_DIRECT	GO:0055010~ventricular cardiac muscle tissue morphogenesis	4	0.457143	0.0860903	FKBP1A, TGFB1, TPM1, FGFR2	815	25	19333	3.79544	1	1	0.991652
GOTERM_BP_DIRECT	GO:0071294~cellular response to zinc ion	4	0.457143	0.0860903	MT2A, P2RX4, MT1A, MT1E	815	25	19333	3.79544	1	1	0.991652
GOTERM_BP_DIRECT	GO:0070555~response to interleukin-1	5	0.571429	0.0863991	PRKCI, ANXA1, CHI3L1, ETS1, SNCA	815	40	19333	2.96518	1	1	0.991652
GOTERM_BP_DIRECT	GO:0045766~positive regulation of angiogenesis	12	1.37143	0.0864933	IL1A, ECM1, STAT3, NINJ1, SERPINE1, CHI3L1, ETS1, THBS1, HK2, PGF, HIPK2, VEGFA	815	164	19333	1.73572	1	1	0.991652
GOTERM_BP_DIRECT	GO:0007049~cell cycle	22	2.51429	0.0866211	TMPRSS11A, PRNP, BEX2, TXNL4B, RIF1, ANAPC16, STRADA, USP22, USP2, RNF8, CABLES1, NR3C1, MLF1, CKS1B, KLHL9, NASP, CINP, TXNIP, MCM6, AJUBA, ANAPC1, CDKN3	815	362	19333	1.44164	1	1	0.991652
GOTERM_BP_DIRECT	GO:0033674~positive regulation of kinase activity	7	0.8	0.0867273	NTRK2, EPHA4, CD74, INSR, ROR1, EGFR, FGFR2	815	73	19333	2.27466	1	1	0.991652
GOTERM_BP_DIRECT	GO:0000187~activation of MAPK activity	7	0.8	0.0867273	MAP2K3, CD74, PTPRC, SAA1, TGFA, ARRB1, NRG1	815	73	19333	2.27466	1	1	0.991652
GOTERM_BP_DIRECT	GO:0042592~homeostatic process	3	0.342857	0.0883825	IL31RA, RHCG, ARID2	815	12	19333	5.93037	1	1	0.991652
GOTERM_BP_DIRECT	GO:0030850~prostate gland development	3	0.342857	0.0883825	ANXA1, PTCH1, ALOX15B	815	12	19333	5.93037	1	1	0.991652
GOTERM_BP_DIRECT	GO:0000727~double-strand break repair via break-induced replication	3	0.342857	0.0883825	GINS2, CDC7, MCM6	815	12	19333	5.93037	1	1	0.991652
GOTERM_BP_DIRECT	GO:2000637~positive regulation of gene silencing by miRNA	3	0.342857	0.0883825	FXR1, STAT3, AJUBA	815	12	19333	5.93037	1	1	0.991652
GOTERM_BP_DIRECT	GO:0070213~protein auto-ADP-ribosylation	3	0.342857	0.0883825	PARP6, TIPARP, PARP12	815	12	19333	5.93037	1	1	0.991652
GOTERM_BP_DIRECT	GO:0006739~NADP metabolic process	3	0.342857	0.0883825	MDH1, NOCT, IDH2	815	12	19333	5.93037	1	1	0.991652
GOTERM_BP_DIRECT	GO:0051639~actin filament network formation	3	0.342857	0.0883825	PLS3, LCP1, ARPC5	815	12	19333	5.93037	1	1	0.991652
GOTERM_BP_DIRECT	GO:0006821~chloride transport	7	0.8	0.0912098	SLC12A2, GABRP, CLIC4, SLC6A14, CLCA2, SLC26A9, CLCN3	815	74	19333	2.24392	1	1	0.991652
GOTERM_BP_DIRECT	GO:0007229~integrin-mediated signaling pathway	9	1.02857	0.0926921	LAMA3, FN1, ITGAV, CD47, CCN2, PTN, ITGA5, ITGB6, PRAM1	815	110	19333	1.94085	1	1	0.991652
GOTERM_BP_DIRECT	GO:0071276~cellular response to cadmium ion	5	0.571429	0.092715	MT2A, MT1A, MMP9, EGFR, MT1E	815	41	19333	2.89286	1	1	0.991652
GOTERM_BP_DIRECT	GO:0090316~positive regulation of intracellular protein transport	4	0.457143	0.0944115	TENM1, PLK3, RUFY3, ERGIC3	815	26	19333	3.64946	1	1	0.991652
GOTERM_BP_DIRECT	GO:0009954~proximal/distal pattern formation	4	0.457143	0.0944115	CYP26B1, LRP4, PBX1, GLI2	815	26	19333	3.64946	1	1	0.991652
GOTERM_BP_DIRECT	GO:0046716~muscle cell cellular homeostasis	4	0.457143	0.0944115	TGFB1, SRF, DMD, PFKM	815	26	19333	3.64946	1	1	0.991652
GOTERM_BP_DIRECT	GO:0006883~cellular sodium ion homeostasis	4	0.457143	0.0944115	SLC12A2, IL1A, SCNN1B, ATP12A	815	26	19333	3.64946	1	1	0.991652
GOTERM_BP_DIRECT	GO:0010842~retina layer formation	4	0.457143	0.0944115	TFAP2B, PROM1, TOPORS, HIPK2	815	26	19333	3.64946	1	1	0.991652
GOTERM_BP_DIRECT	GO:0051493~regulation of cytoskeleton organization	4	0.457143	0.0944115	CLIC4, CAPN2, S100A9, S100A8	815	26	19333	3.64946	1	1	0.991652
GOTERM_BP_DIRECT	GO:0071277~cellular response to calcium ion	8	0.914286	0.0970734	CLIC4, SYT1, NRXN1, CPNE1, PPIF, CARF, JUNB, LGMN	815	93	19333	2.04056	1	1	0.991652
GOTERM_BP_DIRECT	GO:0001942~hair follicle development	5	0.571429	0.0992433	FZD3, CD109, FZD6, LRP4, EGFR	815	42	19333	2.82398	1	1	0.991652
GOTERM_BP_DIRECT	GO:0003007~heart morphogenesis	5	0.571429	0.0992433	FKBP1A, INSR, PTCH1, ARID2, VEGFA	815	42	19333	2.82398	1	1	0.991652
GOTERM_BP_DIRECT	GO:0045184~establishment of protein localization	5	0.571429	0.0992433	NRXN1, CRIPT, ANK3, NPNT, PHLDB2	815	42	19333	2.82398	1	1	0.991652

## Sheet: COL-HEPGF vs. NL
Category	Term	Count	%	PValue	Genes	List Total	Pop Hits	Pop Total	Fold Enrichment	Bonferroni	Benjamini	FDR
GOTERM_BP_DIRECT	GO:0035987~endodermal cell differentiation	11	1.01758	2.32856e-06	MMP14, MAP2K1, MMP2, LAMA3, COL12A1, COL6A1, FN1, HMGA2, ITGAV, ITGA5, MMP9	1010	31	19333	6.79218	0.0111356	0.000596419	0.000584513
GOTERM_BP_DIRECT	GO:0009615~response to virus	26	2.40518	4.11107e-10	ADAR, GATA3, ENO1, IFIT1, CLU, IFIT3, IFIT2, IFIH1, AP1S1, ITGB6, IVNS1ABP, CCL22, RSAD2, MX2, MX1, IFI44, HMGA2, EIF2AK2, ISG15, NMI, DCLK1, ISG20, OAS1, NPC2, BCL3, IFNAR1	1010	111	19333	4.48361	1.97701e-06	4.94254e-07	4.84387e-07
GOTERM_BP_DIRECT	GO:0009612~response to mechanical stimulus	15	1.3876	7.44302e-06	POSTN, CSF1, STAT1, MMP2, PTCH1, IGFBP2, TNC, ASNS, ETS1, THBS1, MMP14, MAP1B, CAPN2, CHI3L1, SOST	1010	67	19333	4.28543	0.0351606	0.00143174	0.00140316
GOTERM_BP_DIRECT	GO:0050729~positive regulation of inflammatory response	22	2.03515	2.50382e-07	ZBP1, WNT5A, SERPINE1, NMI, ETS1, EGFR, CX3CL1, TNFRSF1A, FABP4, CASP4, NFKBIZ, CCN4, S100A12, NLRP3, RIPK1, CD47, JAK2, CLOCK, S100A9, TLR4, S100A8, SNCA	1010	111	19333	3.79383	0.00120336	0.000102207	0.000100167
GOTERM_BP_DIRECT	GO:0001666~response to hypoxia	36	3.33025	1.97859e-11	AHCY, ADM, PLAT, PLOD2, PLOD1, ETS1, THBS1, HIF1A, HK2, LOXL2, PDLIM1, LDHA, ALKBH5, UCP2, CAPN2, CA9, EGLN1, EGR1, POSTN, EGLN3, TGFB1, BNIP3, MMP2, VEGFC, SOD2, PGF, PML, VEGFA, IL1A, MMP14, KCNMA1, DDIT4, CD24, PAM, AJUBA, ENG	1010	183	19333	3.76556	9.51506e-08	5.93659e-08	5.81808e-08
GOTERM_BP_DIRECT	GO:0030855~epithelial cell differentiation	18	1.66512	6.49426e-06	TAGLN, KRT4, TGFB1I1, KRT13, KRT20, CNN3, VEGFA, UPK1B, DHRS9, KRT15, GSTA2, KRT14, PGK1, ALDOC, TPP1, TAGLN2, FGFR2, CTSB	1010	94	19333	3.66541	0.0307484	0.00130129	0.00127531
GOTERM_BP_DIRECT	GO:0045766~positive regulation of angiogenesis	31	2.86772	1.64379e-09	SEMA5A, ITGB1, NRP1, GRN, ECM1, CXCL8, PDCD6, C5AR1, SERPINE1, ADM, ETS1, THBS1, HIF1A, HK2, ITGAX, EMILIN2, CTSH, WNT5A, STAT3, VEGFC, CYBB, HMGA2, EMP2, SIRT1, PGF, RUNX1, VEGFA, GREM1, IL1A, CHI3L1, ENG	1010	164	19333	3.61823	7.90496e-06	1.12928e-06	1.10674e-06
GOTERM_BP_DIRECT	GO:0042060~wound healing	19	1.75763	5.79632e-06	PDGFRB, FKBP10, MACF1, SCARB1, CDKN1A, POSTN, TGFB1, TPM1, WNT5A, TNC, NRG1, IGF1, EGFR, DCBLD2, ELK3, ITGB6, S100A8, FGFR2, ENG	1010	103	19333	3.53097	0.0274897	0.00123186	0.00120727
GOTERM_BP_DIRECT	GO:0032355~response to estradiol	20	1.85014	5.0628e-06	PDGFRB, GPI, POSTN, TGFB1, ANXA1, GSTP1, PTCH1, STAT3, DNMT3A, IGFBP2, PTEN, PTN, ETS1, ASS1, SOCS2, GJA1, GJB2, MAP1B, RBBP8, PAM	1010	112	19333	3.41814	0.0240531	0.00115938	0.00113624
GOTERM_BP_DIRECT	GO:0001525~angiogenesis	43	3.9778	2.46895e-11	NRP1, CLIC4, COL15A1, ECM1, CXCL8, SHC1, PDCD6, NRXN1, SERPINE1, PTEN, NDNF, SHB, HIF1A, ELK3, AMOT, RNF213, CALD1, ANPEP, LEPR, APOD, ITGAV, ACVR1, PDGFRB, TNFRSF12A, CEMIP2, MMP2, FN1, PLXDC1, YWHAZ, SIRT1, WARS1, VEGFA, EPGN, MMP14, EMCN, MMP19, TGFBI, ITGA5, RAMP1, FGFR2, ANGPTL1, BMPR1A, ENG	1010	253	19333	3.25331	1.18732e-07	5.93659e-08	5.81808e-08
GOTERM_BP_DIRECT	GO:0030335~positive regulation of cell migration	43	3.9778	9.89666e-11	SEMA5A, ITGB1, CSF1R, GRN, SEMA7A, CSF1, SYNPO2, LEF1, LAMC2, SEMA3E, SEMA3F, PIK3R1, AIF1, THBS1, EGFR, SYNE2, MYLK, CCL7, DDRGK1, PDPN, ITGAX, CTSH, STX4, ITGAV, JAK2, ACVR1, PDGFRB, EPHA4, TGFB1, SEMA6A, MMP2, STAT3, IGF1, RHOC, SOD2, MMP9, VEGFA, TIAM1, MMP14, MYO1C, RUFY3, PECAM1, ITGA5	1010	264	19333	3.11776	4.7593e-07	1.58644e-07	1.55477e-07
GOTERM_BP_DIRECT	GO:0051607~defense response to virus	38	3.51526	1.5357e-09	RNASEL, IFI6, ADAR, SAMHD1, IFIT1, IFI44L, IFIT3, IFIT2, IFIH1, HERC5, ITGAX, PMAIP1, ABCF3, ZBP1, DTX3L, RSAD2, RIPK3, DDX58, STAT1, BNIP3, STAT2, MX2, MX1, EIF2AK2, ISG15, PARP9, PML, ISG20, NT5C3A, MOV10, PLSCR1, ZNFX1, PTPRC, OAS1, IFI27, IRF2, DDIT4, IRF9	1010	234	19333	3.10846	7.38516e-06	1.12928e-06	1.10674e-06
GOTERM_BP_DIRECT	GO:0032496~response to lipopolysaccharide	25	2.31267	2.35641e-06	CSF1, C5AR1, HMGB2, ADM, CSF2RB, LOXL1, PRDX3, GJA1, NOCT, S100A14, JAK2, TAC1, SNCA, GNG12, SOD2, NFKB2, GJB2, SLPI, GJB6, S100A9, TLR4, S100A8, FGFR2, PTGES, IFNAR1	1010	158	19333	3.02873	0.011268	0.000596419	0.000584513
GOTERM_BP_DIRECT	GO:0030198~extracellular matrix organization	26	2.40518	1.53194e-06	ERO1A, COL15A1, COL14A1, NDNF, FBLN1, FURIN, ADAMTS5, C6ORF15, SLC39A8, ADAMTS9, ADAMTS6, POSTN, MMP1, MMP2, NPNT, MMP9, NFKB2, MMP14, MMP13, CRISPLD2, COL5A3, COL5A2, BCL3, COL4A5, MMP19, TGFBI	1010	165	19333	3.01625	0.00734001	0.000460442	0.000451251
GOTERM_BP_DIRECT	GO:0098609~cell-cell adhesion	29	2.6827	7.30891e-07	CSTA, TENM2, SHC1, COL14A1, FBLIM1, LAMA3, EGFR, CX3CL1, LRP6, CNN3, PDLIM1, BOC, PDPN, ITGAX, ITGAV, STXBP6, CDON, CDSN, ANXA1, CD2, EMCN, CDH11, FAT1, PECAM1, ITGA5, DSG3, CD24, DSC2, LIMS1	1010	191	19333	2.90631	0.00350869	0.000270374	0.000264976
GOTERM_BP_DIRECT	GO:0007568~aging	29	2.6827	1.11817e-06	LRP1, PTEN, ADM, PTH1R, CX3CL1, LOXL2, CASP7, UCP2, APOD, DMD, BAK1, TIMP1, CTSC, SNCA, SLC12A2, PDGFRB, TGFB1, MMP2, SERPINF1, IGFBP2, STAT3, DNMT3A, TNFRSF1B, SOD2, ASS1, NFKB2, GJB2, GJB6, KRT14	1010	195	19333	2.8467	0.00536284	0.000358485	0.000351329
GOTERM_BP_DIRECT	GO:0070374~positive regulation of ERK1 and ERK2 cascade	32	2.96022	1.11576e-06	CSF1R, NRP1, SEMA7A, LRP1, SHC1, NRXN1, C5AR1, PTEN, ARRB1, EGFR, CX3CL1, CCL7, GLIPR2, NPTN, PDGFRB, CD74, NQO2, MAP2K1, TGFB1, CCL22, FBXW7, NRG1, IGF1, NPNT, MTURN, VEGFA, IL1A, PTPRC, PRXL2C, CHI3L1, TLR4, FGFR2	1010	229	19333	2.67481	0.00535134	0.000358485	0.000351329
GOTERM_BP_DIRECT	GO:0001934~positive regulation of protein phosphorylation	29	2.6827	5.8916e-06	CSF1R, CDKN1A, SEMA7A, ARRB1, STK4, EFNA5, AIF1, EGFR, NPTN, LEPR, RIPK1, CDON, CD74, NTRK2, TGFB1, RARRES2, PLAUR, IGF2, VEGFC, MMP9, SIRT1, ACVR2A, PGF, VEGFA, CLIP3, PECAM1, TNIK, SQSTM1, ENG	1010	212	19333	2.61842	0.0279352	0.00123186	0.00120727
GOTERM_BP_DIRECT	GO:0016477~cell migration	35	3.23774	1.99593e-06	ITGB1, ITGB4, SH3KBP1, LAMA3, PTEN, TNFAIP3, THBS1, SYDE2, EFS, PDPN, GPC3, ITGAV, NCKAP1L, ITGB6, FAM83D, HOXA5, PDGFRB, PRKCI, TGFB1, ATRNL1, EMP2, CDC42BPB, ARPC5, RHOC, PARP9, MMP9, CCDC88A, TIAM1, PEAK1, AXL, FAT1, CD47, LCP1, CD24, ENG	1010	271	19333	2.47216	0.00955253	0.000564614	0.000553343
GOTERM_BP_DIRECT	GO:0043066~negative regulation of apoptotic process	64	5.92044	8.44853e-10	AVEN, PAGE4, CDKN1A, PTEN, AKR1B1, ADAR, CX3CL1, IFIT3, GLI2, CLEC5A, CTSH, TIMP1, ERC1, PDGFRB, PRKCI, ANXA1, DAPK1, WNT5A, ANXA5, PLAUR, NME2, MMP9, YWHAZ, PRLR, SIRT1, GREM1, DDAH2, TMBIM6, FAIM, CSF1R, SHC1, GSTP1, LEF1, IFI6, PIK3R1, THBS1, AIF1, EGFR, UNG, SOCS2, PRDX3, DDRGK1, PDPN, UCP2, RIPK1, NCKAP1L, MCL1, SNCA, TFAP2A, CD74, TFAP2B, PLK2, BNIP3, HMGA2, ASNS, EIF2AK2, DHCR24, IGF1, SOD…	1010	530	19333	2.31144	4.06289e-06	8.12579e-07	7.96358e-07
GOTERM_BP_DIRECT	GO:0007155~cell adhesion	62	5.73543	3.08356e-08	SEMA5A, ITGB1, LGALS3BP, ITGB4, TGFB1I1, COL12A1, CLSTN1, TNC, LAMC2, CX3CL1, LOXL2, ALCAM, BOC, NPTN, ITGAX, CCN4, EMILIN2, ITGAV, ITGB6, EDIL3, CDON, EPHA4, POSTN, TNFRSF12A, NME2, EMP2, NPNT, CLDN11, CLDN10, COL6A2, CLDN8, COL6A1, CDH11, CERCAM, COL6A3, CD47, ITGA5, FREM2, DSC2, VCL, ENG, COL15A1, LAMA3, ADAM22, DPT, THBS2, THBS1, EFS, CLCA2, CTNNAL1, CDSN, MUC16, PCDH20, FN1, LSAMP, GRHL2, MF…	1010	555	19333	2.13834	0.000148277	1.85361e-05	1.8166e-05
GOTERM_BP_DIRECT	GO:0008284~positive regulation of cell proliferation	60	5.55042	1.46834e-07	CD86, ITGB1, SLC35F6, CSF1, TNC, PTEN, ADM, ARRB1, LAMC2, PTH1R, ETS1, CX3CL1, CAPNS1, BCL7A, ITGAX, CTSH, ITGAV, TIMP1, PDGFRB, EPHA4, NRG1, EMP2, OSMR, PRLR, SIRT1, RUNX2, PGF, GREM1, TIAM1, SINHCAF, CD47, CSF1R, SHC1, LEF1, PTN, THBS1, AIF1, EGFR, PRDX3, DDRGK1, STX4, DMD, SUZ12, NTRK2, TFAP2B, NMB, TGFB1, IGF2, FN1, VEGFC, CCK, IGF1, S100B, VEGFA, KITLG, EPGN, GID8, IL7R, FGFR2, LGMN	1010	553	19333	2.07684	0.000705876	7.06126e-05	6.9203e-05
GOTERM_BP_DIRECT	GO:0006915~apoptotic process	65	6.01295	6.70315e-08	AVEN, SH3KBP1, PTEN, TNFAIP3, DDX41, SHB, KRT20, NR3C1, MRPL41, GJA1, CASP7, AIFM1, PEG10, CASP4, CTSH, JAK2, PHLDA1, CTSC, ZBP1, SRGN, SEMA6A, TNFRSF12A, DAPK1, MMP9, TNFRSF1A, GREM1, TIAM1, ALDH1A3, IL1A, PLSCR1, NME6, IFI27, DDIT4, CHI3L1, SGK1, S100A9, SQSTM1, S100A8, FAIM, BEX2, C5AR1, IFI6, STK4, PRDX3, NLRP3, PMAIP1, RIPK1, S100A14, BAK1, MCL1, EGLN3, BNIP3, MX1, DHCR24, SULF1, ALOX15B, PM…	1010	607	19333	2.04976	0.000322303	3.58172e-05	3.51022e-05
GOTERM_BP_DIRECT	GO:0010628~positive regulation of gene expression	54	4.99537	3.3629e-06	CXCL8, CSF1, TNC, PTEN, CLU, ETS1, ACTG2, GJA1, IL36B, LAMP3, BLNK, ITGAX, CTSH, HOXA5, MAP2K1, WNT5A, NRG1, ANK3, WNT16, RUNX2, ADAM19, IL1A, PLSCR1, CD46, TLR4, ENG, NRXN1, LEF1, FBLN1, IL2RG, HIF1A, DDRGK1, AGR2, RIPK1, SLC38A2, TFAP2A, EGR1, NTRK2, CD74, TGFB1, BCL11A, VDR, STAT3, FN1, HMGA2, MSN, IGF1, WARS1, VEGFA, RGCC, VIM, IL7R, BMPR1A, LIMS1	1010	525	19333	1.96885	0.0160421	0.000808608	0.000792467
GOTERM_BP_DIRECT	GO:0007165~signal transduction	109	10.0833	2.5504e-07	IL1RN, NR3C1, CXCL14, ELK3, SYDE2, GJA1, ALCAM, ANPEP, CLEC5A, CCN4, PDGFRB, MAP2K1, DAPK1, IGFBP2, ANK3, PGF, INPP4B, CLOCK, ATF6, OPTN, CSNK1G2, PTGES, CSF1R, BEX2, PDE1C, CRABP2, SHC1, CRABP1, C5AR1, CREM, STC1, CSF2RB, GATA3, PIK3R1, STK4, HIF1A, NDRG1, SCUBE2, NLRP3, RIPK1, RSU1, FAM83D, FAM83A, NMB, STAC, RASSF9, IGF1, GNG12, NFKB2, MANF, BMP1, TNFSF9, TNFSF8, IL7R, FBN1, LGALS3BP, GPI, NRP…	1010	1268	19333	1.64545	0.00122573	0.000102207	0.000100167
GOTERM_BP_DIRECT	GO:0048661~positive regulation of smooth muscle cell proliferation	15	1.3876	1.27012e-05	PDGFRB, ABCC4, TGFB1, STAT1, MMP2, PTAFR, AKR1B1, IGF1, AIF1, THBS1, EGFR, CX3CL1, CCN4, TLR4, FGFR2	1010	70	19333	4.10177	0.0592523	0.00232888	0.00228239
GOTERM_BP_DIRECT	GO:0006954~inflammatory response	44	4.07031	1.30754e-05	CSF1R, SEMA7A, IL1RN, ECM1, CXCL8, CSF1, C5AR1, PTAFR, TNFAIP3, ADM, CXCL3, AIF1, THBS1, CX3CL1, HK1, CCL7, IL36B, CASP4, NFKBIZ, BLNK, S100A12, NLRP3, RIPK1, ITGB6, TAC1, TGFB1, CERS6, CCL22, ANXA1, IL1R1, RARRES2, STAT3, CYBB, TNFRSF1B, LYZ, TNFRSF1A, IL1A, AXL, CHST1, CHI3L1, FCGR2B, S100A9, TLR4, S100A8	1010	413	19333	2.0393	0.060944	0.00232888	0.00228239
GOTERM_BP_DIRECT	GO:0045071~negative regulation of viral genome replication	12	1.11008	1.83271e-05	ISG20, IFIH1, RNASEL, PLSCR1, ZNFX1, RSAD2, OAS1, SLPI, MX1, EIF2AK2, ISG15, IFIT1	1010	46	19333	4.99346	0.0843637	0.00303915	0.00297848
GOTERM_BP_DIRECT	GO:0022617~extracellular matrix disassembly	12	1.11008	1.83271e-05	ADAMTS5, MMP14, MMP13, MMP1, MMP2, MMP19, FURIN, LCP1, MMP9, CTSS, KLK7, ENG	1010	46	19333	4.99346	0.0843637	0.00303915	0.00297848
GOTERM_BP_DIRECT	GO:0046718~viral entry into host cell	18	1.66512	1.99776e-05	ITGB1, CD86, SCARB1, NRP1, SLC3A2, IDE, EGFR, PLSCR1, CTSL, AXL, ANPEP, CLEC5A, ITGAV, ITGB6, ITGA5, CD46, CD55, CTSB	1010	102	19333	3.37793	0.0916027	0.00320241	0.00313849
GOTERM_BP_DIRECT	GO:0045087~innate immune response	57	5.2729	2.32064e-05	CSF1, HMGB2, ADAR, CLU, IFIT3, HK1, IFIT2, IFIH1, HERC5, IL36B, CLEC5A, CASP4, B2M, TRIM21, ZBP1, MAP4K2, FCER1G, SLC15A2, ANXA1, RSAD2, DTX3L, DDX58, CYBB, PARP9, MPEG1, HLA-E, SLPI, OAS1, IFI27, ELF4, TRIM13, CD46, S100A9, TLR4, S100A8, OPTN, CSF1R, SAMD9, C1R, IFI6, GATA3, SAMHD1, SUSD4, S100A12, NLRP3, TAC1, CD55, RARRES2, MX2, MX1, EIF2AK2, PARP14, PML, ISG20, ZNFX1, AXL, C1QC	1010	605	19333	1.80342	0.105599	0.00346736	0.00339814
GOTERM_BP_DIRECT	GO:0008285~negative regulation of cell proliferation	47	4.34783	2.34022e-05	TENM1, CSF1R, CDKN1A, CXCL8, TGFB1I1, PTEN, DPT, ADM, GATA3, PTH1R, STK4, ETS1, THBS1, NDRG1, RERG, IFIT3, CLMN, PDPN, SMYD2, QSOX1, BAK1, JAK2, ARID2, KLF10, TFAP2A, TFAP2B, MAP2K1, TGFB1, VDR, RARRES1, STAT3, P3H2, EIF2AK2, DHCR24, NMI, CDC6, SOD2, ALOX15B, WARS1, PML, IL1A, FABP3, RGCC, ASPH, GJB6, PHF14, PTGES	1010	464	19333	1.93891	0.106441	0.00346736	0.00339814
GOTERM_BP_DIRECT	GO:0045944~positive regulation of transcription from RNA polymerase II promoter	97	8.97317	2.37935e-05	NR3C1, ETS1, ELK3, SOX15, CREB3L1, STK16, NFATC2IP, HOXA2, HOXA1, JUNB, HOXA5, CDON, ACVR1, LMO1, WNT5A, NPNT, RUNX2, RUNX1, ARMCX3, CLOCK, ATF6, SQSTM1, CASZ1, CBFB, GLIS3, CREM, GATA3, ADRB2, PIK3R1, HIF1A, DDRGK1, NLRP3, RIPK1, TP53BP1, TFAP2A, TFAP2B, EGR1, POU2F1, TGFB1, BCL11A, VDR, IGF2, HMGA2, MICAL2, IGF1, POU2F3, NFKB2, RGCC, LHX2, BCL3, TNFSF8, FGFR2, BMPR1A, PTPRN, HMGB2, TCF20, ARRB1…	1010	1210	19333	1.53449	0.10812	0.00346736	0.00339814
GOTERM_BP_DIRECT	GO:0043065~positive regulation of apoptotic process	37	3.42276	2.77094e-05	ITGB1, ADM, PTN, STK4, CLU, IFIT2, LDHA, AIFM1, FAM162A, EMILIN2, PMAIP1, RIPK1, BAK1, PHLDA1, HOXA5, MCL1, SNCA, ZBP1, PDGFRB, TGFB1, TNFRSF12A, DAPK1, BNIP3, MMP2, HMGA2, CCK, S100B, MMP9, SIRT1, DUSP6, CLIP3, ALDH1A3, RYBP, STK17B, KCNMA1, ATF6, SQSTM1	1010	332	19333	2.13325	0.124759	0.00391925	0.00384101
GOTERM_BP_DIRECT	GO:0051092~positive regulation of NF-kappaB transcription factor activity	23	2.12766	3.37194e-05	PRKCI, TGFB1, RIPK3, WNT5A, STAT3, EIF2AK2, CLU, CX3CL1, PRDX3, GREM1, DDRGK1, TRIM13, S100A12, NLRP3, RIPK1, ERC1, RAB7B, MAP3K13, CLOCK, S100A9, TRIM21, TLR4, S100A8	1010	161	19333	2.73451	0.149694	0.00463304	0.00454056
GOTERM_BP_DIRECT	GO:0000902~cell morphogenesis	16	1.48011	3.50127e-05	CAP1, TGFB1, VDR, NRG1, STK4, FRY, CLU, PSMB10, EGFR, GREM1, CAPZB, PDPN, CDH11, NCKAP1L, ITGB6, IL7R	1010	86	19333	3.56122	0.154967	0.00467712	0.00458375
GOTERM_BP_DIRECT	GO:0007171~activation of transmembrane receptor protein tyrosine kinase activity	8	0.740056	6.29731e-05	GREM1, EPGN, IGF2, NRG1, ADRB2, EFNA5, PRLR, EGFR	1010	21	19333	7.29203	0.261288	0.0081848	0.00802142
GOTERM_BP_DIRECT	GO:0042493~response to drug	33	3.05273	6.59919e-05	CDKN1A, PTEN, ARRB1, GATA3, PTN, THBS1, LDHA, CA9, APOD, NCKAP1L, BAK1, B2M, SNCA, ABCC4, TFAP2B, TGFB1, ANXA1, ACSL1, STAT1, PTCH1, IGFBP2, STAT3, DNMT3A, VEGFC, CYBB, SOD2, PGF, DUSP6, ASS1, FABP3, MAP1B, PAM, ENG	1010	293	19333	2.15588	0.271936	0.00835145	0.00818474
GOTERM_BP_DIRECT	GO:0030324~lung development	16	1.48011	6.90816e-05	FBXW7, SLC23A1, WNT5A, PTN, YWHAZ, EGFR, GLI2, VEGFA, MMP14, RBP4, CRISPLD2, PDPN, GPC3, CHI3L1, FGFR2, BMPR1A	1010	91	19333	3.36555	0.282674	0.0085183	0.00834825
GOTERM_BP_DIRECT	GO:0002062~chondrocyte differentiation	12	1.11008	7.49105e-05	TGFB1, NFIB, HMGA2, PTH1R, TGFBI, RUNX3, HIF1A, RUNX2, GLI2, BMPR1A, SOX5, RUNX1	1010	53	19333	4.33394	0.302504	0.00900612	0.00882633
GOTERM_BP_DIRECT	GO:0001570~vasculogenesis	13	1.20259	8.65397e-05	NTRK2, NRP1, TGFB1, TIPARP, FBXW7, ADM, AMOT, VEGFA, GJC1, MYO1E, ITGAV, JUNB, ENG	1010	63	19333	3.94985	0.340443	0.0101505	0.00994784
GOTERM_BP_DIRECT	GO:0061621~canonical glycolysis	7	0.647549	0.000101436	PFKL, PGK1, ENO1, PFKM, HK2, PFKP, HK1	1010	16	19333	8.37444	0.386044	0.0116144	0.0113826
GOTERM_BP_DIRECT	GO:0071549~cellular response to dexamethasone stimulus	10	0.925069	0.000114626	GJB2, TGFB1, SERPINF1, DDIT4, PLAT, JAK2, BMI1, NR3C1, EGFR, ASS1	1010	38	19333	5.03726	0.423781	0.0128194	0.0125635
GOTERM_BP_DIRECT	GO:0001503~ossification	15	1.3876	0.00012055	ECM1, CSF1, AHSG, STC1, RUNX3, MMP9, EGFR, RUNX2, RUNX1, MINPP1, CLEC3B, BMP1, COL5A2, CDH11, SOST	1010	85	19333	3.37793	0.439968	0.0131756	0.0129126
GOTERM_BP_DIRECT	GO:0018401~peptidyl-proline hydroxylation to 4-hydroxy-L-proline	6	0.555042	0.000136012	ERO1A, EGLN1, EGLN3, P4HA1, P4HA2, P4HB	1010	11	19333	10.4409	0.480103	0.0145351	0.014245
GOTERM_BP_DIRECT	GO:0019886~antigen processing and presentation of exogenous peptide antigen via MHC class II	9	0.832562	0.000144076	CD74, HLA-DMA, FCER1G, CTSL, FCGR2B, IFI30, B2M, CTSS, LGMN	1010	31	19333	5.55723	0.499882	0.0150092	0.0147096
GOTERM_BP_DIRECT	GO:0032760~positive regulation of tumor necrosis factor production	17	1.57262	0.00014872	WNT5A, STAT3, PTAFR, CYBB, ZBTB20, PIK3R1, CLU, THBS1, HLA-E, IFIH1, CD2, IL1A, PTPRC, OAS1, RIPK1, JAK2, TLR4	1010	108	19333	3.01303	0.510929	0.0150092	0.0147096
GOTERM_BP_DIRECT	GO:1903078~positive regulation of protein localization to plasma membrane	12	1.11008	0.000149811	ITGB1, CLIP3, PRKCI, LRP1, CNPY4, STAC, NRXN1, AGR2, STX4, PIK3R1, SQSTM1, EGFR	1010	57	19333	4.02981	0.513489	0.0150092	0.0147096
GOTERM_BP_DIRECT	GO:0071456~cellular response to hypoxia	20	1.85014	0.000164853	ERO1A, EGLN1, EGLN3, BNIP3, DNMT3A, PTEN, STC1, NDNF, PTN, S100B, SIRT1, HIF1A, NDRG1, VEGFA, RGCC, FAM162A, PGK1, PMAIP1, P4HB, CPEB2	1010	143	19333	2.67714	0.547443	0.0161791	0.0158561
GOTERM_BP_DIRECT	GO:0007275~multicellular organism development	26	2.40518	0.000175344	CSF1R, HLF, CRABP1, EGFR, CUX1, ZMYM4, ARHGDIB, ENC1, LEPR, HOXA1, ERC1, ADAMTS9, PDGFRB, NTRK2, EPHA4, RYK, VDR, FST, IGF2, HUNK, HMGA2, RYBP, BMP1, AXL, CDH11, FGFR2	1010	217	19333	2.29346	0.569714	0.0166207	0.0162889
GOTERM_BP_DIRECT	GO:0048146~positive regulation of fibroblast proliferation	12	1.11008	0.000176265	PDGFRB, CD74, CDKN1A, TGFB1, WNT5A, FN1, FBLN1, IGF1, CDC6, BMI1, EGFR, PML	1010	58	19333	3.96033	0.571614	0.0166207	0.0162889
GOTERM_BP_DIRECT	GO:0001837~epithelial to mesenchymal transition	11	1.01758	0.000183342	TGFB1, WNT5A, LEF1, HMGA2, S100A4, IGF1, FAM83D, HIF1A, FGFR2, LOXL2, ENG	1010	49	19333	4.29709	0.585952	0.0169556	0.0166172
GOTERM_BP_DIRECT	GO:0006955~immune response	46	4.25532	0.000187473	CD86, TENM1, SEMA7A, IL1RN, CXCL8, C1R, C5AR1, PTAFR, IFI6, PIK3R1, SAMHD1, IL2RG, ETS1, CXCL14, THBS1, IFI44L, CX3CL1, CTSS, HLA-DMA, FCGR3B, IL36B, CTSL, ENPP1, ITGB6, JAK2, B2M, CTSC, CD74, MAP4K2, CCL22, IL1R1, IFI44, TNFRSF1B, HLA-G, TAPBP, HLA-E, IL1A, SLPI, TNFSF9, TNFSF8, CD24, FCGR2B, IL7R, TLR4, C1QC, BMPR1A	1010	492	19333	1.78966	0.594097	0.0170105	0.0166709
GOTERM_BP_DIRECT	GO:0022900~electron transport chain	12	1.11008	0.000206574	QDPR, NQO2, GPX2, ASPH, GLDC, P4HA2, NDUFA4L2, CYBB, AKR1B1, DEGS1, PDIA5, LOXL2	1010	59	19333	3.8932	0.629729	0.0183966	0.0180294
GOTERM_BP_DIRECT	GO:0030574~collagen catabolic process	10	0.925069	0.000213984	MMP14, MMP13, MMP1, CTSL, MMP2, MMP19, FURIN, MMP9, CTSS, CTSB	1010	41	19333	4.66868	0.642693	0.01871	0.0183365
GOTERM_BP_DIRECT	GO:0002040~sprouting angiogenesis	9	0.832562	0.000231082	NRP1, RNF213, LEF1, VEGFC, SEMA3E, THBS1, PGF, LOXL2, VEGFA	1010	33	19333	5.22043	0.670903	0.0198442	0.019448
GOTERM_BP_DIRECT	GO:0030199~collagen fibril organization	12	1.11008	0.00024118	GREM1, FKBP10, BMP1, P4HA1, COL14A1, COL5A3, COL12A1, COL5A2, SERPINH1, DPT, LOXL1, LOXL2	1010	60	19333	3.82832	0.686506	0.0199972	0.019598
GOTERM_BP_DIRECT	GO:0042475~odontogenesis of dentin-containing tooth	12	1.11008	0.00024118	CA2, FST, LEF1, TNC, LRP4, SOSTDC1, ADM, ACVR2A, RUNX2, GLI2, BMPR1A, LRP6	1010	60	19333	3.82832	0.686506	0.0199972	0.019598
GOTERM_BP_DIRECT	GO:0071902~positive regulation of protein serine/threonine kinase activity	13	1.20259	0.000282889	CSF1R, MAP2K1, SHC1, ACSL1, SYAP1, IGF2, HMGA2, PARP16, PIK3R1, ADRB2, STK4, BMPR1A, SNCA	1010	71	19333	3.5048	0.743495	0.0230579	0.0225976
GOTERM_BP_DIRECT	GO:0021987~cerebral cortex development	14	1.2951	0.000308295	NTRK2, LRP1, BNIP3, GNG12, HIF1A, LRP6, TUBB2B, ATIC, LHX2, BTBD3, DMD, PHACTR1, SLC38A2, CDON	1010	82	19333	3.26808	0.773003	0.0239385	0.0234607
GOTERM_BP_DIRECT	GO:0016485~protein processing	14	1.2951	0.000308295	PSENEN, SRGN, PTCH1, TMPRSS4, FURIN, CTSS, APH1A, ADAM19, BACE2, MMP14, CASP7, BMP1, SDE2, CPE	1010	82	19333	3.26808	0.773003	0.0239385	0.0234607
GOTERM_BP_DIRECT	GO:0007259~JAK-STAT cascade	10	0.925069	0.000313605	SOCS2, STAT1, STAT2, STAT3, CSF2RB, NMI, JAK2, PRLR, CSF2RA, IFNAR1	1010	43	19333	4.45153	0.778728	0.0239385	0.0234607
GOTERM_BP_DIRECT	GO:0030501~positive regulation of bone mineralization	10	0.925069	0.000313605	ACVR1, TFAP2A, TGFB1, VDR, ISG15, TENT5A, PTN, ADRB2, ACVR2A, BMPR1A	1010	43	19333	4.45153	0.778728	0.0239385	0.0234607
GOTERM_BP_DIRECT	GO:0050679~positive regulation of epithelial cell proliferation	13	1.20259	0.000323597	GRN, TGFB1, WNT5A, C5AR1, NME2, IGF1, EGFR, RUNX2, VEGFA, EPGN, ESRP2, FGFR2, BMPR1A	1010	72	19333	3.45612	0.789112	0.0243153	0.0238299
GOTERM_BP_DIRECT	GO:0035457~cellular response to interferon-alpha	6	0.555042	0.000347059	OAS1, AXL, GATA3, IFIT3, IFIT2, IFNAR1	1010	13	19333	8.83458	0.81162	0.025677	0.0251644
GOTERM_BP_DIRECT	GO:0042542~response to hydrogen peroxide	11	1.01758	0.00036006	PRDX3, PDGFRB, PPP2CB, LDHA, STAT1, STK26, MMP2, CAPN2, BAK1, SOD2, SIRT1	1010	53	19333	3.97278	0.823042	0.0262353	0.0257116
GOTERM_BP_DIRECT	GO:0006096~glycolytic process	10	0.925069	0.000376205	GPI, LDHA, PFKL, PGAM1, PGK1, ALDOC, ENO1, PFKM, HK2, HK1	1010	44	19333	4.35036	0.836266	0.0270026	0.0264635
GOTERM_BP_DIRECT	GO:0050731~positive regulation of peptidyl-tyrosine phosphorylation	15	1.3876	0.000399818	ACVR1, CD74, NRP1, TGFB1, IGF2, LRP4, CCK, IGF1, EFNA5, VEGFA, KITLG, PTPRC, PECAM1, ITGA5, JAK2	1010	95	19333	3.02236	0.853848	0.0282754	0.0277109
GOTERM_BP_DIRECT	GO:0048843~negative regulation of axon extension involved in axon guidance	8	0.740056	0.000465312	SEMA5A, NRP1, SEMA7A, SEMA6A, RYK, WNT5A, SEMA3E, SEMA3F	1010	28	19333	5.46902	0.893351	0.0324302	0.0317829
GOTERM_BP_DIRECT	GO:0046697~decidualization	8	0.740056	0.000585993	GJB2, TPPP3, GJA1, VDR, STC1, PTN, JUNB, CTSB	1010	29	19333	5.28044	0.940326	0.0396907	0.0388984
GOTERM_BP_DIRECT	GO:0010332~response to gamma radiation	8	0.740056	0.000585993	IL1A, PTPRC, CCL7, TRIM13, GATA3, BAK1, SOD2, PML	1010	29	19333	5.28044	0.940326	0.0396907	0.0388984
GOTERM_BP_DIRECT	GO:0071346~cellular response to interferon-gamma	15	1.3876	0.00061284	CCL22, DAPK1, STAT1, WNT5A, AIF1, CX3CL1, ASS1, MYO1C, CCL7, FLNB, STX4, CD47, VIM, RAB7B, TLR4	1010	99	19333	2.90024	0.947558	0.0409326	0.0401155
GOTERM_BP_DIRECT	GO:0032092~positive regulation of protein binding	13	1.20259	0.000686655	LRP1, DTX3L, NVL, EPB41, PLK2, WNT5A, IDE, STK4, FKBP1A, TIAM1, TRIM21, B2M, RAMP1	1010	78	19333	3.19026	0.963237	0.0452345	0.0443315
GOTERM_BP_DIRECT	GO:0001836~release of cytochrome c from mitochondria	7	0.647549	0.000721764	GGCT, IFI6, PMAIP1, CCK, BAK1, SOD2, CLU	1010	22	19333	6.0905	0.968952	0.0469049	0.0459686
GOTERM_BP_DIRECT	GO:0010811~positive regulation of cell-substrate adhesion	9	0.832562	0.000775575	AGR2, NDNF, PTN, RSU1, ITGA5, JAK2, NPNT, EDIL3, LIMS1	1010	39	19333	4.41729	0.976036	0.0497299	0.0487371
GOTERM_BP_DIRECT	GO:0051603~proteolysis involved in cellular protein catabolic process	10	0.925069	0.000862962	CTSL, CAPN2, CTSH, IDE, CTSS, CTSC, PSMB10, PSMB9, CTSB, LGMN	1010	49	19333	3.90645	0.984264	0.0540728	0.0529934
GOTERM_BP_DIRECT	GO:0043406~positive regulation of MAP kinase activity	13	1.20259	0.000865794	PDGFRB, TENM1, TGFB1, THBS1, EGFR, VEGFA, KITLG, EPGN, PTPRC, S100A12, CD24, AJUBA, TLR4	1010	80	19333	3.11051	0.984477	0.0540728	0.0529934
GOTERM_BP_DIRECT	GO:0016525~negative regulation of angiogenesis	17	1.57262	0.00103132	SEMA6A, SHC1, STAT1, PLK2, SERPINF1, SEMA3E, PTN, SULF1, THBS2, THBS1, HLA-G, PML, AMOT, NPPB, RGCC, PGK1, HOXA5	1010	128	19333	2.54224	0.993002	0.06278	0.0615268
GOTERM_BP_DIRECT	GO:0010976~positive regulation of neuron projection development	17	1.57262	0.00103132	WASHC5, NTRK2, PRKCI, BCL11A, SERPINF1, WNT5A, NME2, TWF1, NDNF, PTN, CX3CL1, DPYSL3, ENC1, NPTN, DMD, TOX, S100A9	1010	128	19333	2.54224	0.993002	0.06278	0.0615268
GOTERM_BP_DIRECT	GO:0006919~activation of cysteine-type endopeptidase activity involved in apoptotic process	13	1.20259	0.0010823	EGLN3, PDCD6, LAPTM5, CCK, PML, AIFM1, FAM162A, CTSH, PMAIP1, JAK2, S100A9, S100A8, SNCA	1010	82	19333	3.03464	0.994525	0.0650595	0.0637607
GOTERM_BP_DIRECT	GO:0001569~branching involved in blood vessel morphogenesis	8	0.740056	0.00110222	ACVR1, NRP1, RBM15, LEF1, SEMA3E, STK4, ENG, VEGFA	1010	32	19333	4.7854	0.995026	0.0654394	0.0641331
GOTERM_BP_DIRECT	GO:0002248~connective tissue replacement involved in inflammatory response wound healing	4	0.370028	0.00130923	IL1A, TGFB1, TIMP1, HIF1A	1010	5	19333	15.3133	0.998164	0.074705	0.0732137
GOTERM_BP_DIRECT	GO:0043378~positive regulation of CD8-positive, alpha-beta T cell differentiation	4	0.370028	0.00130923	CBFB, NCKAP1L, RUNX3, RUNX1	1010	5	19333	15.3133	0.998164	0.074705	0.0732137
GOTERM_BP_DIRECT	GO:0019221~cytokine-mediated signaling pathway	19	1.75763	0.00132532	CSF1R, STAT1, PTPRN, STAT2, STAT3, CSF2RB, IL2RG, OSMR, PRLR, CSF2RA, CX3CL1, TNFRSF1A, IL1A, IL36B, IL2RB, LEPR, JAK2, IL7R, IFNAR1	1010	156	19333	2.33135	0.998301	0.074705	0.0732137
GOTERM_BP_DIRECT	GO:1902895~positive regulation of pri-miRNA transcription from RNA polymerase II promoter	10	0.925069	0.00134361	EGR1, TGFB1, POU2F1, STAT3, GATA3, NR3C1, ETS1, HIF1A, EGFR, BMPR1A	1010	52	19333	3.68107	0.998444	0.074705	0.0732137
GOTERM_BP_DIRECT	GO:0031623~receptor internalization	10	0.925069	0.00134361	ITGB1, RAB31, CXCL8, FCER1G, LRP1, MX2, MX1, ADM, RAMP1, SNCA	1010	52	19333	3.68107	0.998444	0.074705	0.0732137
GOTERM_BP_DIRECT	GO:0046777~protein autophosphorylation	21	1.94265	0.00135149	PDGFRB, NTRK2, EPHA4, CSF1R, RIPK3, DAPK1, NME2, EIF2AK2, STK4, EGFR, PTPRC, PEAK1, STK17B, STK26, STK16, RIPK1, TNIK, JAK2, MAP3K13, CSNK1G2, FGFR2	1010	182	19333	2.20864	0.998502	0.074705	0.0732137
GOTERM_BP_DIRECT	GO:0030502~negative regulation of bone mineralization	6	0.555042	0.00140111	SRGN, GREM1, ECM1, AHSG, ENPP1, HIF1A	1010	17	19333	6.75585	0.99882	0.0765673	0.0750388
GOTERM_BP_DIRECT	GO:0007411~axon guidance	21	1.94265	0.00144485	SEMA5A, EPHA4, CSF1R, NRP1, SEMA7A, TENM2, SEMA6A, RYK, NRXN1, LAMA3, WNT5A, ETV1, SEMA3E, GATA3, SEMA3F, EFNA5, GLI2, LHX2, BOC, NPTN, B3GNT2	1010	183	19333	2.19658	0.999045	0.0780703	0.0765119
GOTERM_BP_DIRECT	GO:0060907~positive regulation of macrophage cytokine production	7	0.647549	0.0014981	CD74, SEMA7A, WNT5A, LAPTM5, SIRT1, TLR4, HLA-G	1010	25	19333	5.35964	0.999261	0.0800487	0.0784507
GOTERM_BP_DIRECT	GO:0032526~response to retinoic acid	10	0.925069	0.00154479	PDGFRB, SUZ12, GJB2, GJA1, RBP4, MMP2, PTCH1, IGFBP2, CTSH, PTGES	1010	53	19333	3.61162	0.99941	0.0816363	0.0800067
GOTERM_BP_DIRECT	GO:0001822~kidney development	16	1.48011	0.00158929	TFAP2A, TFAP2B, TIPARP, SERPINF1, WNT5A, LRP4, GATA3, SULF1, BICC1, ASS1, GLI2, VEGFA, CA2, WDPCP, ADAMTS6, FREM2	1010	121	19333	2.53112	0.999523	0.0822921	0.0806493
GOTERM_BP_DIRECT	GO:0032869~cellular response to insulin stimulus	15	1.3876	0.00159775	PRKCI, STAT1, GSTP1, RARRES2, SYAP1, PTEN, MYO5A, PIK3R1, RAB31, RAB12, RAB13, UCP2, ENPP1, CPEB2, VAMP2	1010	109	19333	2.63416	0.999542	0.0822921	0.0806493
GOTERM_BP_DIRECT	GO:0045648~positive regulation of erythrocyte differentiation	8	0.740056	0.00160854	STAT1, STAT3, HMGB2, ISG15, NCKAP1L, ETS1, HIF1A, ACVR2A	1010	34	19333	4.5039	0.999566	0.0822921	0.0806493
GOTERM_BP_DIRECT	GO:0008283~cell proliferation	21	1.94265	0.0016481	SUZ12, CD74, CSF1R, LRP1, STAT3, ADM, NRG1, GATA3, DDX41, PTH1R, IGF1, GRHL2, ASPH, LIPG, IRF2, BAK1, TGFBI, FAM83D, PTGES, PDK1, FAM83A	1010	185	19333	2.17283	0.999641	0.0834288	0.0817633
GOTERM_BP_DIRECT	GO:0002931~response to ischemia	11	1.01758	0.00166614	EGR1, CSF1R, GJB2, GJA1, P2RX4, AIFM1, CSF1, NDNF, SQSTM1, CX3CL1, HK2	1010	64	19333	3.28996	0.999671	0.0834631	0.0817969
GOTERM_BP_DIRECT	GO:0007229~integrin-mediated signaling pathway	15	1.3876	0.00174488	ITGB1, NRP1, SEMA7A, ITGB4, LAMA3, ADAM22, FN1, NME2, ISG15, PTN, ITGAX, ITGAV, CD47, ITGB6, ITGA5	1010	110	19333	2.61022	0.999775	0.085396	0.0836912
GOTERM_BP_DIRECT	GO:0030282~bone mineralization	10	0.925069	0.00176945	KLF10, MINPP1, CLEC3B, MMP13, GPC3, ENPP1, PTH1R, PTN, HIF1A, FGFR2	1010	54	19333	3.54474	0.9998	0.085396	0.0836912
GOTERM_BP_DIRECT	GO:0006002~fructose 6-phosphate metabolic process	5	0.462535	0.00181127	PFKL, PFKM, HK2, PFKP, HK1	1010	11	19333	8.70072	0.999836	0.085396	0.0836912
GOTERM_BP_DIRECT	GO:0048846~axon extension involved in axon guidance	5	0.462535	0.00181127	NRP1, ALCAM, RYK, WNT5A, SEMA3F	1010	11	19333	8.70072	0.999836	0.085396	0.0836912
GOTERM_BP_DIRECT	GO:0002544~chronic inflammatory response	5	0.462535	0.00181127	GJA1, THBS1, S100A9, S100A8, PTGES	1010	11	19333	8.70072	0.999836	0.085396	0.0836912
GOTERM_BP_DIRECT	GO:0071679~commissural neuron axon guidance	5	0.462535	0.00181127	NRP1, RYK, NFIB, PTCH1, VEGFA	1010	11	19333	8.70072	0.999836	0.085396	0.0836912
GOTERM_BP_DIRECT	GO:0051895~negative regulation of focal adhesion assembly	6	0.555042	0.00185734	MMP14, LRP1, PTEN, APOD, THBS1, PHLDB2	1010	18	19333	6.38053	0.999869	0.086718	0.0849869
GOTERM_BP_DIRECT	GO:0060348~bone development	10	0.925069	0.0020195	GJA1, BGN, CCN4, DYM, STC1, PLS3, ITGB6, SULF1, FGFR2, ENG	1010	55	19333	3.48029	0.99994	0.092493	0.0906466
GOTERM_BP_DIRECT	GO:0031334~positive regulation of protein complex assembly	10	0.925069	0.0020195	TGFB1, MMP1, CCK, NRG1, BAK1, RHOC, AJUBA, CLU, WARS1, VEGFA	1010	55	19333	3.48029	0.99994	0.092493	0.0906466
GOTERM_BP_DIRECT	GO:0032722~positive regulation of chemokine production	9	0.832562	0.00206068	EGR1, CD74, CSF1R, WNT5A, EIF2AK2, HIF1A, AIF1, ALOX15B, TLR4	1010	45	19333	3.82832	0.999951	0.0926152	0.0907664
GOTERM_BP_DIRECT	GO:0031100~animal organ regeneration	9	0.832562	0.00206068	CDKN1A, ATIC, AXL, GSTP1, C5AR1, ADM, LCP1, BAK1, PGF	1010	45	19333	3.82832	0.999951	0.0926152	0.0907664
GOTERM_BP_DIRECT	GO:1990000~amyloid fibril formation	7	0.647549	0.00229035	FKBP1A, CDSN, RIPK3, RIPK1, FURIN, B2M, SNCA	1010	27	19333	4.96263	0.999984	0.101048	0.0990312
GOTERM_BP_DIRECT	GO:0002639~positive regulation of immunoglobulin production	7	0.647549	0.00229035	CD86, GPI, RBP4, PTPRC, DNAJB9, STX4, HLA-E	1010	27	19333	4.96263	0.999984	0.101048	0.0990312
GOTERM_BP_DIRECT	GO:0042127~regulation of cell proliferation	19	1.75763	0.00232587	TFAP2A, TFAP2B, EGLN3, TGFB1, ANXA1, STAT1, STAT2, STAT3, TNC, PLA2G4A, CLU, SIRT1, NDRG1, CCDC88A, EMILIN2, SGK3, SGK1, JUNB, ENG	1010	164	19333	2.21762	0.999986	0.101683	0.099653
GOTERM_BP_DIRECT	GO:0006006~glucose metabolic process	11	1.01758	0.00236975	TFAP2B, OAS1, NPY1R, IGF2, CREM, APOD, PDHB, HK2, FBN1, HK1, PDK1	1010	67	19333	3.14265	0.999989	0.101809	0.0997766
GOTERM_BP_DIRECT	GO:0048535~lymph node development	6	0.555042	0.00241344	TGFB1, RIPK3, PDPN, RORC, TOX, IL7R	1010	19	19333	6.04471	0.999991	0.101809	0.0997766
GOTERM_BP_DIRECT	GO:0045926~negative regulation of growth	6	0.555042	0.00241344	MT2A, MT1A, GPC3, HIF1A, ALOX15B, MT1E	1010	19	19333	6.04471	0.999991	0.101809	0.0997766
GOTERM_BP_DIRECT	GO:0050921~positive regulation of chemotaxis	6	0.555042	0.00241344	PDGFRB, TGFB1, RARRES2, STX4, THBS1, AIF1	1010	19	19333	6.04471	0.999991	0.101809	0.0997766
GOTERM_BP_DIRECT	GO:0042593~glucose homeostasis	15	1.3876	0.00245061	GPI, TFAP2B, NMB, PTCH1, STAT3, PYGL, HIF1A, BACE2, RBP4, VGF, OAS1, LEPR, CCN4, PFKM, FBN1	1010	114	19333	2.51863	0.999992	0.102478	0.100432
GOTERM_BP_DIRECT	GO:0060603~mammary gland duct morphogenesis	4	0.370028	0.0025168	CSF1R, PTCH1, NR3C1, GLI2	1010	6	19333	12.7611	0.999995	0.104339	0.102256
GOTERM_BP_DIRECT	GO:0007507~heart development	23	2.12766	0.0025399	ACVR1, CDKN1A, MAP2K1, TGFB1, SHC1, MMP2, PTEN, FN1, MICAL2, ADM, PTN, SOD2, BICC1, GLI2, PDLIM1, IL1A, CASP7, GJA1, RBP4, SMYD2, PAM, FREM2, FBN1	1010	219	19333	2.0103	0.999995	0.104396	0.102312
GOTERM_BP_DIRECT	GO:0070213~protein auto-ADP-ribosylation	5	0.462535	0.00260533	PARP6, TIPARP, PARP16, PARP12, PARP8	1010	12	19333	7.97566	0.999996	0.106173	0.104053
GOTERM_BP_DIRECT	GO:0000122~negative regulation of transcription from RNA polymerase II promoter	72	6.6605	0.00262727	TENM2, HMGB2, RORC, ZBTB20, CHD3, ENO1, BMI1, NR3C1, GLI2, LOXL2, ELK3, SOX15, CREB3L1, HOXA2, LRRFIP1, ZNF248, ZFP37, KLF10, LMO1, KLF12, FST, DNMT3A, PARP9, RUNX3, YWHAZ, SIRT1, RUNX1, IFI27, MTF2, IRF2, SINHCAF, SQSTM1, AJUBA, ENG, NFIX, CBFB, SATB1, LEF1, GLIS3, CREM, AEBP1, GATA3, FOXS1, ATXN1, PCBP3, CUX1, SMYD2, SKIL, JAZF1, SNCA, SUZ12, TFAP2A, EGR1, TFAP2B, TGFB1, PRRX1, SMURF2, BCL11A, …	1010	973	19333	1.41644	0.999997	0.106173	0.104053
GOTERM_BP_DIRECT	GO:1904646~cellular response to beta-amyloid	9	0.832562	0.00274222	EPHA4, GJA1, LRP1, CASP4, IGF1, ADRB2, FCGR2B, TLR4, LGMN	1010	47	19333	3.66541	0.999998	0.108986	0.106811
GOTERM_BP_DIRECT	GO:0001755~neural crest cell migration	9	0.832562	0.00274222	ACVR1, SEMA5A, NRP1, SEMA7A, KITLG, SEMA6A, SEMA3E, SEMA3F, HIF1A	1010	47	19333	3.66541	0.999998	0.108986	0.106811
GOTERM_BP_DIRECT	GO:0008360~regulation of cell shape	18	1.66512	0.00285534	CSF1R, ANXA1, WDR1, EPB41, SH3KBP1, FBLIM1, TPM1, FN1, MSN, ARHGAP18, SEMA3E, PTN, RHOC, S100B, COCH, VEGFA, CCL7, PDPN	1010	154	19333	2.23733	0.999999	0.112552	0.110305
GOTERM_BP_DIRECT	GO:0050680~negative regulation of epithelial cell proliferation	11	1.01758	0.00295867	SUZ12, TGFB1, KRT4, PTCH1, WNT5A, PTEN, GPC3, PTN, STK4, RUNX3, B2M	1010	69	19333	3.05156	0.999999	0.114744	0.112453
GOTERM_BP_DIRECT	GO:0043627~response to estrogen	11	1.01758	0.00295867	PDGFRB, SLC34A2, ARSA, MMP14, LDHA, CA2, PTPRN, MMP2, IGFBP2, GATA3, CD24	1010	69	19333	3.05156	0.999999	0.114744	0.112453
GOTERM_BP_DIRECT	GO:0051897~positive regulation of protein kinase B signaling	16	1.48011	0.00299392	ITGB1, SEMA5A, TGFB1, NRXN1, IGF2, NRG1, GATA3, IGF1, THBS1, EGFR, CX3CL1, VEGFA, P2RX4, AXL, CHI3L1, ENG	1010	129	19333	2.37415	0.999999	0.115182	0.112883
GOTERM_BP_DIRECT	GO:0060339~negative regulation of type I interferon-mediated signaling pathway	6	0.555042	0.00308121	OAS1, STAT2, ISG15, ADAR, SAMHD1, USP18	1010	20	19333	5.74248	1	0.116674	0.114344
GOTERM_BP_DIRECT	GO:0055093~response to hyperoxia	6	0.555042	0.00308121	PDGFRB, CDKN1A, BNIP3, MMP2, PDPN, SOD2	1010	20	19333	5.74248	1	0.116674	0.114344
GOTERM_BP_DIRECT	GO:0070372~regulation of ERK1 and ERK2 cascade	7	0.647549	0.00336254	TIAM1, GSTP1, FN1, FAM83D, YWHAZ, EGFR, FGFR2	1010	29	19333	4.62038	1	0.125352	0.12285
GOTERM_BP_DIRECT	GO:0034113~heterotypic cell-cell adhesion	7	0.647549	0.00336254	CD2, ITGB1, PTPRC, ITGAX, ITGAV, CD47, ITGA5	1010	29	19333	4.62038	1	0.125352	0.12285
GOTERM_BP_DIRECT	GO:0030593~neutrophil chemotaxis	12	1.11008	0.00347501	CXCL8, FCER1G, CCL22, CCL7, C5AR1, SAA1, S100A12, NCKAP1L, CXCL3, S100A9, S100A8, CX3CL1	1010	82	19333	2.80121	1	0.128549	0.125983
GOTERM_BP_DIRECT	GO:0001913~T cell mediated cytotoxicity	5	0.462535	0.003609	CTSH, EMP2, IL7R, B2M, CTSC	1010	13	19333	7.36215	1	0.132486	0.129841
GOTERM_BP_DIRECT	GO:0050919~negative chemotaxis	8	0.740056	0.00366649	SEMA5A, SEMA7A, SEMA6A, ITGAV, SEMA3E, NRG1, SEMA3F, EFNA5	1010	39	19333	3.92648	1	0.133577	0.13091
GOTERM_BP_DIRECT	GO:0007160~cell-matrix adhesion	14	1.2951	0.00378132	ITGB1, ITGB4, FN1, EMP2, LYPD5, NPNT, TIAM1, COL5A3, ITGAX, ITGAV, ITGB6, ITGA5, FREM1, VCL	1010	107	19333	2.50451	1	0.136724	0.133995
GOTERM_BP_DIRECT	GO:0043524~negative regulation of neuron apoptotic process	18	1.66512	0.0039758	GPI, TFAP2B, NTRK2, NRP1, GRN, PRKCI, LRP1, GBE1, C5AR1, NDNF, ARRB1, SEMA3E, SOD2, HIF1A, AXL, JAK2, LGMN, SNCA	1010	159	19333	2.16697	1	0.14011	0.137313
GOTERM_BP_DIRECT	GO:0007010~cytoskeleton organization	17	1.57262	0.00401834	PRKCI, SEMA6A, KRT4, SH3KBP1, TPM1, KRT13, MICAL2, TNFAIP3, MSN, ANK3, CDC42BPB, ADD3, CAPZB, CCL7, ZMYM4, TNIK, AJUBA	1010	146	19333	2.22881	1	0.14011	0.137313
GOTERM_BP_DIRECT	GO:0010951~negative regulation of endopeptidase activity	17	1.57262	0.00401834	CSTB, SERPINB11, CSTA, SERPINB1, SERPINA1, SERPINB13, AHSG, SERPINF1, TFPI2, SERPINE1, RARRES1, FURIN, SLPI, CD109, SERPINH1, COL6A3, TIMP1	1010	146	19333	2.22881	1	0.14011	0.137313
GOTERM_BP_DIRECT	GO:0032870~cellular response to hormone stimulus	7	0.647549	0.00402061	SOCS2, STAT3, IGFBP2, ASNS, AIF1, RAMP1, PGF	1010	30	19333	4.46637	1	0.14011	0.137313
GOTERM_BP_DIRECT	GO:0045840~positive regulation of mitotic nuclear division	7	0.647549	0.00402061	PDGFRB, IL1A, EPGN, RGCC, NUSAP1, IGF2, IGF1	1010	30	19333	4.46637	1	0.14011	0.137313
GOTERM_BP_DIRECT	GO:0043536~positive regulation of blood vessel endothelial cell migration	9	0.832562	0.00408003	TGFB1, P2RX4, VEGFC, ETS1, THBS1, SIRT1, HIF1A, AMOT, VEGFA	1010	50	19333	3.44549	1	0.140187	0.137388
GOTERM_BP_DIRECT	GO:0035137~hindlimb morphogenesis	4	0.370028	0.00423387	TFAP2B, PTCH1, FMN1, BMPR1A	1010	7	19333	10.938	1	0.140187	0.137388
GOTERM_BP_DIRECT	GO:0033591~response to L-ascorbic acid	4	0.370028	0.00423387	IL1A, GSTP1, SOD2, RUNX2	1010	7	19333	10.938	1	0.140187	0.137388
GOTERM_BP_DIRECT	GO:0007379~segment specification	4	0.370028	0.00423387	MTF2, HOXA2, BMI1, MLLT3	1010	7	19333	10.938	1	0.140187	0.137388
GOTERM_BP_DIRECT	GO:1900020~positive regulation of protein kinase C activity	4	0.370028	0.00423387	NRXN1, WNT5A, DIPK2A, EGFR	1010	7	19333	10.938	1	0.140187	0.137388
GOTERM_BP_DIRECT	GO:0009617~response to bacterium	15	1.3876	0.00424358	DGKB, BNIP3, IFI44, PYGL, TENT5A, USP18, PRLR, UPK1B, FABP4, NFIB, GPC3, OCIAD2, FCGR2B, ADAMTS9, HERC6	1010	121	19333	2.37292	1	0.140187	0.137388
GOTERM_BP_DIRECT	GO:0033627~cell adhesion mediated by integrin	8	0.740056	0.00424787	ITGB1, ITGB4, ITGAX, EMILIN2, ITGAV, ITGA5, ITGB6, FBN1	1010	40	19333	3.82832	1	0.140187	0.137388
GOTERM_BP_DIRECT	GO:0030336~negative regulation of cell migration	20	1.85014	0.00425603	CD74, EPHA4, CLIC4, TPM1, SERPINE1, PTEN, STC1, PTN, SULF1, ALOX15B, CX3CL1, STK26, CDH11, DPYSL3, EMILIN2, SINHCAF, ARID2, VCL, SCAI, ENG	1010	187	19333	2.04723	1	0.140187	0.137388
GOTERM_BP_DIRECT	GO:0010629~negative regulation of gene expression	29	2.6827	0.00450995	CDKN1A, CXCL8, LRP1, NRXN1, HMGB2, ZBTB20, AIF1, HIF1A, PPP2CB, DDRGK1, NOCT, CREB3L1, BAK1, NDFIP2, TGFB1, TIPARP, VDR, FBXW7, SERPINF1, STAT3, IGF1, PARP9, PARP14, SIRT1, VEGFA, CD46, LGMN, BMPR1A, ENG	1010	316	19333	1.75666	1	0.14754	0.144594
GOTERM_BP_DIRECT	GO:0008630~intrinsic apoptotic signaling pathway in response to DNA damage	9	0.832562	0.00462254	BAK1, PIK3R1, SOD2, TNFRSF1B, SKIL, SIRT1, PML, MCL1, TNFRSF1A	1010	51	19333	3.37793	1	0.150201	0.147203
GOTERM_BP_DIRECT	GO:0030216~keratinocyte differentiation	10	0.925069	0.00465689	CSTA, MAP2K1, CLIC4, CDSN, ANXA1, WNT5A, KRT14, STK4, WNT16, POU2F3	1010	62	19333	3.08735	1	0.150302	0.147301
GOTERM_BP_DIRECT	GO:0035633~maintenance of permeability of blood-brain barrier	7	0.647549	0.00476926	ITGB1, SLC12A2, GJA1, GJB6, PECAM1, DMD, VCL	1010	31	19333	4.32229	1	0.151839	0.148808
GOTERM_BP_DIRECT	GO:0032967~positive regulation of collagen biosynthetic process	7	0.647549	0.00476926	PDGFRB, TGFB1, RGCC, CREB3L1, VIM, ENG, RUNX1	1010	31	19333	4.32229	1	0.151839	0.148808
GOTERM_BP_DIRECT	GO:0002009~morphogenesis of an epithelium	6	0.555042	0.00479923	FRAS1, CA2, TNC, CA9, VCL, FREM2	1010	22	19333	5.22043	1	0.151839	0.148808
GOTERM_BP_DIRECT	GO:0010466~negative regulation of peptidase activity	5	0.462535	0.00484591	CSTB, CSTA, ECM1, GPC3, CTSB	1010	14	19333	6.83628	1	0.152314	0.149273
GOTERM_BP_DIRECT	GO:0030316~osteoclast differentiation	8	0.740056	0.00489632	CSF1R, TGFB1, CSF1, GPC3, CCN4, SNX10, PIK3R1, JUNB	1010	41	19333	3.73494	1	0.152899	0.149846
GOTERM_BP_DIRECT	GO:0007159~leukocyte cell-cell adhesion	7	0.647549	0.0056155	ITGB1, NT5E, PTPRC, PECAM1, CERCAM, MSN, ITGA5	1010	32	19333	4.18722	1	0.172036	0.168602
GOTERM_BP_DIRECT	GO:0060325~face morphogenesis	7	0.647549	0.0056155	TGFB1, ASPH, CRISPLD2, TIPARP, MMP2, LEF1, LRP6	1010	32	19333	4.18722	1	0.172036	0.168602
GOTERM_BP_DIRECT	GO:0006953~acute-phase response	8	0.740056	0.00561648	IL1RN, PLSCR1, SERPINA1, AHSG, STAT3, SAA1, FN1, ASS1	1010	42	19333	3.64602	1	0.172036	0.168602
GOTERM_BP_DIRECT	GO:0071222~cellular response to lipopolysaccharide	20	1.85014	0.00597346	CD86, CXCL8, GSTP1, WNT5A, SERPINE1, HMGB2, TNFAIP3, CXCL3, TNFRSF1B, ASS1, IL1A, IL36B, AXL, CAPN2, CMPK2, NLRP3, VIM, JAK2, B2M, TLR4	1010	193	19333	1.98358	1	0.181167	0.17755
GOTERM_BP_DIRECT	GO:0030509~BMP signaling pathway	12	1.11008	0.00598992	ACVR1, EGR1, TGFB1, FST, WNT5A, LEF1, SOSTDC1, SOST, ACVR2A, RUNX2, BMPR1A, ENG	1010	88	19333	2.61022	1	0.181167	0.17755
GOTERM_BP_DIRECT	GO:0035909~aorta morphogenesis	5	0.462535	0.00633826	PDGFRB, FKBP10, TFAP2B, LRP1, ADAMTS9	1010	15	19333	6.38053	1	0.185321	0.181622
GOTERM_BP_DIRECT	GO:0046598~positive regulation of viral entry into host cell	5	0.462535	0.00633826	CD74, TMPRSS4, FURIN, P4HB, TRIM21	1010	15	19333	6.38053	1	0.185321	0.181622
GOTERM_BP_DIRECT	GO:0030217~T cell differentiation	8	0.740056	0.00641303	EGR1, PTPRC, KDELR1, LEPR, GATA3, PIK3R1, IL7R, RUNX2	1010	43	19333	3.56122	1	0.185321	0.181622
GOTERM_BP_DIRECT	GO:1901216~positive regulation of neuron death	8	0.740056	0.00641303	EGR1, WNT5A, DDIT4, CAPN2, FCGR2B, TAC1, CLU, SNCA	1010	43	19333	3.56122	1	0.185321	0.181622
GOTERM_BP_DIRECT	GO:0030856~regulation of epithelial cell differentiation	4	0.370028	0.00651264	GATA3, CD24, PRLR, ALOX15B	1010	8	19333	9.57079	1	0.185321	0.181622
GOTERM_BP_DIRECT	GO:0061518~microglial cell proliferation	4	0.370028	0.00651264	CSF1R, CSF1, CLU, CX3CL1	1010	8	19333	9.57079	1	0.185321	0.181622
GOTERM_BP_DIRECT	GO:0014012~peripheral nervous system axon regeneration	4	0.370028	0.00651264	MAP1B, MMP2, TNC, APOD	1010	8	19333	9.57079	1	0.185321	0.181622
GOTERM_BP_DIRECT	GO:0060545~positive regulation of necroptotic process	4	0.370028	0.00651264	ZBP1, RIPK3, AIFM1, RIPK1	1010	8	19333	9.57079	1	0.185321	0.181622
GOTERM_BP_DIRECT	GO:0016264~gap junction assembly	4	0.370028	0.00651264	GJC1, GJB2, GJA1, GJB6	1010	8	19333	9.57079	1	0.185321	0.181622
GOTERM_BP_DIRECT	GO:0010883~regulation of lipid storage	4	0.370028	0.00651264	FTO, FBXW7, SIRT1, MEST	1010	8	19333	9.57079	1	0.185321	0.181622
GOTERM_BP_DIRECT	GO:0001938~positive regulation of endothelial cell proliferation	11	1.01758	0.00656976	SEMA5A, NRP1, ECM1, PDCD6, WNT5A, HMGB2, VEGFC, SIRT1, HIF1A, PGF, VEGFA	1010	77	19333	2.73451	1	0.185847	0.182137
GOTERM_BP_DIRECT	GO:0006471~protein ADP-ribosylation	6	0.555042	0.00710518	PARP6, TIPARP, PARP16, PARP14, PARP9, PARP8	1010	24	19333	4.7854	1	0.198083	0.194129
GOTERM_BP_DIRECT	GO:0014911~positive regulation of smooth muscle cell migration	6	0.555042	0.00710518	PDGFRB, NRP1, POSTN, CCN4, IGF1, TLR4	1010	24	19333	4.7854	1	0.198083	0.194129
GOTERM_BP_DIRECT	GO:0006508~proteolysis	35	3.23774	0.00712588	HTRA3, TMPRSS4, ADAM22, PLAT, IDE, PRSS23, KLK7, CTSS, SCPEP1, ADAMTS5, CASP7, CAPNS1, CTSL, ANPEP, CASP4, CLCA2, CAPN2, CTSH, ADAMTS9, ADAMTS6, CTSC, CPA4, CTSB, CTSA, MMP1, MMP2, KLK10, MMP9, BACE2, MMP14, BMP1, MMP13, MMP19, TPP1, LGMN	1010	418	19333	1.60276	1	0.198083	0.194129
GOTERM_BP_DIRECT	GO:0032691~negative regulation of interleukin-1 beta production	8	0.740056	0.00729066	SERPINB1, ELF4, GSTP1, NLRP3, TNFAIP3, IGF1, CX3CL1, PML	1010	44	19333	3.48029	1	0.201499	0.197476
GOTERM_BP_DIRECT	GO:0048008~platelet-derived growth factor receptor signaling pathway	7	0.647549	0.00762872	PDGFRB, MYO1E, NRP1, TIPARP, PTEN, PLAT, JAK2	1010	34	19333	3.94091	1	0.208446	0.204285
GOTERM_BP_DIRECT	GO:0097193~intrinsic apoptotic signaling pathway	7	0.647549	0.00762872	IVNS1ABP, CDKN1A, CASP4, IFI6, PMAIP1, CD24, CLU	1010	34	19333	3.94091	1	0.208446	0.204285
GOTERM_BP_DIRECT	GO:0018108~peptidyl-tyrosine phosphorylation	16	1.48011	0.00781576	PDGFRB, NTRK2, EPHA4, CSF1R, MAP2K1, RYK, EIF2AK2, TWF1, EGFR, KITLG, PTPRC, AXL, PEAK1, STK16, JAK2, FGFR2	1010	143	19333	2.14172	1	0.210537	0.206334
GOTERM_BP_DIRECT	GO:0006952~defense response	11	1.01758	0.00786114	STAT1, STAT2, MX2, STAT3, MX1, CYBB, NLRP3, TAP1, GATA3, FCGR2B, CX3CL1	1010	79	19333	2.66528	1	0.210537	0.206334
GOTERM_BP_DIRECT	GO:1904237~positive regulation of substrate-dependent cell migration, cell attachment to substrate	3	0.277521	0.00788037	FN1, FBLN1, STK4	1010	3	19333	19.1416	1	0.210537	0.206334
GOTERM_BP_DIRECT	GO:1901666~positive regulation of NAD+ ADP-ribosyltransferase activity	3	0.277521	0.00788037	TGFB1, DTX3L, HMGN1	1010	3	19333	19.1416	1	0.210537	0.206334
GOTERM_BP_DIRECT	GO:0071361~cellular response to ethanol	5	0.462535	0.00810665	CCL7, DNMT3A, PTEN, CYBB, SOD2	1010	16	19333	5.98175	1	0.215386	0.211086
GOTERM_BP_DIRECT	GO:0045893~positive regulation of transcription, DNA-templated	54	4.99537	0.00815937	PAGE4, CD86, TGFB1I1, SETD7, HMGB2, RORC, CHD3, ETS1, GLI2, SOST, TRIM21, ACVR1, MAP2K1, RIPK3, DTX3L, WNT5A, NME2, PARP9, RUNX3, RUNX2, RUNX1, ASPH, ELF4, TRIM13, MAPRE3, CLOCK, CASZ1, SHC1, LEF1, GATA3, MLLT3, HIF1A, EGFR, LRP6, PDLIM1, MED30, PCBD1, TP53BP1, TFAP2A, EGR1, CD74, TFAP2B, TGFB1, RBPMS, STAT1, PTCH1, STAT3, HMGA2, IGF1, PML, RYBP, LHX2, NFIB, BCL3	1010	724	19333	1.42769	1	0.215596	0.211292
GOTERM_BP_DIRECT	GO:0051893~regulation of focal adhesion assembly	6	0.555042	0.00850695	GREM1, MACF1, PEAK1, WDPCP, EFNA5, VCL	1010	25	19333	4.59398	1	0.223552	0.219089
GOTERM_BP_DIRECT	GO:0010595~positive regulation of endothelial cell migration	10	0.925069	0.00857546	GPI, SCARB1, NRP1, GRN, PDCD6, WNT5A, GATA3, ETS1, THBS1, VEGFA	1010	68	19333	2.81494	1	0.224127	0.219653
GOTERM_BP_DIRECT	GO:0006468~protein phosphorylation	40	3.70028	0.00886227	RNASEL, SEMA7A, CSF2RB, PIK3R1, STK4, CSF2RA, MYLK, STK38L, JAK2, PRKG1, PDK1, CDON, ACVR1, MAP4K2, PRKCI, MAP2K1, TGFB1, DAPK1, PLK2, WNT5A, HUNK, EIF2AK2, CDC42BPB, RUNX3, YWHAZ, ACVR2A, DCLK1, BCKDK, PAN3, PEAK1, STK17B, STK26, CD109, SGK3, TNIK, MAP3K13, SGK1, SQSTM1, CSNK1G2, BMPR1A	1010	503	19333	1.52219	1	0.230371	0.225772
GOTERM_BP_DIRECT	GO:0050727~regulation of inflammatory response	13	1.20259	0.00921737	ZBP1, SEMA7A, GRN, ANXA1, IL1R1, AHSG, WNT5A, TNC, USP18, CASP4, NLRP3, JAK2, PTGES	1010	106	19333	2.34755	1	0.235891	0.231182
GOTERM_BP_DIRECT	GO:0007267~cell-cell signaling	22	2.03515	0.00926392	SEMA5A, KLF10, NRP1, NMB, CCL22, SH3KBP1, CXCL14, CX3CL1, PGF, GJC1, GREM1, GJA1, GJB2, CCL7, GJB6, FAT1, TNFSF9, CCN4, TNFSF8, TAC1, S100A9, FGFR2	1010	230	19333	1.83093	1	0.235891	0.231182
GOTERM_BP_DIRECT	GO:0030890~positive regulation of B cell proliferation	8	0.740056	0.00930796	CD74, CDKN1A, PTPRC, SLC39A10, NCKAP1L, BMI1, PRLR, TLR4	1010	46	19333	3.32897	1	0.235891	0.231182
GOTERM_BP_DIRECT	GO:0030388~fructose 1,6-bisphosphate metabolic process	4	0.370028	0.00939282	PFKL, ALDOC, PFKM, PFKP	1010	9	19333	8.50737	1	0.235891	0.231182
GOTERM_BP_DIRECT	GO:2000553~positive regulation of T-helper 2 cell cytokine production	4	0.370028	0.00939282	DENND1B, RSAD2, NLRP3, GATA3	1010	9	19333	8.50737	1	0.235891	0.231182
GOTERM_BP_DIRECT	GO:0050999~regulation of nitric-oxide synthase activity	4	0.370028	0.00939282	IL1A, DDAH2, EGFR, ACVR2A	1010	9	19333	8.50737	1	0.235891	0.231182
GOTERM_BP_DIRECT	GO:0071560~cellular response to transforming growth factor beta stimulus	10	0.925069	0.00941798	CLEC3B, POSTN, TGFB1, STK16, WNT5A, NR3C1, FGFR2, LIMS1, SOX5, FBN1	1010	69	19333	2.77414	1	0.235891	0.231182
GOTERM_BP_DIRECT	GO:0007169~transmembrane receptor protein tyrosine kinase signaling pathway	15	1.3876	0.00967748	PDGFRB, NTRK2, EPHA4, CSF1R, CSF1, SHC1, RYK, NRG1, EGFR, EFS, AXL, BLNK, CLNK, ANGPTL1, FGFR2	1010	133	19333	2.15883	1	0.241135	0.236321
GOTERM_BP_DIRECT	GO:0010043~response to zinc ion	7	0.647549	0.0101156	CA2, KRT14, PTEN, SOD2, PAM, S100A8, ASS1	1010	36	19333	3.72197	1	0.247005	0.242074
GOTERM_BP_DIRECT	GO:0048675~axon extension	7	0.647549	0.0101156	ITGB1, SEMA5A, SEMA7A, LHX2, MAP1B, DCLK1, VCL	1010	36	19333	3.72197	1	0.247005	0.242074
GOTERM_BP_DIRECT	GO:0045730~respiratory burst	5	0.462535	0.0101699	CD52, PGAM1, CYBB, CD24, CD55	1010	17	19333	5.62988	1	0.247005	0.242074
GOTERM_BP_DIRECT	GO:0030278~regulation of ossification	5	0.462535	0.0101699	ACVR1, CSF1, TENT5A, RUNX2, LRP6	1010	17	19333	5.62988	1	0.247005	0.242074
GOTERM_BP_DIRECT	GO:0043129~surfactant homeostasis	5	0.462535	0.0101699	TGFB1, OAS1, CTSH, ITGB6, VEGFA	1010	17	19333	5.62988	1	0.247005	0.242074
GOTERM_BP_DIRECT	GO:0014070~response to organic cyclic compound	10	0.925069	0.0103215	ABCC4, MMP14, KITLG, CSF1, ACSL1, FST, NLRP3, BAK1, DUSP6, PTGES	1010	70	19333	2.73451	1	0.249428	0.244449
GOTERM_BP_DIRECT	GO:0007595~lactation	8	0.740056	0.010457	SOCS2, MTX1, VDR, PRLR, HIF1A, PAM, HK2, VEGFA	1010	47	19333	3.25814	1	0.251438	0.246418
GOTERM_BP_DIRECT	GO:0071363~cellular response to growth factor stimulus	9	0.832562	0.0111761	SLC4A7, ACVR1, SHC1, MAP1B, RIPK1, TNFRSF1B, THBS1, ACVR2A, BMPR1A	1010	59	19333	2.9199	1	0.264759	0.259474
GOTERM_BP_DIRECT	GO:0045785~positive regulation of cell adhesion	9	0.832562	0.0111761	APBB1IP, EPHA4, TPM1, SAA1, ITGAV, STX4, NRG1, P4HB, VEGFA	1010	59	19333	2.9199	1	0.264759	0.259474
GOTERM_BP_DIRECT	GO:0071230~cellular response to amino acid stimulus	9	0.832562	0.0111761	NTRK2, MMP2, COL5A2, COL6A1, DNMT3A, CAPN2, LAMTOR2, EGFR, ASS1	1010	59	19333	2.9199	1	0.264759	0.259474
GOTERM_BP_DIRECT	GO:0007154~cell communication	7	0.647549	0.0115534	GJC1, GJB2, FRAS1, GJB6, NRG1, FREM1, FREM2	1010	37	19333	3.62138	1	0.271026	0.265616
GOTERM_BP_DIRECT	GO:2001237~negative regulation of extrinsic apoptotic signaling pathway	7	0.647549	0.0115534	ACVR1, NRP1, GSTP1, RIPK1, ITGAV, IGF1, THBS1	1010	37	19333	3.62138	1	0.271026	0.265616
GOTERM_BP_DIRECT	GO:0043123~positive regulation of I-kappaB kinase/NF-kappaB signaling	19	1.75763	0.0118373	CD74, ECM1, NDFIP2, PLK2, SHISA5, RHOC, S100B, CX3CL1, TNFRSF1A, FKBP1A, IL1A, GJA1, TRIM13, S100A12, RIPK1, S100A4, AJUBA, TRIM21, TLR4	1010	192	19333	1.89422	1	0.276337	0.270821
GOTERM_BP_DIRECT	GO:0006897~endocytosis	20	1.85014	0.0128206	LGALS3BP, DENND1B, RABGAP1L, LRP1, SH3KBP1, TMPRSS4, SURF4, LRP4, SNX10, MTMR6, LRP6, LOXL2, MYO1E, AP3M1, EHD2, ENPP1, OCIAD2, LRP10, PLA2R1, CSNK1G2	1010	208	19333	1.84054	1	0.293673	0.287811
GOTERM_BP_DIRECT	GO:0060068~vagina development	4	0.370028	0.0129031	RBP4, AXL, WNT5A, BAK1	1010	10	19333	7.65663	1	0.293673	0.287811
GOTERM_BP_DIRECT	GO:0010225~response to UV-C	4	0.370028	0.0129031	BCL3, BAK1, POLH, HMGN1	1010	10	19333	7.65663	1	0.293673	0.287811
GOTERM_BP_DIRECT	GO:0007224~smoothened signaling pathway	11	1.01758	0.0129237	PTCHD1, PRRX1, PTCH1, PTCH2, BOC, GPC3, WDPCP, RUNX2, GLI2, CDON, TMEM231	1010	85	19333	2.47715	1	0.293673	0.287811
GOTERM_BP_DIRECT	GO:0045429~positive regulation of nitric oxide biosynthetic process	8	0.740056	0.0130586	P2RX4, DDAH2, JAK2, SOD2, AIF1, CLU, TLR4, ASS1	1010	49	19333	3.12516	1	0.293673	0.287811
GOTERM_BP_DIRECT	GO:0051781~positive regulation of cell division	8	0.740056	0.0130586	IL1A, TGFB1, IGF2, VEGFC, PTN, FGFR2, PGF, VEGFA	1010	49	19333	3.12516	1	0.293673	0.287811
GOTERM_BP_DIRECT	GO:0043588~skin development	7	0.647549	0.0131295	TFAP2B, FRAS1, COL5A3, PTCH2, COL5A2, DHCR24, ITGB6	1010	38	19333	3.52608	1	0.293673	0.287811
GOTERM_BP_DIRECT	GO:0048678~response to axon injury	7	0.647549	0.0131295	P2RX4, AXL, BNIP3, DPYSL3, APOD, SOD2, AIF1	1010	38	19333	3.52608	1	0.293673	0.287811
GOTERM_BP_DIRECT	GO:2001240~negative regulation of extrinsic apoptotic signaling pathway in absence of ligand	7	0.647549	0.0131295	IL1A, IFI6, RIPK1, NRG1, SGK3, CX3CL1, MCL1	1010	38	19333	3.52608	1	0.293673	0.287811
GOTERM_BP_DIRECT	GO:0000187~activation of MAPK activity	10	0.925069	0.0134243	CD74, MAP2K1, PTPRC, SHC1, C5AR1, SAA1, ARRB1, NRG1, IGF1, DUSP6	1010	73	19333	2.62213	1	0.298877	0.292911
GOTERM_BP_DIRECT	GO:0001649~osteoblast differentiation	14	1.2951	0.0136084	SEMA7A, CBFB, TPM4, LEF1, TNC, IGF2, ADAR, RUNX2, GLI2, CREB3L1, COL6A1, CCN4, JUNB, BMPR1A	1010	125	19333	2.14386	1	0.30158	0.29556
GOTERM_BP_DIRECT	GO:0090200~positive regulation of release of cytochrome c from mitochondria	6	0.555042	0.0138338	FAM162A, BNIP3, PLAUR, PMAIP1, BAK1, MMP9	1010	28	19333	4.10177	1	0.305169	0.299077
GOTERM_BP_DIRECT	GO:0048839~inner ear development	8	0.740056	0.0145203	PDGFRB, GJB2, TGFB1, GJB6, HOXA1, LRP10, CXCL14, FREM2	1010	50	19333	3.06265	1	0.318849	0.312484
GOTERM_BP_DIRECT	GO:0048870~cell motility	7	0.647549	0.01485	MMP14, MAP2K1, ITGB4, PTEN, PHACTR1, ETS1, ENG	1010	39	19333	3.43567	1	0.324429	0.317953
GOTERM_BP_DIRECT	GO:0043371~negative regulation of CD4-positive, alpha-beta T cell differentiation	3	0.277521	0.0152158	CBFB, RUNX3, RUNX1	1010	4	19333	14.3562	1	0.324429	0.317953
GOTERM_BP_DIRECT	GO:0030947~regulation of vascular endothelial growth factor receptor signaling pathway	3	0.277521	0.0152158	NRP1, TMEM204, VEGFC	1010	4	19333	14.3562	1	0.324429	0.317953
GOTERM_BP_DIRECT	GO:0038157~granulocyte-macrophage colony-stimulating factor signaling pathway	3	0.277521	0.0152158	CSF2RB, JAK2, CSF2RA	1010	4	19333	14.3562	1	0.324429	0.317953
GOTERM_BP_DIRECT	GO:0001709~cell fate determination	5	0.462535	0.0152466	PTCH1, PTCH2, HOXA2, GATA3, MCL1	1010	19	19333	5.03726	1	0.324429	0.317953
GOTERM_BP_DIRECT	GO:0002076~osteoblast development	5	0.462535	0.0152466	CLEC5A, HOXA2, PTH1R, RUNX2, GLI2	1010	19	19333	5.03726	1	0.324429	0.317953
GOTERM_BP_DIRECT	GO:0010759~positive regulation of macrophage chemotaxis	5	0.462535	0.0152466	CSF1R, CSF1, RARRES2, C5AR1, THBS1	1010	19	19333	5.03726	1	0.324429	0.317953
GOTERM_BP_DIRECT	GO:0033137~negative regulation of peptidyl-serine phosphorylation	6	0.555042	0.0160153	PDE4D, CNKSR3, DDIT4, PTEN, DMD, BAK1	1010	29	19333	3.96033	1	0.336327	0.329613
GOTERM_BP_DIRECT	GO:0043001~Golgi to plasma membrane protein transport	6	0.555042	0.0160153	MACF1, SYS1, RAB31, ANK3, OPTN, VAMP2	1010	29	19333	3.96033	1	0.336327	0.329613
GOTERM_BP_DIRECT	GO:0034097~response to cytokine	8	0.740056	0.0160949	STAT1, TIMP1, OSMR, SKIL, PML, PTGES, NFKB2, MCL1	1010	51	19333	3.0026	1	0.336327	0.329613
GOTERM_BP_DIRECT	GO:0010718~positive regulation of epithelial to mesenchymal transition	8	0.740056	0.0160949	TIAM1, TGFB1, RGCC, GLIPR2, TGFB1I1, PDPN, LEF1, LOXL2	1010	51	19333	3.0026	1	0.336327	0.329613
GOTERM_BP_DIRECT	GO:0007179~transforming growth factor beta receptor signaling pathway	12	1.11008	0.0161936	ACVR1, TGFB1, TGFBRAP1, STAT3, FURIN, ITGB6, NPNT, SKIL, SIRT1, PML, BMPR1A, ENG	1010	101	19333	2.27425	1	0.336327	0.329613
GOTERM_BP_DIRECT	GO:0070373~negative regulation of ERK1 and ERK2 cascade	11	1.01758	0.0162254	EPHA4, SEMA6A, PTPRC, GSTP1, CNKSR3, PTEN, FBLN1, ARRB1, DMD, TLR4, DUSP6	1010	88	19333	2.3927	1	0.336327	0.329613
GOTERM_BP_DIRECT	GO:0009953~dorsal/ventral pattern formation	7	0.647549	0.016721	ACVR1, BMP1, LHX2, PTCH1, LRP4, HOXA2, BMPR1A	1010	40	19333	3.34978	1	0.340473	0.333676
GOTERM_BP_DIRECT	GO:0071492~cellular response to UV-A	4	0.370028	0.0170626	MMP1, MMP2, TIMP1, MMP9	1010	11	19333	6.96058	1	0.340473	0.333676
GOTERM_BP_DIRECT	GO:0048935~peripheral nervous system neuron development	4	0.370028	0.0170626	NTRK2, ETV1, RUNX3, RUNX1	1010	11	19333	6.96058	1	0.340473	0.333676
GOTERM_BP_DIRECT	GO:0019885~antigen processing and presentation of endogenous peptide antigen via MHC class I	4	0.370028	0.0170626	TAP1, IDE, B2M, TAPBP	1010	11	19333	6.96058	1	0.340473	0.333676
GOTERM_BP_DIRECT	GO:0009268~response to pH	4	0.370028	0.0170626	ARSA, GJA1, CA2, PAM	1010	11	19333	6.96058	1	0.340473	0.333676
GOTERM_BP_DIRECT	GO:0032308~positive regulation of prostaglandin secretion	4	0.370028	0.0170626	IL1A, P2RX4, PLA2G4A, PTGES	1010	11	19333	6.96058	1	0.340473	0.333676
GOTERM_BP_DIRECT	GO:0035455~response to interferon-alpha	4	0.370028	0.0170626	LAMP3, MX2, EIF2AK2, ADAR	1010	11	19333	6.96058	1	0.340473	0.333676
GOTERM_BP_DIRECT	GO:1902043~positive regulation of extrinsic apoptotic signaling pathway via death domain receptors	4	0.370028	0.0170626	PMAIP1, STK4, THBS1, SKIL	1010	11	19333	6.96058	1	0.340473	0.333676
GOTERM_BP_DIRECT	GO:0002237~response to molecule of bacterial origin	4	0.370028	0.0170626	CXCL8, TNFAIP3, CD24, B2M	1010	11	19333	6.96058	1	0.340473	0.333676
GOTERM_BP_DIRECT	GO:0007162~negative regulation of cell adhesion	8	0.740056	0.0177868	SEMA5A, EPHA4, MMP2, ARHGDIB, ADAM22, TNC, FBLN1, TGFBI	1010	52	19333	2.94486	1	0.353457	0.346401
GOTERM_BP_DIRECT	GO:0048010~vascular endothelial growth factor receptor signaling pathway	6	0.555042	0.0184143	NRP1, AXL, VEGFC, SULF1, PGF, VEGFA	1010	30	19333	3.82832	1	0.362927	0.355682
GOTERM_BP_DIRECT	GO:0001774~microglial cell activation	6	0.555042	0.0184143	C5AR1, JAK2, AIF1, CLU, CX3CL1, SNCA	1010	30	19333	3.82832	1	0.362927	0.355682
GOTERM_BP_DIRECT	GO:0007584~response to nutrient	10	0.925069	0.0185723	ARSA, LDHA, AHCY, ACSL1, STAT1, LIPG, IGFBP2, PTEN, CYBB, ASS1	1010	77	19333	2.48592	1	0.364548	0.35727
GOTERM_BP_DIRECT	GO:0043410~positive regulation of MAPK cascade	16	1.48011	0.020364	CD74, NTRK2, SHC1, RYK, IGF2, LAPTM5, EIF2AK2, IGF1, ADRB2, CX3CL1, VEGFA, PTPRC, LAMTOR2, JAK2, FGFR2, CDON	1010	160	19333	1.91416	1	0.398091	0.390144
GOTERM_BP_DIRECT	GO:0007566~embryo implantation	7	0.647549	0.0209367	TPPP3, MMP2, STC1, FBLN1, EMP2, PRLR, MMP9	1010	42	19333	3.19026	1	0.40763	0.399493
GOTERM_BP_DIRECT	GO:0048701~embryonic cranial skeleton morphogenesis	6	0.555042	0.0210383	TFAP2A, MMP14, PRRX1, GRHL2, FGFR2, RUNX2	1010	31	19333	3.70482	1	0.407957	0.399813
GOTERM_BP_DIRECT	GO:0033198~response to ATP	5	0.462535	0.0216799	NT5E, P2RX4, ASPH, PTEN, ENPP1	1010	21	19333	4.55752	1	0.415925	0.407622
GOTERM_BP_DIRECT	GO:1903800~positive regulation of production of miRNAs involved in gene silencing by miRNA	4	0.370028	0.0218817	MAP2K1, TGFB1, RIPK1, EGFR	1010	12	19333	6.38053	1	0.415925	0.407622
GOTERM_BP_DIRECT	GO:2000273~positive regulation of receptor activity	4	0.370028	0.0218817	ITGB1, GREM1, JAK2, HIF1A	1010	12	19333	6.38053	1	0.415925	0.407622
GOTERM_BP_DIRECT	GO:0048333~mesodermal cell differentiation	4	0.370028	0.0218817	ITGB1, ITGB4, HMGA2, FGFR2	1010	12	19333	6.38053	1	0.415925	0.407622
GOTERM_BP_DIRECT	GO:1990314~cellular response to insulin-like growth factor stimulus	4	0.370028	0.0218817	TGFB1, SYAP1, PTEN, FBN1	1010	12	19333	6.38053	1	0.415925	0.407622
GOTERM_BP_DIRECT	GO:0060291~long-term synaptic potentiation	9	0.832562	0.0228827	NTRK2, PLK2, PTEN, NPTN, STX4, PTN, S100B, VAMP2, SNCA	1010	67	19333	2.57126	1	0.43324	0.424592
GOTERM_BP_DIRECT	GO:0045732~positive regulation of protein catabolic process	11	1.01758	0.0230593	MYLIP, GJA1, SMURF2, TIPARP, PLK2, WNT5A, GPC3, TNFAIP3, MSN, IDE, FBXL5	1010	93	19333	2.26406	1	0.434871	0.42619
GOTERM_BP_DIRECT	GO:0050776~regulation of immune response	7	0.647549	0.0232919	FKBP1A, DENND1B, FCGR3B, GPR108, TAPBPL, FCGR2B, TAPBP	1010	43	19333	3.11607	1	0.437542	0.428807
GOTERM_BP_DIRECT	GO:0042733~embryonic digit morphogenesis	8	0.740056	0.0236056	WNT5A, LRP4, WDPCP, GRHL2, FREM2, GLI2, BMPR1A, TMEM231	1010	55	19333	2.78423	1	0.439997	0.431213
GOTERM_BP_DIRECT	GO:0051496~positive regulation of stress fiber assembly	8	0.740056	0.0236056	CCDC88A, NRP1, RGCC, TPM1, CD47, RHOC, TAC1, AMOT	1010	55	19333	2.78423	1	0.439997	0.431213
GOTERM_BP_DIRECT	GO:0042771~intrinsic apoptotic signaling pathway in response to DNA damage by p53 class mediator	6	0.555042	0.0238944	CDKN1A, BCL3, DDIT4, SHISA5, SIRT1, PML	1010	32	19333	3.58905	1	0.441954	0.433132
GOTERM_BP_DIRECT	GO:0019082~viral protein processing	6	0.555042	0.0238944	ST6GALNAC2, GALNT1, FURIN, PARP16, PARP9, ST6GALNAC4	1010	32	19333	3.58905	1	0.441954	0.433132
GOTERM_BP_DIRECT	GO:0006979~response to oxidative stress	13	1.20259	0.0242502	PAGE4, ERO1A, GPX2, RBPMS, IDH1, DHCR24, SIRT1, PDLIM1, PRDX3, MMP14, MTF1, MSRB3, NCOA7	1010	121	19333	2.05653	1	0.444368	0.435497
GOTERM_BP_DIRECT	GO:0032649~regulation of interferon-gamma production	3	0.277521	0.0244869	RIPK3, ISG15, CD47	1010	5	19333	11.485	1	0.444368	0.435497
GOTERM_BP_DIRECT	GO:0097411~hypoxia-inducible factor-1alpha signaling pathway	3	0.277521	0.0244869	CYBB, HIF1A, PDK1	1010	5	19333	11.485	1	0.444368	0.435497
GOTERM_BP_DIRECT	GO:0060435~bronchiole development	3	0.277521	0.0244869	TGFB1, ITGB6, HOXA5	1010	5	19333	11.485	1	0.444368	0.435497
GOTERM_BP_DIRECT	GO:1900086~positive regulation of peptidyl-tyrosine autophosphorylation	3	0.277521	0.0244869	GREM1, NRG1, VEGFA	1010	5	19333	11.485	1	0.444368	0.435497
GOTERM_BP_DIRECT	GO:0031638~zymogen activation	5	0.462535	0.0254311	MMP14, CTSL, C1R, CTSH, FURIN	1010	22	19333	4.35036	1	0.459768	0.450589
GOTERM_BP_DIRECT	GO:0009653~anatomical structure morphogenesis	14	1.2951	0.0256104	FOXI3, GATA3, DKK3, FOXS1, FRAS1, SOX15, FAT1, TRIM13, GPC3, HOXA1, IGF2BP2, FREM1, FREM2, FBN1	1010	136	19333	1.97046	1	0.461274	0.452066
GOTERM_BP_DIRECT	GO:1904707~positive regulation of vascular smooth muscle cell proliferation	8	0.740056	0.0258054	NQO2, GJA1, MMP2, HTR1B, IGF1, JAK2, MMP9, BMPR1A	1010	56	19333	2.73451	1	0.461564	0.45235
GOTERM_BP_DIRECT	GO:0050918~positive chemotaxis	7	0.647549	0.0258184	SEMA5A, NRP1, HMGB2, VEGFC, CX3CL1, PGF, VEGFA	1010	44	19333	3.04525	1	0.461564	0.45235
GOTERM_BP_DIRECT	GO:0036211~protein modification process	10	0.925069	0.0268538	ERO1A, MANBA, CDC34, UBA7, RIPK3, CPE, PLOD2, PLAT, FBXO22, LOXL2	1010	82	19333	2.33434	1	0.475058	0.465574
GOTERM_BP_DIRECT	GO:2000343~positive regulation of chemokine (C-X-C motif) ligand 2 production	4	0.370028	0.0273635	CD74, POSTN, LRP1, TLR4	1010	13	19333	5.88972	1	0.475058	0.465574
GOTERM_BP_DIRECT	GO:0050771~negative regulation of axonogenesis	4	0.370028	0.0273635	RUFY3, PTEN, LRP4, TRAK2	1010	13	19333	5.88972	1	0.475058	0.465574
GOTERM_BP_DIRECT	GO:0035493~SNARE complex assembly	4	0.370028	0.0273635	STX4, STXBP6, VAMP2, SNCA	1010	13	19333	5.88972	1	0.475058	0.465574
GOTERM_BP_DIRECT	GO:0046902~regulation of mitochondrial membrane permeability	4	0.370028	0.0273635	BNIP3, STAT3, PMAIP1, BAK1	1010	13	19333	5.88972	1	0.475058	0.465574
GOTERM_BP_DIRECT	GO:0060396~growth hormone receptor signaling pathway	4	0.370028	0.0273635	SOCS2, STAT3, PIK3R1, JAK2	1010	13	19333	5.88972	1	0.475058	0.465574
GOTERM_BP_DIRECT	GO:0040015~negative regulation of multicellular organism growth	4	0.370028	0.0273635	SOCS2, PTCH1, ADRB2, LGMN	1010	13	19333	5.88972	1	0.475058	0.465574
GOTERM_BP_DIRECT	GO:0048745~smooth muscle tissue development	4	0.370028	0.0273635	TFAP2B, TIPARP, PTCH1, ENG	1010	13	19333	5.88972	1	0.475058	0.465574
GOTERM_BP_DIRECT	GO:0007015~actin filament organization	14	1.2951	0.0284393	PRKCI, TPM4, SH3KBP1, TPM2, TPM1, MYO5A, EMP2, RHOC, TRIOBP, MYO1D, MYO1E, MYO1C, RUFY3, FAT1	1010	138	19333	1.9419	1	0.491958	0.482138
GOTERM_BP_DIRECT	GO:0009410~response to xenobiotic stimulus	21	1.94265	0.0287847	TFAP2B, STAT1, MMP2, PTCH1, DNMT3A, IGFBP2, VEGFC, CYBB, GATA3, SOD2, THBS1, PGF, DUSP6, ASS1, MAP1B, CA9, NCKAP1L, BAK1, PAM, ENG, SNCA	1010	242	19333	1.66105	1	0.496149	0.486245
GOTERM_BP_DIRECT	GO:0045807~positive regulation of endocytosis	5	0.462535	0.0295486	CLIP3, LRP1, WNT5A, GPC3, SNCA	1010	23	19333	4.16121	1	0.503898	0.493839
GOTERM_BP_DIRECT	GO:0002053~positive regulation of mesenchymal cell proliferation	5	0.462535	0.0295486	PRRX1, STAT1, WNT5A, FGFR2, BMPR1A	1010	23	19333	4.16121	1	0.503898	0.493839
GOTERM_BP_DIRECT	GO:0051016~barbed-end actin filament capping	5	0.462535	0.0295486	CAPZB, TWF1, CAPG, ADD3, TRIOBP	1010	23	19333	4.16121	1	0.503898	0.493839
GOTERM_BP_DIRECT	GO:0031640~killing of cells of other organism	9	0.832562	0.0311741	NPPB, CXCL8, CCL22, S100A12, LYZ, CXCL3, TAC1, HMGN2, CXCL14	1010	71	19333	2.4264	1	0.52974	0.519165
GOTERM_BP_DIRECT	GO:0061098~positive regulation of protein tyrosine kinase activity	7	0.647549	0.0314025	GREM1, EPHA4, CSF1R, CD79A, NRG1, CD24, EGFR	1010	46	19333	2.91285	1	0.531742	0.521127
GOTERM_BP_DIRECT	GO:0001701~in utero embryonic development	19	1.75763	0.0316329	ITGB1, ACVR1, GPI, SLC34A2, FKBP10, PTCH1, HM13, IGF2, GATA3, PTH1R, BMI1, AMOT, GLI2, VEGFA, TMEM231, MYO1E, SEC24D, FGFR2, BMPR1A	1010	214	19333	1.69949	1	0.533764	0.523108
GOTERM_BP_DIRECT	GO:0008544~epidermis development	10	0.925069	0.0329165	CDSN, CRABP2, KRT15, KRT14, LAMA3, LAMC2, PLOD1, GRHL2, POU2F3, KLK7	1010	85	19333	2.25195	1	0.547443	0.536514
GOTERM_BP_DIRECT	GO:0045599~negative regulation of fat cell differentiation	8	0.740056	0.0332329	TGFB1, TGFB1I1, WNT5A, CCN4, ENPP1, GATA3, SOD2, SIRT1	1010	59	19333	2.59547	1	0.547443	0.536514
GOTERM_BP_DIRECT	GO:0042987~amyloid precursor protein catabolic process	4	0.370028	0.0335046	APH1A, ADAM19, PSENEN, DHCR24	1010	14	19333	5.46902	1	0.547443	0.536514
GOTERM_BP_DIRECT	GO:0070059~intrinsic apoptotic signaling pathway in response to endoplasmic reticulum stress	6	0.555042	0.0339128	ERO1A, AIFM1, CASP4, TMBIM6, BAK1, PML	1010	35	19333	3.28141	1	0.547443	0.536514
GOTERM_BP_DIRECT	GO:0071526~semaphorin-plexin signaling pathway	6	0.555042	0.0339128	SEMA5A, NRP1, SEMA7A, SEMA6A, SEMA3E, SEMA3F	1010	35	19333	3.28141	1	0.547443	0.536514
GOTERM_BP_DIRECT	GO:0050832~defense response to fungus	6	0.555042	0.0339128	ZBP1, TGFB1, COTL1, S100A12, S100A9, S100A8	1010	35	19333	3.28141	1	0.547443	0.536514
GOTERM_BP_DIRECT	GO:0045773~positive regulation of axon extension	6	0.555042	0.0339128	MACF1, SEMA7A, MAP1B, RUFY3, FN1, MAP3K13	1010	35	19333	3.28141	1	0.547443	0.536514
GOTERM_BP_DIRECT	GO:2000379~positive regulation of reactive oxygen species metabolic process	6	0.555042	0.0339128	PDGFRB, CDKN1A, NQO2, RIPK3, RIPK1, THBS1	1010	35	19333	3.28141	1	0.547443	0.536514
GOTERM_BP_DIRECT	GO:0097192~extrinsic apoptotic signaling pathway in absence of ligand	6	0.555042	0.0339128	IL1A, KITLG, ITGAV, BAK1, CX3CL1, MCL1	1010	35	19333	3.28141	1	0.547443	0.536514
GOTERM_BP_DIRECT	GO:0055074~calcium ion homeostasis	6	0.555042	0.0339128	TFAP2B, NT5E, ASPH, ADM, SNX10, S100A14	1010	35	19333	3.28141	1	0.547443	0.536514
GOTERM_BP_DIRECT	GO:0045821~positive regulation of glycolytic process	5	0.462535	0.0340373	PRXL2C, ZBTB20, IGF1, HIF1A, SLC4A4	1010	24	19333	3.98783	1	0.547443	0.536514
GOTERM_BP_DIRECT	GO:0030099~myeloid cell differentiation	5	0.462535	0.0340373	PRDX3, CBFB, CLEC5A, PML, RUNX1	1010	24	19333	3.98783	1	0.547443	0.536514
GOTERM_BP_DIRECT	GO:0048844~artery morphogenesis	5	0.462535	0.0340373	NRP1, PRRX1, HOXA1, ENG, VEGFA	1010	24	19333	3.98783	1	0.547443	0.536514
GOTERM_BP_DIRECT	GO:0045861~negative regulation of proteolysis	5	0.462535	0.0340373	CSTB, CSTA, DNAJC1, PLAT, IDE	1010	24	19333	3.98783	1	0.547443	0.536514
GOTERM_BP_DIRECT	GO:0033631~cell-cell adhesion mediated by integrin	3	0.277521	0.035472	ITGB1, ITGA5, NPNT	1010	6	19333	9.57079	1	0.550317	0.539331
GOTERM_BP_DIRECT	GO:1901166~neural crest cell migration involved in autonomic nervous system development	3	0.277521	0.035472	NRP1, FN1, SEMA3F	1010	6	19333	9.57079	1	0.550317	0.539331
GOTERM_BP_DIRECT	GO:1904953~Wnt signaling pathway involved in midbrain dopaminergic neuron differentiation	3	0.277521	0.035472	RYK, WNT5A, LRP6	1010	6	19333	9.57079	1	0.550317	0.539331
GOTERM_BP_DIRECT	GO:0032020~ISG15-protein conjugation	3	0.277521	0.035472	HERC5, UBA7, ISG15	1010	6	19333	9.57079	1	0.550317	0.539331
GOTERM_BP_DIRECT	GO:0060574~intestinal epithelial cell maturation	3	0.277521	0.035472	CDKN1A, HIF1A, HOXA5	1010	6	19333	9.57079	1	0.550317	0.539331
GOTERM_BP_DIRECT	GO:0072201~negative regulation of mesenchymal cell proliferation	3	0.277521	0.035472	WNT5A, PHF14, PTN	1010	6	19333	9.57079	1	0.550317	0.539331
GOTERM_BP_DIRECT	GO:0071677~positive regulation of mononuclear cell migration	3	0.277521	0.035472	TGFB1, CSF1, AIF1	1010	6	19333	9.57079	1	0.550317	0.539331
GOTERM_BP_DIRECT	GO:0060754~positive regulation of mast cell chemotaxis	3	0.277521	0.035472	VEGFC, PGF, VEGFA	1010	6	19333	9.57079	1	0.550317	0.539331
GOTERM_BP_DIRECT	GO:0070665~positive regulation of leukocyte proliferation	3	0.277521	0.035472	CSF2RB, JAK2, CSF2RA	1010	6	19333	9.57079	1	0.550317	0.539331
GOTERM_BP_DIRECT	GO:0071864~positive regulation of cell proliferation in bone marrow	3	0.277521	0.035472	SHC1, LEF1, HMGA2	1010	6	19333	9.57079	1	0.550317	0.539331
GOTERM_BP_DIRECT	GO:0030308~negative regulation of cell growth	13	1.20259	0.0354748	CDKN1A, TGFB1, ENO1, SIRT1, RERG, CDKN2AIP, PML, DCBLD2, NPPB, GREM1, GJA1, NME6, ENPP1	1010	128	19333	1.94407	1	0.550317	0.539331
GOTERM_BP_DIRECT	GO:0033674~positive regulation of kinase activity	9	0.832562	0.0360052	PDGFRB, NTRK2, EPHA4, CD74, CSF1R, RYK, AXL, EGFR, FGFR2	1010	73	19333	2.35992	1	0.55675	0.545636
GOTERM_BP_DIRECT	GO:0050830~defense response to Gram-positive bacterium	13	1.20259	0.0373363	RARRES2, C5AR1, HMGB2, ADM, RNASE4, LYZ, MPEG1, HLA-E, CASP4, TNFSF8, TAC1, IL7R, B2M	1010	129	19333	1.929	1	0.572696	0.561264
GOTERM_BP_DIRECT	GO:0019933~cAMP-mediated signaling	6	0.555042	0.037751	CAP1, PDE4D, ADGRG6, ADM, ADCY2, PDE7A	1010	36	19333	3.19026	1	0.572696	0.561264
GOTERM_BP_DIRECT	GO:0051017~actin filament bundle assembly	6	0.555042	0.037751	CALD1, DPYSL3, PLS3, DMD, LCP1, AIF1	1010	36	19333	3.19026	1	0.572696	0.561264
GOTERM_BP_DIRECT	GO:0032743~positive regulation of interleukin-2 production	6	0.555042	0.037751	CD86, IL1A, PTPRC, ANXA1, PDE4D, RUNX1	1010	36	19333	3.19026	1	0.572696	0.561264
GOTERM_BP_DIRECT	GO:0048469~cell maturation	6	0.555042	0.037751	CBFB, AXL, GATA3, PTH1R, RUNX2, VEGFA	1010	36	19333	3.19026	1	0.572696	0.561264
GOTERM_BP_DIRECT	GO:0072593~reactive oxygen species metabolic process	6	0.555042	0.037751	RIPK3, BNIP3, DDIT4, IFI6, PMAIP1, PLA2R1	1010	36	19333	3.19026	1	0.572696	0.561264
GOTERM_BP_DIRECT	GO:0070301~cellular response to hydrogen peroxide	9	0.832562	0.0386001	ANXA1, RIPK3, AIFM1, AXL, BNIP3, TNFAIP3, RIPK1, ETS1, SIRT1	1010	74	19333	2.32803	1	0.582827	0.571192
GOTERM_BP_DIRECT	GO:0071294~cellular response to zinc ion	5	0.462535	0.0389002	MT2A, P2RX4, MT1A, MTF1, MT1E	1010	25	19333	3.82832	1	0.582827	0.571192
GOTERM_BP_DIRECT	GO:0030225~macrophage differentiation	5	0.462535	0.0389002	CSF1R, CSF1, SIRT1, MMP9, VEGFA	1010	25	19333	3.82832	1	0.582827	0.571192
GOTERM_BP_DIRECT	GO:0051216~cartilage development	8	0.740056	0.0389036	PRRX1, DDRGK1, WNT5A, CHI3L1, TIMP1, SULF1, HIF1A, SOX5	1010	61	19333	2.51037	1	0.582827	0.571192
GOTERM_BP_DIRECT	GO:0006936~muscle contraction	10	0.925069	0.0398654	GJC1, SLC6A8, TPM4, ASPH, CALD1, TNNT1, TPM2, TPM1, FXYD1, MYOF	1010	88	19333	2.17518	1	0.587226	0.575504
GOTERM_BP_DIRECT	GO:0034142~toll-like receptor 4 signaling pathway	4	0.370028	0.0402962	OAS1, NMI, S100A14, TLR4	1010	15	19333	5.10442	1	0.587226	0.575504
GOTERM_BP_DIRECT	GO:0050930~induction of positive chemotaxis	4	0.370028	0.0402962	CXCL8, VEGFC, PGF, VEGFA	1010	15	19333	5.10442	1	0.587226	0.575504
GOTERM_BP_DIRECT	GO:0002523~leukocyte migration involved in inflammatory response	4	0.370028	0.0402962	NLRP3, S100A9, S100A8, CX3CL1	1010	15	19333	5.10442	1	0.587226	0.575504
GOTERM_BP_DIRECT	GO:0045778~positive regulation of ossification	4	0.370028	0.0402962	SCUBE2, WNT5A, PTN, TAC1	1010	15	19333	5.10442	1	0.587226	0.575504
GOTERM_BP_DIRECT	GO:0060347~heart trabecula formation	4	0.370028	0.0402962	EGLN1, FKBP1A, RBP4, ADGRG6	1010	15	19333	5.10442	1	0.587226	0.575504
GOTERM_BP_DIRECT	GO:0010952~positive regulation of peptidase activity	4	0.370028	0.0402962	PCOLCE2, FN1, CTSH, FBLN1	1010	15	19333	5.10442	1	0.587226	0.575504
GOTERM_BP_DIRECT	GO:0010035~response to inorganic substance	4	0.370028	0.0402962	NT5E, ATIC, MAP1B, ENPP1	1010	15	19333	5.10442	1	0.587226	0.575504
GOTERM_BP_DIRECT	GO:2000679~positive regulation of transcription regulatory region DNA binding	4	0.370028	0.0402962	TGFB1, GATA3, IGF1, H1-0	1010	15	19333	5.10442	1	0.587226	0.575504
GOTERM_BP_DIRECT	GO:0007204~positive regulation of cytosolic calcium ion concentration	15	1.3876	0.0406041	CD52, NMB, LRP1, C5AR1, ADM, PTH1R, LRP6, GJA1, NPTN, SAA1, ITGAV, CD24, JAK2, TAC1, CD55	1010	160	19333	1.79452	1	0.589925	0.578149
GOTERM_BP_DIRECT	GO:0050673~epithelial cell proliferation	7	0.647549	0.0411605	ESRP2, GPC3, BAK1, STK4, EGFR, RUNX2, BMPR1A	1010	49	19333	2.73451	1	0.596207	0.584305
GOTERM_BP_DIRECT	GO:0030155~regulation of cell adhesion	8	0.740056	0.0419622	CXCL8, EMCN, LAMA3, PLAUR, TNC, PRLR, PML, ENG	1010	62	19333	2.46988	1	0.605995	0.593898
GOTERM_BP_DIRECT	GO:1990830~cellular response to leukemia inhibitory factor	11	1.01758	0.042555	PCOLCE2, GLDC, MTF2, VEGFC, B3GNT2, PARP16, SNX10, SIRT1, HK2, PML, PFKP	1010	103	19333	2.04425	1	0.612716	0.600485
GOTERM_BP_DIRECT	GO:0001782~B cell homeostasis	5	0.462535	0.0441386	DOCK10, NCKAP1L, BAK1, IL7R, GAPT	1010	26	19333	3.68107	1	0.63201	0.619394
GOTERM_BP_DIRECT	GO:0009749~response to glucose	9	0.832562	0.0441579	EGR1, LDHA, GJA1, PFKL, TGFB1, COL6A2, PTEN, THBS1, VAMP2	1010	76	19333	2.26677	1	0.63201	0.619394
GOTERM_BP_DIRECT	GO:0008333~endosome to lysosome transport	7	0.647549	0.0447932	DTX3L, RAB12, TGFBRAP1, ADRB2, TRAK1, RAB7B, TRAK2	1010	50	19333	2.67982	1	0.63731	0.624587
GOTERM_BP_DIRECT	GO:0050766~positive regulation of phagocytosis	7	0.647549	0.0447932	FCER1G, LRP1, AHSG, IL2RB, CD47, FCGR2B, IL2RG	1010	50	19333	2.67982	1	0.63731	0.624587
GOTERM_BP_DIRECT	GO:0007399~nervous system development	31	2.86772	0.0449973	SEMA5A, TENM1, SEMA7A, NRN1, PTEN, PTN, EFNA5, RAPGEFL1, ATXN1, BOC, ENC1, ADGRG6, IGF2BP2, CDON, NTRK2, MYLIP, SEMA6A, STAT3, LSAMP, FN1, CABLES1, TBCB, NRG1, DCLK1, VEGFA, CCDC88A, AXL, MAP1B, RUFY3, TPP1, WDPCP	1010	415	19333	1.42985	1	0.638325	0.625582
GOTERM_BP_DIRECT	GO:0034614~cellular response to reactive oxygen species	6	0.555042	0.0461952	PRDX3, ERCC6L2, MMP2, TPM1, MMP9, EGFR	1010	38	19333	3.02236	1	0.644341	0.631479
GOTERM_BP_DIRECT	GO:0045669~positive regulation of osteoblast differentiation	9	0.832562	0.0471244	ACVR1, SCUBE2, CCN4, TENT5A, IGF1, NPNT, ACVR2A, RUNX2, BMPR1A	1010	77	19333	2.23733	1	0.644341	0.631479
GOTERM_BP_DIRECT	GO:0002687~positive regulation of leukocyte migration	4	0.370028	0.0477246	KITLG, NCKAP1L, PIK3R1, VEGFA	1010	16	19333	4.7854	1	0.644341	0.631479
GOTERM_BP_DIRECT	GO:0006165~nucleoside diphosphate phosphorylation	4	0.370028	0.0477246	NME6, CMPK1, NME2, CMPK2	1010	16	19333	4.7854	1	0.644341	0.631479
GOTERM_BP_DIRECT	GO:0003382~epithelial cell morphogenesis	4	0.370028	0.0477246	RILPL2, FAT1, FLNB, GRHL2	1010	16	19333	4.7854	1	0.644341	0.631479
GOTERM_BP_DIRECT	GO:0090399~replicative senescence	4	0.370028	0.0477246	CDKN1A, SERPINE1, WNT16, PLA2R1	1010	16	19333	4.7854	1	0.644341	0.631479
GOTERM_BP_DIRECT	GO:0000302~response to reactive oxygen species	4	0.370028	0.0477246	GSTP1, PTPRN, APOD, HIF1A	1010	16	19333	4.7854	1	0.644341	0.631479
GOTERM_BP_DIRECT	GO:0030854~positive regulation of granulocyte differentiation	3	0.277521	0.0479672	LEF1, EVI2B, RUNX1	1010	7	19333	8.20354	1	0.644341	0.631479
GOTERM_BP_DIRECT	GO:0060059~embryonic retina morphogenesis in camera-type eye	3	0.277521	0.0479672	RBP4, LRP6, CDON	1010	7	19333	8.20354	1	0.644341	0.631479
GOTERM_BP_DIRECT	GO:0036016~cellular response to interleukin-3	3	0.277521	0.0479672	MT2A, CSF2RB, JAK2	1010	7	19333	8.20354	1	0.644341	0.631479
GOTERM_BP_DIRECT	GO:0048842~positive regulation of axon extension involved in axon guidance	3	0.277521	0.0479672	SEMA5A, NRP1, VEGFA	1010	7	19333	8.20354	1	0.644341	0.631479
GOTERM_BP_DIRECT	GO:0043297~apical junction assembly	3	0.277521	0.0479672	WDR1, RHOC, VCL	1010	7	19333	8.20354	1	0.644341	0.631479
GOTERM_BP_DIRECT	GO:0045588~positive regulation of gamma-delta T cell differentiation	3	0.277521	0.0479672	PTPRC, LEF1, NCKAP1L	1010	7	19333	8.20354	1	0.644341	0.631479
GOTERM_BP_DIRECT	GO:0070106~interleukin-27-mediated signaling pathway	3	0.277521	0.0479672	OAS1, STAT1, MX1	1010	7	19333	8.20354	1	0.644341	0.631479
GOTERM_BP_DIRECT	GO:0032374~regulation of cholesterol transport	3	0.277521	0.0479672	OSBPL6, LRP1, FURIN	1010	7	19333	8.20354	1	0.644341	0.631479
GOTERM_BP_DIRECT	GO:0045920~negative regulation of exocytosis	3	0.277521	0.0479672	ANXA1, STXBP6, SNCA	1010	7	19333	8.20354	1	0.644341	0.631479
GOTERM_BP_DIRECT	GO:1904141~positive regulation of microglial cell migration	3	0.277521	0.0479672	P2RX4, CSF1, CX3CL1	1010	7	19333	8.20354	1	0.644341	0.631479
GOTERM_BP_DIRECT	GO:0010644~cell communication by electrical coupling	3	0.277521	0.0479672	GJB2, GJA1, GJB6	1010	7	19333	8.20354	1	0.644341	0.631479
GOTERM_BP_DIRECT	GO:0021828~gonadotrophin-releasing hormone neuronal migration to the hypothalamus	3	0.277521	0.0479672	NRP1, NDNF, SEMA3E	1010	7	19333	8.20354	1	0.644341	0.631479
GOTERM_BP_DIRECT	GO:0045879~negative regulation of smoothened signaling pathway	5	0.462535	0.0497521	PTCH1, PTCH2, GPC3, RUNX2, GLI2	1010	27	19333	3.54474	1	0.659112	0.645954
GOTERM_BP_DIRECT	GO:0071385~cellular response to glucocorticoid stimulus	5	0.462535	0.0497521	ACVR1, ANXA1, GSTP1, STC1, NR3C1	1010	27	19333	3.54474	1	0.659112	0.645954
GOTERM_BP_DIRECT	GO:0008045~motor neuron axon guidance	5	0.462535	0.0497521	EPHA4, ALCAM, CHN1, HOXA2, LAMC2	1010	27	19333	3.54474	1	0.659112	0.645954
GOTERM_BP_DIRECT	GO:0032753~positive regulation of interleukin-4 production	5	0.462535	0.0497521	CD86, FCER1G, NLRP3, GATA3, HLA-E	1010	27	19333	3.54474	1	0.659112	0.645954
GOTERM_BP_DIRECT	GO:0032781~positive regulation of ATPase activity	5	0.462535	0.0497521	TPM1, DNAJB11, TOR1AIP2, DNAJC24, TOR1AIP1	1010	27	19333	3.54474	1	0.659112	0.645954
GOTERM_BP_DIRECT	GO:0048813~dendrite morphogenesis	6	0.555042	0.0508048	ITGB1, BTBD3, LRP4, TRAK1, DCLK1, TRAK2	1010	39	19333	2.94486	1	0.667541	0.654215
GOTERM_BP_DIRECT	GO:0030326~embryonic limb morphogenesis	6	0.555042	0.0508048	GREM1, FRAS1, PRRX1, PTCH1, LEF1, LRP6	1010	39	19333	2.94486	1	0.667541	0.654215
GOTERM_BP_DIRECT	GO:0008625~extrinsic apoptotic signaling pathway via death domain receptors	6	0.555042	0.0508048	DAPK1, HMGB2, PIK3R1, STK4, SKIL, TNFRSF1A	1010	39	19333	2.94486	1	0.667541	0.654215
GOTERM_BP_DIRECT	GO:0035556~intracellular signal transduction	33	3.05273	0.0514737	GUCY1B1, CXCL8, SHC1, DGKB, PRKCSH, ADCY2, STK4, SOCS2, GRIP1, CASP7, EFS, CHN2, CHN1, BLNK, STK38L, JAK2, MAP4K2, PRPF38B, PRKCI, GUCY1A1, DAPK1, STAC, HUNK, HMGA2, NRG1, CDC42BPB, DCLK1, STK17B, CLNK, SGK3, TNIK, SGK1, SQSTM1	1010	453	19333	1.39442	1	0.674488	0.661024
GOTERM_BP_DIRECT	GO:0042102~positive regulation of T cell proliferation	8	0.740056	0.0520549	CD86, KITLG, PTPRC, ANXA1, NCKAP1L, CD46, JAK2, AIF1	1010	65	19333	2.35589	1	0.678406	0.664863
GOTERM_BP_DIRECT	GO:0032757~positive regulation of interleukin-8 production	8	0.740056	0.0520549	CD2, CD74, WNT5A, STAT3, SERPINE1, CHI3L1, RIPK1, TLR4	1010	65	19333	2.35589	1	0.678406	0.664863
GOTERM_BP_DIRECT	GO:0097191~extrinsic apoptotic signaling pathway	7	0.647549	0.0526414	TGFB1, PTPRC, IFI27, RIPK1, JAK2, TNFRSF1B, PML	1010	52	19333	2.57675	1	0.684195	0.670537
GOTERM_BP_DIRECT	GO:0016055~Wnt signaling pathway	17	1.57262	0.0533232	MACF1, TGFB1I1, LEF1, WNT5A, LRP4, WNT16, LRP6, DKK3, CCDC88A, GID8, CCN4, SOSTDC1, CPE, TNIK, SOST, CD24, CSNK1G2	1010	197	19333	1.65181	1	0.69119	0.677392
GOTERM_BP_DIRECT	GO:0001501~skeletal system development	13	1.20259	0.0547539	AHSG, VDR, FST, IGF2, PTH1R, IGF1, MMP9, GLI2, MMP14, BMP1, COL5A2, CDH11, FBN1	1010	137	19333	1.81635	1	0.693043	0.679208
GOTERM_BP_DIRECT	GO:0070555~response to interleukin-1	6	0.555042	0.0556739	PRKCI, ANXA1, IL1R1, CHI3L1, ETS1, SNCA	1010	40	19333	2.87124	1	0.693043	0.679208
GOTERM_BP_DIRECT	GO:0030177~positive regulation of Wnt signaling pathway	6	0.555042	0.0556739	MACF1, LEF1, CCN4, TNFAIP3, SULF1, FGFR2	1010	40	19333	2.87124	1	0.693043	0.679208
GOTERM_BP_DIRECT	GO:0001937~negative regulation of endothelial cell proliferation	6	0.555042	0.0556739	GJA1, RGCC, STAT1, SULF1, THBS1, ENG	1010	40	19333	2.87124	1	0.693043	0.679208
GOTERM_BP_DIRECT	GO:0060021~palate development	8	0.740056	0.0557297	TFAP2A, FRAS1, PRRX1, ASPH, TIPARP, WDPCP, BMPR1A, LRP6	1010	66	19333	2.32019	1	0.693043	0.679208
GOTERM_BP_DIRECT	GO:0030097~hemopoiesis	8	0.740056	0.0557297	CSF1R, TIPARP, IL7R, SOD2, BMI1, RUNX3, RUNX2, RUNX1	1010	66	19333	2.32019	1	0.693043	0.679208
GOTERM_BP_DIRECT	GO:0001678~cellular glucose homeostasis	5	0.462535	0.0557384	PIK3R1, SIRT1, HIF1A, HK2, HK1	1010	28	19333	3.41814	1	0.693043	0.679208
GOTERM_BP_DIRECT	GO:0051179~localization	5	0.462535	0.0557384	ANXA1, SOST, TGFBI, PRLR, SNCA	1010	28	19333	3.41814	1	0.693043	0.679208
GOTERM_BP_DIRECT	GO:0002052~positive regulation of neuroblast proliferation	5	0.462535	0.0557384	ITGB1, VEGFC, HIF1A, CX3CL1, VEGFA	1010	28	19333	3.41814	1	0.693043	0.679208
GOTERM_BP_DIRECT	GO:0034341~response to interferon-gamma	5	0.462535	0.0557384	SEC61A1, CD74, STAT1, TRIM21, SNCA	1010	28	19333	3.41814	1	0.693043	0.679208
GOTERM_BP_DIRECT	GO:0097067~cellular response to thyroid hormone stimulus	4	0.370028	0.0557721	CTSL, CTSH, CTSS, CTSB	1010	17	19333	4.5039	1	0.693043	0.679208
GOTERM_BP_DIRECT	GO:0044267~cellular protein metabolic process	4	0.370028	0.0557721	SLC34A2, MMP13, MMP1, MMP2	1010	17	19333	4.5039	1	0.693043	0.679208
GOTERM_BP_DIRECT	GO:0046849~bone remodeling	4	0.370028	0.0557721	GJA1, HTR1B, WNT16, LRP6	1010	17	19333	4.5039	1	0.693043	0.679208
GOTERM_BP_DIRECT	GO:0055091~phospholipid homeostasis	4	0.370028	0.0557721	FABP3, TGFB1, LIPG, ITGB6	1010	17	19333	4.5039	1	0.693043	0.679208
GOTERM_BP_DIRECT	GO:0008631~intrinsic apoptotic signaling pathway in response to oxidative stress	4	0.370028	0.0557721	JAK2, SOD2, PML, PDK1	1010	17	19333	4.5039	1	0.693043	0.679208
GOTERM_BP_DIRECT	GO:0050708~regulation of protein secretion	4	0.370028	0.0557721	DNAJC1, SAA1, KRT20, PAM	1010	17	19333	4.5039	1	0.693043	0.679208
GOTERM_BP_DIRECT	GO:0050829~defense response to Gram-negative bacterium	10	0.925069	0.0565948	RARRES2, SERPINE1, HMGB2, ADM, LYZ, TAC1, B2M, TLR4, OPTN, MPEG1	1010	94	19333	2.03634	1	0.698484	0.684541
GOTERM_BP_DIRECT	GO:0006935~chemotaxis	12	1.11008	0.056769	MAP2K1, CXCL8, CCL22, CCL7, RARRES2, C5AR1, PTAFR, PLAUR, NCKAP1L, CXCL14, CX3CL1, AMOT	1010	123	19333	1.86747	1	0.698484	0.684541
GOTERM_BP_DIRECT	GO:0032147~activation of protein kinase activity	9	0.832562	0.0567909	CCDC88A, MAP2K1, RGCC, RIPK3, EMP2, NCKAP1L, TNIK, STK4, VEGFA	1010	80	19333	2.15343	1	0.698484	0.684541
GOTERM_BP_DIRECT	GO:0008217~regulation of blood pressure	9	0.832562	0.0567909	NPPB, GUCY1A1, P2RX4, ANPEP, NPY1R, EMILIN2, SOD2, SGK1, TAC1	1010	80	19333	2.15343	1	0.698484	0.684541
GOTERM_BP_DIRECT	GO:0061844~antimicrobial humoral immune response mediated by antimicrobial peptide	11	1.01758	0.058501	NPPB, CXCL8, CCL22, S100A12, ADM, CXCL3, TAC1, HMGN2, B2M, S100A9, CXCL14	1010	109	19333	1.93172	1	0.717682	0.703355
GOTERM_BP_DIRECT	GO:0048812~neuron projection morphogenesis	8	0.740056	0.0595619	GJA1, DMD, NCKAP1L, TNIK, SGK1, DCLK1, EGFR, GAS7	1010	67	19333	2.28556	1	0.721282	0.706883
GOTERM_BP_DIRECT	GO:0071276~cellular response to cadmium ion	6	0.555042	0.0608024	MT2A, MT1A, CYBB, MMP9, EGFR, MT1E	1010	41	19333	2.80121	1	0.721282	0.706883
GOTERM_BP_DIRECT	GO:0043124~negative regulation of I-kappaB kinase/NF-kappaB signaling	7	0.647549	0.0612746	STAT1, GSTP1, TNFAIP3, RIPK1, SLC39A8, SIRT1, OPTN	1010	54	19333	2.48132	1	0.721282	0.706883
GOTERM_BP_DIRECT	GO:0030334~regulation of cell migration	11	1.01758	0.0614915	DOCK10, MACF1, TGFB1, DPYSL3, LAMA3, TNC, SGK3, SGK1, AJUBA, VCL, AMOT	1010	110	19333	1.91416	1	0.721282	0.706883
GOTERM_BP_DIRECT	GO:1901164~negative regulation of trophoblast cell migration	3	0.277521	0.0617854	GJA1, ARHGDIB, TIMP1	1010	8	19333	7.17809	1	0.721282	0.706883
GOTERM_BP_DIRECT	GO:0017185~peptidyl-lysine hydroxylation	3	0.277521	0.0617854	FKBP10, PLOD2, PLOD1	1010	8	19333	7.17809	1	0.721282	0.706883
GOTERM_BP_DIRECT	GO:1903979~negative regulation of microglial cell activation	3	0.277521	0.0617854	GRN, PTPRC, CX3CL1	1010	8	19333	7.17809	1	0.721282	0.706883
GOTERM_BP_DIRECT	GO:2000651~positive regulation of sodium ion transmembrane transporter activity	3	0.277521	0.0617854	CNKSR3, DMD, ANK3	1010	8	19333	7.17809	1	0.721282	0.706883
GOTERM_BP_DIRECT	GO:0010757~negative regulation of plasminogen activation	3	0.277521	0.0617854	SERPINE1, PLAT, THBS1	1010	8	19333	7.17809	1	0.721282	0.706883
GOTERM_BP_DIRECT	GO:0098883~synapse disassembly	3	0.277521	0.0617854	EPHA4, CX3CL1, C1QC	1010	8	19333	7.17809	1	0.721282	0.706883
GOTERM_BP_DIRECT	GO:0033210~leptin-mediated signaling pathway	3	0.277521	0.0617854	STAT3, LEPR, SIRT1	1010	8	19333	7.17809	1	0.721282	0.706883
GOTERM_BP_DIRECT	GO:0002729~positive regulation of natural killer cell cytokine production	3	0.277521	0.0617854	CLNK, HLA-G, HLA-E	1010	8	19333	7.17809	1	0.721282	0.706883
GOTERM_BP_DIRECT	GO:0032364~oxygen homeostasis	3	0.277521	0.0617854	EGLN1, SOD2, HIF1A	1010	8	19333	7.17809	1	0.721282	0.706883
GOTERM_BP_DIRECT	GO:0060087~relaxation of vascular smooth muscle	3	0.277521	0.0617854	GUCY1A1, KCNMA1, PRKG1	1010	8	19333	7.17809	1	0.721282	0.706883
GOTERM_BP_DIRECT	GO:0060736~prostate gland growth	3	0.277521	0.0617854	PSAP, PTEN, PRLR	1010	8	19333	7.17809	1	0.721282	0.706883
GOTERM_BP_DIRECT	GO:0044321~response to leptin	3	0.277521	0.0617854	STAT3, LEPR, SIRT1	1010	8	19333	7.17809	1	0.721282	0.706883
GOTERM_BP_DIRECT	GO:0001915~negative regulation of T cell mediated cytotoxicity	3	0.277521	0.0617854	PTPRC, IL7R, HLA-G	1010	8	19333	7.17809	1	0.721282	0.706883
GOTERM_BP_DIRECT	GO:0035425~autocrine signaling	3	0.277521	0.0617854	S100A9, S100A8, CX3CL1	1010	8	19333	7.17809	1	0.721282	0.706883
GOTERM_BP_DIRECT	GO:0050869~negative regulation of B cell activation	3	0.277521	0.0617854	LAPTM5, TNFAIP3, FCGR2B	1010	8	19333	7.17809	1	0.721282	0.706883
GOTERM_BP_DIRECT	GO:0048009~insulin-like growth factor receptor signaling pathway	5	0.462535	0.0620941	MAP2K1, SHC1, IGF2, IGF1, PIK3R1	1010	29	19333	3.30027	1	0.721282	0.706883
GOTERM_BP_DIRECT	GO:0042104~positive regulation of activated T cell proliferation	5	0.462535	0.0620941	IGFBP2, IGF2, TNFSF9, IGF1, CD24	1010	29	19333	3.30027	1	0.721282	0.706883
GOTERM_BP_DIRECT	GO:0007520~myoblast fusion	5	0.462535	0.0620941	ITGB1, ADAMTS5, MYOF, CAPN2, CDON	1010	29	19333	3.30027	1	0.721282	0.706883
GOTERM_BP_DIRECT	GO:0007565~female pregnancy	10	0.925069	0.0630463	SLC38A1, TGFB1, UCP2, IGFBP2, CAPN2, ADM, ITGA5, ETS1, SLC38A2, PGF	1010	96	19333	1.99392	1	0.730578	0.715994
GOTERM_BP_DIRECT	GO:0014002~astrocyte development	4	0.370028	0.0644175	VIM, S100A9, TLR4, S100A8	1010	18	19333	4.25369	1	0.742886	0.728057
GOTERM_BP_DIRECT	GO:0060749~mammary gland alveolus development	4	0.370028	0.0644175	SOCS2, PRLR, HOXA5, VEGFA	1010	18	19333	4.25369	1	0.742886	0.728057
GOTERM_BP_DIRECT	GO:0019827~stem cell population maintenance	7	0.647549	0.0658871	MED30, MED21, TUT4, STAT3, MTF2, BMPR1A, MED28	1010	55	19333	2.4362	1	0.752497	0.737475
GOTERM_BP_DIRECT	GO:0006986~response to unfolded protein	7	0.647549	0.0658871	HSPH1, EDEM1, SERPINH1, DNAJB9, TMBIM6, THBS1, MANF	1010	55	19333	2.4362	1	0.752497	0.737475
GOTERM_BP_DIRECT	GO:0070371~ERK1 and ERK2 cascade	7	0.647549	0.0658871	MAP2K1, CTSH, ITGAV, IGF1, TLR4, YWHAZ, DUSP6	1010	55	19333	2.4362	1	0.752497	0.737475
GOTERM_BP_DIRECT	GO:0048167~regulation of synaptic plasticity	7	0.647549	0.0658871	SLC38A1, VGF, PLK2, PLAT, PTN, ERC1, CX3CL1	1010	55	19333	2.4362	1	0.752497	0.737475
GOTERM_BP_DIRECT	GO:0045184~establishment of protein localization	6	0.555042	0.0661897	NRXN1, WDPCP, ANK3, NPNT, PHLDB2, LIMS1	1010	42	19333	2.73451	1	0.752497	0.737475
GOTERM_BP_DIRECT	GO:0032728~positive regulation of interferon-beta production	6	0.555042	0.0661897	IFIH1, OAS1, HMGB2, ZBTB20, ISG15, TLR4	1010	42	19333	2.73451	1	0.752497	0.737475
GOTERM_BP_DIRECT	GO:0006464~cellular protein modification process	10	0.925069	0.0664401	ERO1A, MANBA, CDC34, UBA7, RIPK3, CPE, PLOD2, PLAT, FBXO22, LOXL2	1010	97	19333	1.97336	1	0.753562	0.738519
GOTERM_BP_DIRECT	GO:0014068~positive regulation of phosphatidylinositol 3-kinase signaling	9	0.832562	0.06763	PDGFRB, NTRK2, FN1, SEMA3E, IGF1, JAK2, WNT16, SIRT1, VEGFA	1010	83	19333	2.07559	1	0.762466	0.747245
GOTERM_BP_DIRECT	GO:0001933~negative regulation of protein phosphorylation	9	0.832562	0.06763	CDKN1A, TGFB1, CD109, PTEN, FBLN1, ARRB1, DUSP6, WARS1, LRP6	1010	83	19333	2.07559	1	0.762466	0.747245
GOTERM_BP_DIRECT	GO:0043154~negative regulation of cysteine-type endopeptidase activity involved in apoptotic process	8	0.740056	0.0677008	PRDX3, GPI, LAMP3, IFI6, DHCR24, THBS1, SNCA, VEGFA	1010	69	19333	2.21931	1	0.762466	0.747245
GOTERM_BP_DIRECT	GO:0010575~positive regulation of vascular endothelial growth factor production	5	0.462535	0.0688141	IL1A, TGFB1, C5AR1, SULF1, HIF1A	1010	30	19333	3.19026	1	0.769598	0.754235
GOTERM_BP_DIRECT	GO:0007498~mesoderm development	5	0.462535	0.0688141	LHX2, JAK2, MEST, ACVR2A, VEGFA	1010	30	19333	3.19026	1	0.769598	0.754235
GOTERM_BP_DIRECT	GO:0061024~membrane organization	5	0.462535	0.0688141	CCDC88A, PRKCI, TOR1AIP2, DHCR24, TOR1AIP1	1010	30	19333	3.19026	1	0.769598	0.754235
GOTERM_BP_DIRECT	GO:0060070~canonical Wnt signaling pathway	10	0.925069	0.0699466	RYK, WNT5A, LEF1, PTEN, GPC3, SOSTDC1, SOST, STK4, WNT16, LRP6	1010	98	19333	1.95322	1	0.780449	0.764869
GOTERM_BP_DIRECT	GO:0043434~response to peptide hormone	7	0.647549	0.0706969	GJA1, ANXA1, STAT1, STAT2, STAT3, TIMP1, LRP6	1010	56	19333	2.3927	1	0.786994	0.771284
GOTERM_BP_DIRECT	GO:0042742~defense response to bacterium	19	1.75763	0.0715092	FCER1G, SHC1, ISG15, LYZ, MPEG1, COCH, TNFRSF1A, ADAMTS5, CASP7, RNF213, ZNFX1, VGF, OAS1, BCL3, S100A12, S100A14, S100A9, TLR4, S100A8	1010	237	19333	1.53456	1	0.788703	0.772959
GOTERM_BP_DIRECT	GO:0006469~negative regulation of protein kinase activity	8	0.740056	0.0720082	DBNDD2, FABP4, PTPRC, GSTP1, SHB, WARS1, LRP6, SNCA	1010	70	19333	2.18761	1	0.788703	0.772959
GOTERM_BP_DIRECT	GO:1901224~positive regulation of NIK/NF-kappaB signaling	8	0.740056	0.0720082	GREM1, CD86, LAPTM5, EIF2AK2, NMI, TLR4, EGFR, LIMS1	1010	70	19333	2.18761	1	0.788703	0.772959
GOTERM_BP_DIRECT	GO:0008209~androgen metabolic process	4	0.370028	0.073637	DHRS9, TIPARP, AKR1D1, ADM	1010	19	19333	4.02981	1	0.788703	0.772959
GOTERM_BP_DIRECT	GO:0030050~vesicle transport along actin filament	4	0.370028	0.073637	MYO1D, MYO1E, MYO1C, MYO5A	1010	19	19333	4.02981	1	0.788703	0.772959
GOTERM_BP_DIRECT	GO:2000811~negative regulation of anoikis	4	0.370028	0.073637	ITGB1, NTRK2, ITGA5, MCL1	1010	19	19333	4.02981	1	0.788703	0.772959
GOTERM_BP_DIRECT	GO:0050765~negative regulation of phagocytosis	4	0.370028	0.073637	PLSCR1, TGFB1, PTEN, FCGR2B	1010	19	19333	4.02981	1	0.788703	0.772959
GOTERM_BP_DIRECT	GO:0060037~pharyngeal system development	4	0.370028	0.073637	ACVR1, PTCH1, HOXA2, GATA3	1010	19	19333	4.02981	1	0.788703	0.772959
GOTERM_BP_DIRECT	GO:0002028~regulation of sodium ion transport	4	0.370028	0.073637	NKAIN1, TGFB1, P2RX4, ADRB2	1010	19	19333	4.02981	1	0.788703	0.772959
GOTERM_BP_DIRECT	GO:0016064~immunoglobulin mediated immune response	4	0.370028	0.073637	CD74, FCER1G, CSF2RB, FCGR2B	1010	19	19333	4.02981	1	0.788703	0.772959
GOTERM_BP_DIRECT	GO:0022011~myelination in peripheral nervous system	4	0.370028	0.073637	NTRK2, ADGRG6, ADAM22, NRG1	1010	19	19333	4.02981	1	0.788703	0.772959
GOTERM_BP_DIRECT	GO:0060314~regulation of ryanodine-sensitive calcium-release channel activity	4	0.370028	0.073637	FKBP1A, ASPH, PDE4D, DMD	1010	19	19333	4.02981	1	0.788703	0.772959
GOTERM_BP_DIRECT	GO:0031668~cellular response to extracellular stimulus	4	0.370028	0.073637	CDKN1A, PTPRC, AXL, AIF1	1010	19	19333	4.02981	1	0.788703	0.772959
GOTERM_BP_DIRECT	GO:0010243~response to organonitrogen compound	4	0.370028	0.073637	IL1A, ABCC4, CDKN1A, TNIK	1010	19	19333	4.02981	1	0.788703	0.772959
GOTERM_BP_DIRECT	GO:0003161~cardiac conduction system development	4	0.370028	0.073637	NPPB, GJA1, NRG1, BMPR1A	1010	19	19333	4.02981	1	0.788703	0.772959
GOTERM_BP_DIRECT	GO:0034976~response to endoplasmic reticulum stress	9	0.832562	0.0755162	ERO1A, PPP2CB, CXCL8, DDRGK1, DNAJB9, P4HB, PIK3R1, THBS1, CFTR	1010	85	19333	2.02676	1	0.788703	0.772959
GOTERM_BP_DIRECT	GO:0045165~cell fate commitment	7	0.647549	0.0757035	TGFB1I1, WNT5A, GATA3, WNT16, FGFR2, PML, SOX5	1010	57	19333	2.35072	1	0.788703	0.772959
GOTERM_BP_DIRECT	GO:0042327~positive regulation of phosphorylation	5	0.462535	0.075892	NRP1, NCKAP1L, THBS1, EGFR, VEGFA	1010	31	19333	3.08735	1	0.788703	0.772959
GOTERM_BP_DIRECT	GO:0030866~cortical actin cytoskeleton organization	5	0.462535	0.075892	EHD2, EPB41, RAB13, NCKAP1L, LCP1	1010	31	19333	3.08735	1	0.788703	0.772959
GOTERM_BP_DIRECT	GO:0015908~fatty acid transport	5	0.462535	0.075892	FABP3, FABP4, CRABP2, ACSL1, CRABP1	1010	31	19333	3.08735	1	0.788703	0.772959
GOTERM_BP_DIRECT	GO:0030011~maintenance of cell polarity	3	0.277521	0.0767547	PDLIM1, NCKAP1L, ARPC5	1010	9	19333	6.38053	1	0.788703	0.772959
GOTERM_BP_DIRECT	GO:0060982~coronary artery morphogenesis	3	0.277521	0.0767547	NRP1, ARID2, VEGFA	1010	9	19333	6.38053	1	0.788703	0.772959
GOTERM_BP_DIRECT	GO:0009142~nucleoside triphosphate biosynthetic process	3	0.277521	0.0767547	CMPK1, NME2, CMPK2	1010	9	19333	6.38053	1	0.788703	0.772959
GOTERM_BP_DIRECT	GO:0046903~secretion	3	0.277521	0.0767547	PRKCI, CA2, CA9	1010	9	19333	6.38053	1	0.788703	0.772959
GOTERM_BP_DIRECT	GO:0030070~insulin processing	3	0.277521	0.0767547	ERO1A, CPE, P4HB	1010	9	19333	6.38053	1	0.788703	0.772959
GOTERM_BP_DIRECT	GO:1902966~positive regulation of protein localization to early endosome	3	0.277521	0.0767547	DTX3L, MSN, VEGFA	1010	9	19333	6.38053	1	0.788703	0.772959
GOTERM_BP_DIRECT	GO:0060732~positive regulation of inositol phosphate biosynthetic process	3	0.277521	0.0767547	PTAFR, PTH1R, SNCA	1010	9	19333	6.38053	1	0.788703	0.772959
GOTERM_BP_DIRECT	GO:0010960~magnesium ion homeostasis	3	0.277521	0.0767547	TFAP2B, ANK3, EGFR	1010	9	19333	6.38053	1	0.788703	0.772959
GOTERM_BP_DIRECT	GO:0001542~ovulation from ovarian follicle	3	0.277521	0.0767547	MMP2, MMP19, SIRT1	1010	9	19333	6.38053	1	0.788703	0.772959
GOTERM_BP_DIRECT	GO:0048672~positive regulation of collateral sprouting	3	0.277521	0.0767547	CRABP2, BCL11A, EFNA5	1010	9	19333	6.38053	1	0.788703	0.772959
GOTERM_BP_DIRECT	GO:0042698~ovulation cycle	3	0.277521	0.0767547	AXL, SERPINF1, EGFR	1010	9	19333	6.38053	1	0.788703	0.772959
GOTERM_BP_DIRECT	GO:0045959~negative regulation of complement activation, classical pathway	3	0.277521	0.0767547	SUSD4, CD46, CD55	1010	9	19333	6.38053	1	0.788703	0.772959
GOTERM_BP_DIRECT	GO:0003208~cardiac ventricle morphogenesis	3	0.277521	0.0767547	HIF1A, GRHL2, ENG	1010	9	19333	6.38053	1	0.788703	0.772959
GOTERM_BP_DIRECT	GO:0034405~response to fluid shear stress	3	0.277521	0.0767547	PDGFRB, GJA1, P2RX4	1010	9	19333	6.38053	1	0.788703	0.772959
GOTERM_BP_DIRECT	GO:0043269~regulation of ion transport	3	0.277521	0.0767547	CLDN10, FXYD1, FXYD5	1010	9	19333	6.38053	1	0.788703	0.772959
GOTERM_BP_DIRECT	GO:0035767~endothelial cell chemotaxis	3	0.277521	0.0767547	NRP1, RAB13, VEGFA	1010	9	19333	6.38053	1	0.788703	0.772959
GOTERM_BP_DIRECT	GO:0030512~negative regulation of transforming growth factor beta receptor signaling pathway	10	0.925069	0.0772995	FKBP1A, SMURF2, PEG10, TGFB1I1, CD109, HTRA3, SINHCAF, SKIL, SIRT1, ENG	1010	100	19333	1.91416	1	0.792609	0.776786
GOTERM_BP_DIRECT	GO:0006605~protein targeting	6	0.555042	0.0777336	MYO1C, RASSF9, TRAK1, YWHAZ, PML, TRAK2	1010	44	19333	2.61022	1	0.793675	0.777831
GOTERM_BP_DIRECT	GO:0001541~ovarian follicle development	6	0.555042	0.0777336	MMP14, KITLG, VGF, MMP2, MMP19, VEGFA	1010	44	19333	2.61022	1	0.793675	0.777831
GOTERM_BP_DIRECT	GO:0098586~cellular response to virus	9	0.832562	0.0796582	IFIH1, OAS1, IFI6, NLRP3, ADAR, JAK2, HIF1A, GLI2, IFNAR1	1010	86	19333	2.00319	1	0.811603	0.795401
GOTERM_BP_DIRECT	GO:0071356~cellular response to tumor necrosis factor	13	1.20259	0.0800767	POSTN, CXCL8, CCL22, GATA3, NPNT, THBS1, SIRT1, CX3CL1, ASS1, FABP4, CCL7, CHI3L1, RIPK1	1010	146	19333	1.70439	1	0.814142	0.797889
GOTERM_BP_DIRECT	GO:0034446~substrate adhesion-dependent cell spreading	7	0.647549	0.0809059	NRP1, ATRNL1, PEAK1, AXL, FN1, ITGAV, PIK3R1	1010	58	19333	2.31019	1	0.817623	0.801301
GOTERM_BP_DIRECT	GO:0048666~neuron development	7	0.647549	0.0809059	TENM1, MTMR2, TENM2, DPYSL3, DMD, SOD2, GLI2	1010	58	19333	2.31019	1	0.817623	0.801301
GOTERM_BP_DIRECT	GO:0007623~circadian rhythm	8	0.740056	0.0810992	KLF10, NTRK2, BHLHE40, RORC, HNRNPR, CLOCK, EGFR, ASS1	1010	72	19333	2.12684	1	0.817623	0.801301
GOTERM_BP_DIRECT	GO:0010977~negative regulation of neuron projection development	8	0.740056	0.0810992	EPHA4, MYLIP, LRP1, BCL11A, DPYSL3, PTEN, VIM, B2M	1010	72	19333	2.12684	1	0.817623	0.801301
GOTERM_BP_DIRECT	GO:0050772~positive regulation of axonogenesis	5	0.462535	0.0833202	TIAM1, NTRK2, MAP2K1, TRAK1, SKIL	1010	32	19333	2.99087	1	0.823598	0.807157
GOTERM_BP_DIRECT	GO:0048706~embryonic skeletal system development	5	0.462535	0.0833202	RBP4, DMRT2, WNT5A, SULF1, ACVR2A	1010	32	19333	2.99087	1	0.823598	0.807157
GOTERM_BP_DIRECT	GO:0051491~positive regulation of filopodium assembly	5	0.462535	0.0833202	TENM1, NRP1, TENM2, DPYSL3, PIK3R1	1010	32	19333	2.99087	1	0.823598	0.807157
GOTERM_BP_DIRECT	GO:0044849~estrous cycle	4	0.370028	0.0834045	EGR1, ANXA1, PTN, ETS1	1010	20	19333	3.82832	1	0.823598	0.807157
GOTERM_BP_DIRECT	GO:0050770~regulation of axonogenesis	4	0.370028	0.0834045	EPHA4, RUFY3, CHN1, UST	1010	20	19333	3.82832	1	0.823598	0.807157
GOTERM_BP_DIRECT	GO:0007263~nitric oxide mediated signal transduction	4	0.370028	0.0834045	GUCY1A1, GUCY1B1, DDAH2, NDNF	1010	20	19333	3.82832	1	0.823598	0.807157
GOTERM_BP_DIRECT	GO:2000060~positive regulation of protein ubiquitination involved in ubiquitin-dependent protein catabolic process	4	0.370028	0.0834045	FBXW7, PTEN, LAPTM5, CLU	1010	20	19333	3.82832	1	0.823598	0.807157
GOTERM_BP_DIRECT	GO:0060391~positive regulation of SMAD protein import into nucleus	4	0.370028	0.0834045	TGFB1, RBPMS, JAK2, BMPR1A	1010	20	19333	3.82832	1	0.823598	0.807157
GOTERM_BP_DIRECT	GO:0043032~positive regulation of macrophage activation	4	0.370028	0.0834045	WNT5A, PLA2G4A, THBS1, TLR4	1010	20	19333	3.82832	1	0.823598	0.807157
GOTERM_BP_DIRECT	GO:2000647~negative regulation of stem cell proliferation	4	0.370028	0.0834045	NFIB, CD109, PTCH1, FBLN1	1010	20	19333	3.82832	1	0.823598	0.807157
GOTERM_BP_DIRECT	GO:0051726~regulation of cell cycle	24	2.22017	0.0837472	ITGB1, BEX2, CDKN1A, MAP2K1, TGFB1, CXCL8, UHRF2, MX2, STAT3, PTEN, CABLES1, HMGA2, DHCR24, THBS1, MLF1, PML, RGCC, PTPRC, CCNG2, DMD, BAK1, EVI2B, SKIL, JUNB	1010	324	19333	1.4179	1	0.82374	0.807296
GOTERM_BP_DIRECT	GO:0042100~B cell proliferation	6	0.555042	0.0838852	CD79A, PTPRC, LEF1, PTEN, IL7R, SHB	1010	45	19333	2.55221	1	0.82374	0.807296
GOTERM_BP_DIRECT	GO:0071260~cellular response to mechanical stimulus	9	0.832562	0.0839327	GJA1, TGFB1, BNIP3, BAK1, SLC38A2, TLR4, EGFR, ENG, TNFRSF1A	1010	87	19333	1.98016	1	0.82374	0.807296
GOTERM_BP_DIRECT	GO:0006366~transcription from RNA polymerase II promoter	19	1.75763	0.0882649	TFAP2B, NFIX, CBFB, PRRX1, LEF1, GLIS3, ETV1, GATA3, PIK3R1, NMI, ADRB2, ETS1, SCAF1, TNFRSF1A, NOCT, JAK2, SQSTM1, IRF9, SOX5	1010	244	19333	1.49053	1	0.863464	0.846227
GOTERM_BP_DIRECT	GO:0007613~memory	9	0.832562	0.0883395	NQO2, ATXN1, PLK2, PTEN, CCK, PTN, ITGA5, S100B, LGMN	1010	88	19333	1.95766	1	0.863464	0.846227
GOTERM_BP_DIRECT	GO:1904706~negative regulation of vascular smooth muscle cell proliferation	6	0.555042	0.0902855	CDKN1A, GSTP1, TPM1, PTEN, SOD2, PRKG1	1010	46	19333	2.49673	1	0.864807	0.847543
GOTERM_BP_DIRECT	GO:0071773~cellular response to BMP stimulus	5	0.462535	0.0910901	ACVR1, GATA3, ACVR2A, RUNX2, BMPR1A	1010	33	19333	2.90024	1	0.864807	0.847543
GOTERM_BP_DIRECT	GO:0007389~pattern specification process	5	0.462535	0.0910901	ASPH, FST, SOSTDC1, MID1, GLI2	1010	33	19333	2.90024	1	0.864807	0.847543
GOTERM_BP_DIRECT	GO:0046513~ceramide biosynthetic process	5	0.462535	0.0910901	CERS4, CERS6, SPTLC3, DEGS1, CYP4F22	1010	33	19333	2.90024	1	0.864807	0.847543
GOTERM_BP_DIRECT	GO:0043029~T cell homeostasis	5	0.462535	0.0910901	TGFB1, RIPK3, PMAIP1, NCKAP1L, IL7R	1010	33	19333	2.90024	1	0.864807	0.847543
GOTERM_BP_DIRECT	GO:0043388~positive regulation of DNA binding	5	0.462535	0.0910901	PLAUR, HMGB2, IGF1, JAK2, MMP9	1010	33	19333	2.90024	1	0.864807	0.847543
GOTERM_BP_DIRECT	GO:0046677~response to antibiotic	5	0.462535	0.0910901	PPP2CB, GJB2, JAK2, ETS1, SKIL	1010	33	19333	2.90024	1	0.864807	0.847543
GOTERM_BP_DIRECT	GO:2001028~positive regulation of endothelial cell chemotaxis	3	0.277521	0.0927175	SEMA5A, P2RX4, LGMN	1010	10	19333	5.74248	1	0.864807	0.847543
GOTERM_BP_DIRECT	GO:0050764~regulation of phagocytosis	3	0.277521	0.0927175	SCARB1, PTPRC, ITGAV	1010	10	19333	5.74248	1	0.864807	0.847543
GOTERM_BP_DIRECT	GO:0051272~positive regulation of cellular component movement	3	0.277521	0.0927175	PDPN, ETS1, VEGFA	1010	10	19333	5.74248	1	0.864807	0.847543
GOTERM_BP_DIRECT	GO:0034392~negative regulation of smooth muscle cell apoptotic process	3	0.277521	0.0927175	IGF1, DIPK2A, LRP6	1010	10	19333	5.74248	1	0.864807	0.847543
GOTERM_BP_DIRECT	GO:0070231~T cell apoptotic process	3	0.277521	0.0927175	KDELR1, BCL3, RIPK1	1010	10	19333	5.74248	1	0.864807	0.847543
GOTERM_BP_DIRECT	GO:1902806~regulation of cell cycle G1/S phase transition	3	0.277521	0.0927175	CDKN1A, FBXW7, MLF1	1010	10	19333	5.74248	1	0.864807	0.847543
GOTERM_BP_DIRECT	GO:0023035~CD40 signaling pathway	3	0.277521	0.0927175	ITGB1, CD86, ITGA5	1010	10	19333	5.74248	1	0.864807	0.847543
GOTERM_BP_DIRECT	GO:0032872~regulation of stress-activated MAPK cascade	3	0.277521	0.0927175	PAGE4, MAP2K1, GSTP1	1010	10	19333	5.74248	1	0.864807	0.847543
GOTERM_BP_DIRECT	GO:2001259~positive regulation of cation channel activity	3	0.277521	0.0927175	STAC, ANK3, CTSS	1010	10	19333	5.74248	1	0.864807	0.847543
GOTERM_BP_DIRECT	GO:0002474~antigen processing and presentation of peptide antigen via MHC class I	3	0.277521	0.0927175	B2M, HLA-G, HLA-E	1010	10	19333	5.74248	1	0.864807	0.847543
GOTERM_BP_DIRECT	GO:0034101~erythrocyte homeostasis	3	0.277521	0.0927175	GPI, AXL, NCKAP1L	1010	10	19333	5.74248	1	0.864807	0.847543
GOTERM_BP_DIRECT	GO:0019953~sexual reproduction	3	0.277521	0.0927175	VGF, STAT3, LEPR	1010	10	19333	5.74248	1	0.864807	0.847543
GOTERM_BP_DIRECT	GO:0010572~positive regulation of platelet activation	3	0.277521	0.0927175	PLA2G4A, JAK2, TLR4	1010	10	19333	5.74248	1	0.864807	0.847543
GOTERM_BP_DIRECT	GO:0051156~glucose 6-phosphate metabolic process	3	0.277521	0.0927175	GPI, HK2, HK1	1010	10	19333	5.74248	1	0.864807	0.847543
GOTERM_BP_DIRECT	GO:1904058~positive regulation of sensory perception of pain	3	0.277521	0.0927175	PTAFR, CCK, TAC1	1010	10	19333	5.74248	1	0.864807	0.847543
GOTERM_BP_DIRECT	GO:0030033~microvillus assembly	3	0.277521	0.0927175	STK26, TNIK, FXYD5	1010	10	19333	5.74248	1	0.864807	0.847543
GOTERM_BP_DIRECT	GO:0001764~neuron migration	11	1.01758	0.0928326	NTRK2, NRP1, TUBB2B, AXL, MAP1B, DDIT4, CCK, NDNF, GATA3, DCLK1, PRKG1	1010	119	19333	1.76939	1	0.864807	0.847543
GOTERM_BP_DIRECT	GO:0032755~positive regulation of interleukin-6 production	10	0.925069	0.0933685	IFIH1, IL1A, CD74, WNT5A, STAT3, PTAFR, ZBTB20, RAB7B, AIF1, TLR4	1010	104	19333	1.84054	1	0.864807	0.847543
GOTERM_BP_DIRECT	GO:0006693~prostaglandin metabolic process	4	0.370028	0.0936919	GSTP1, AKR1B1, PTGES, TNFRSF1A	1010	21	19333	3.64602	1	0.864807	0.847543
GOTERM_BP_DIRECT	GO:0060324~face development	4	0.370028	0.0936919	ALDH1A3, MAP2K1, WNT5A, GRHL2	1010	21	19333	3.64602	1	0.864807	0.847543
GOTERM_BP_DIRECT	GO:0002042~cell migration involved in sprouting angiogenesis	4	0.370028	0.0936919	ITGB1, GREM1, NRP1, VEGFA	1010	21	19333	3.64602	1	0.864807	0.847543
GOTERM_BP_DIRECT	GO:0010288~response to lead ion	4	0.370028	0.0936919	QDPR, PPP2CB, PLSCR1, DNMT3A	1010	21	19333	3.64602	1	0.864807	0.847543
GOTERM_BP_DIRECT	GO:0051402~neuron apoptotic process	8	0.740056	0.0959179	TFAP2B, CASP7, AIFM1, FAM162A, AXL, BNIP3, HIF1A, SNCA	1010	75	19333	2.04177	1	0.879284	0.861731
GOTERM_BP_DIRECT	GO:0019882~antigen processing and presentation	6	0.555042	0.0969305	CD74, HLA-DMA, CTSL, CTSH, CTSS, HLA-E	1010	47	19333	2.44361	1	0.879284	0.861731
GOTERM_BP_DIRECT	GO:0051591~response to cAMP	6	0.555042	0.0969305	LDHA, VGF, STAT1, PTPRN, MMP19, PLAT	1010	47	19333	2.44361	1	0.879284	0.861731
GOTERM_BP_DIRECT	GO:0071347~cellular response to interleukin-1	9	0.832562	0.0975478	CXCL8, CCL22, CCL7, MMP2, CHI3L1, CD47, BMI1, HIF1A, CX3CL1	1010	90	19333	1.91416	1	0.879284	0.861731
GOTERM_BP_DIRECT	GO:0007265~Ras protein signal transduction	9	0.832562	0.0975478	CDKN1A, KITLG, CSF1, PLK2, DHCR24, IGF1, RAPGEFL1, RERG, RALGPS2	1010	90	19333	1.91416	1	0.879284	0.861731
GOTERM_BP_DIRECT	GO:0006814~sodium ion transport	9	0.832562	0.0975478	SLC12A2, SLC10A5, SLC38A1, SLC9A8, SLC23A1, FXYD1, SGK1, SLC38A2, SLC4A4	1010	90	19333	1.91416	1	0.879284	0.861731
GOTERM_BP_DIRECT	GO:0045471~response to ethanol	12	1.11008	0.0990879	ARSA, RBP4, GSTP1, STAT3, SETD7, TNC, NLRP3, HTR1B, GATA3, BAK1, S100A8, FGFR2	1010	136	19333	1.68896	1	0.879284	0.861731
GOTERM_BP_DIRECT	GO:0048568~embryonic organ development	5	0.462535	0.0991919	PTCH1, GATA3, ARID2, FGFR2, BMPR1A	1010	34	19333	2.81494	1	0.879284	0.861731
GOTERM_BP_DIRECT	GO:0050873~brown fat cell differentiation	5	0.462535	0.0991919	ERO1A, FABP3, FABP4, BNIP3, ADRB2	1010	34	19333	2.81494	1	0.879284	0.861731

## Sheet: COL vs. UNTR
Category	Term	Count	%	PValue	Genes	List Total	Pop Hits	Pop Total	Fold Enrichment	Bonferroni	Benjamini	FDR
GOTERM_BP_DIRECT	GO:0045893~positive regulation of transcription, DNA-templated	17	9.49721	0.000342461	RERE, EGR2, CCDC124, FOXJ2, IL31RA, RORA, INHBA, SMARCA1, FOXO1, MLLT11, SFRP1, SFR1, SNAI1, HAS3, DVL3, TRIM25, PHIP	161	724	19333	2.81958	0.350959	0.247882	0.247882
GOTERM_BP_DIRECT	GO:0001934~positive regulation of protein phosphorylation	9	5.02793	0.000392839	NTRK2, CCND2, DTNBP1, DVL3, TNIK, CCN1, MMP9, ACVR2A, PGF	161	212	19333	5.09777	0.390954	0.247882	0.247882
GOTERM_BP_DIRECT	GO:0008284~positive regulation of cell proliferation	14	7.82123	0.000709134	SRPK2, NTRK2, TIPIN, IL31RA, NRG1, PRLR, PGF, TSPAN31, TIAM1, SFRP1, CCND2, PHIP, DMD, CDK13	161	553	19333	3.04002	0.591492	0.298309	0.298309
GOTERM_BP_DIRECT	GO:0051301~cell division	11	6.14525	0.00135754	KLHL9, SPART, TIPIN, CCND2, ANAPC16, ZNRD2, CCDC124, CDK10, NCAPD2, CDK13, ARL8B	161	383	19333	3.44879	0.819925	0.428305	0.428305
GOTERM_BP_DIRECT	GO:0050900~leukocyte migration	4	2.23464	0.00191677	ITGA4, PDE4B, MSN, MMP9	161	30	19333	16.0108	0.911193	0.443665	0.443665
GOTERM_BP_DIRECT	GO:0035987~endodermal cell differentiation	4	2.23464	0.00210934	LAMB3, ITGA4, INHBA, MMP9	161	31	19333	15.4943	0.930387	0.443665	0.443665
GOTERM_BP_DIRECT	GO:0034446~substrate adhesion-dependent cell spreading	4	2.23464	0.0123092	NRP1, LAMB3, ITGA4, ATRNL1	161	58	19333	8.28143	1	1	1
GOTERM_BP_DIRECT	GO:0071577~zinc II ion transmembrane transport	3	1.67598	0.0153658	SLC30A6, SLC39A6, SLC39A8	161	23	19333	15.6627	1	1	1
GOTERM_BP_DIRECT	GO:0014070~response to organic cyclic compound	4	2.23464	0.0203282	SFRP1, TWIST2, PTGES, TXN2	161	70	19333	6.86176	1	1	1
GOTERM_BP_DIRECT	GO:0043065~positive regulation of apoptotic process	8	4.46927	0.0207736	MLLT11, SFRP1, PMAIP1, TEX261, PDCD2, CCN1, MMP9, FOXO1	161	332	19333	2.89351	1	1	1
GOTERM_BP_DIRECT	GO:0051894~positive regulation of focal adhesion assembly	3	1.67598	0.0223482	NRP1, SFRP1, SDC4	161	28	19333	12.8658	1	1	1
GOTERM_BP_DIRECT	GO:0090200~positive regulation of release of cytochrome c from mitochondria	3	1.67598	0.0223482	MLLT11, PMAIP1, MMP9	161	28	19333	12.8658	1	1	1
GOTERM_BP_DIRECT	GO:0016477~cell migration	7	3.91061	0.0254665	TIAM1, SDC4, LAMB3, ATRNL1, SNAI1, RHOF, MMP9	161	271	19333	3.10172	1	1	1
GOTERM_BP_DIRECT	GO:0045444~fat cell differentiation	4	2.23464	0.026058	EGR2, STEAP4, LRRC8C, FOXO1	161	77	19333	6.23796	1	1	1
GOTERM_BP_DIRECT	GO:0007420~brain development	7	3.91061	0.0266896	EGR2, ATXN1, PFKFB3, STMN1, DTNBP1, SMARCA1, CDK5R1	161	274	19333	3.06776	1	1	1
GOTERM_BP_DIRECT	GO:0071773~cellular response to BMP stimulus	3	1.67598	0.0303906	SFRP1, SPINT1, ACVR2A	161	33	19333	10.9164	1	1	1
GOTERM_BP_DIRECT	GO:0043066~negative regulation of apoptotic process	10	5.58659	0.0325028	SFRP1, CCND2, IL31RA, TWIST2, PHIP, CFLAR, CCN1, PRLR, MMP9, FOXO1	161	530	19333	2.26567	1	1	1
GOTERM_BP_DIRECT	GO:0030947~regulation of vascular endothelial growth factor receptor signaling pathway	2	1.11732	0.0326978	NRP1, TMEM204	161	4	19333	60.0404	1	1	1
GOTERM_BP_DIRECT	GO:0045213~neurotransmitter receptor metabolic process	2	1.11732	0.0326978	NRG1, DMD	161	4	19333	60.0404	1	1	1
GOTERM_BP_DIRECT	GO:0045578~negative regulation of B cell differentiation	2	1.11732	0.0326978	SFRP1, INHBA	161	4	19333	60.0404	1	1	1
GOTERM_BP_DIRECT	GO:0008544~epidermis development	4	2.23464	0.0335559	ALDH3A2, SPINT1, CRABP2, LAMB3	161	85	19333	5.65086	1	1	1
GOTERM_BP_DIRECT	GO:2001237~negative regulation of extrinsic apoptotic signaling pathway	3	1.67598	0.0375225	NRP1, PHIP, CFLAR	161	37	19333	9.73628	1	1	1
GOTERM_BP_DIRECT	GO:0006882~cellular zinc ion homeostasis	3	1.67598	0.0375225	SLC30A6, SLC39A6, SLC39A8	161	37	19333	9.73628	1	1	1
GOTERM_BP_DIRECT	GO:0071347~cellular response to interleukin-1	4	2.23464	0.0387507	SFRP1, CCL22, RORA, OTUB1	161	90	19333	5.33692	1	1	1
GOTERM_BP_DIRECT	GO:0070374~positive regulation of ERK1 and ERK2 cascade	6	3.35196	0.0420233	NRP1, CCL22, NRXN1, NRG1, CFLAR, INHBA	161	229	19333	3.14622	1	1	1
GOTERM_BP_DIRECT	GO:0007566~embryo implantation	3	1.67598	0.0472332	TPPP3, PRLR, MMP9	161	42	19333	8.5772	1	1	1
GOTERM_BP_DIRECT	GO:0071392~cellular response to estradiol stimulus	3	1.67598	0.0472332	SFRP1, ITGA2, CFLAR	161	42	19333	8.5772	1	1	1
GOTERM_BP_DIRECT	GO:0030198~extracellular matrix organization	5	2.7933	0.0484138	MMP13, SPINT1, SLC39A8, CCN1, MMP9	161	165	19333	3.63881	1	1	1
GOTERM_BP_DIRECT	GO:0038138~ERBB4-ERBB4 signaling pathway	2	1.11732	0.0486461	NRG4, NRG1	161	6	19333	40.0269	1	1	1
GOTERM_BP_DIRECT	GO:0030501~positive regulation of bone mineralization	3	1.67598	0.0492744	VDR, CCN1, ACVR2A	161	43	19333	8.37773	1	1	1
GOTERM_BP_DIRECT	GO:0071578~zinc II ion transmembrane import	2	1.11732	0.0565219	SLC39A6, SLC39A8	161	7	19333	34.3088	1	1	1
GOTERM_BP_DIRECT	GO:1900020~positive regulation of protein kinase C activity	2	1.11732	0.0565219	NRXN1, DIPK2A	161	7	19333	34.3088	1	1	1
GOTERM_BP_DIRECT	GO:0015734~taurine transport	2	1.11732	0.0565219	LRRC8C, LRRC8A	161	7	19333	34.3088	1	1	1
GOTERM_BP_DIRECT	GO:0045892~negative regulation of transcription, DNA-templated	10	5.58659	0.0575074	SPEN, RERE, SFRP1, ATXN1, VDR, TWIST2, NRG1, TOB1, FOXO1, CDK5R1	161	591	19333	2.03182	1	1	1
GOTERM_BP_DIRECT	GO:0007229~integrin-mediated signaling pathway	4	2.23464	0.0632965	NRP1, ITGA4, ITGA2, PRAM1	161	110	19333	4.36657	1	1	1
GOTERM_BP_DIRECT	GO:0060385~axonogenesis involved in innervation	2	1.11732	0.064333	NRP1, ITGA4	161	8	19333	30.0202	1	1	1
GOTERM_BP_DIRECT	GO:0072594~establishment of protein localization to organelle	2	1.11732	0.064333	LAMP3, TSPAN17	161	8	19333	30.0202	1	1	1
GOTERM_BP_DIRECT	GO:0048013~ephrin receptor signaling pathway	3	1.67598	0.0666843	TIAM1, MMP9, CDK5R1	161	51	19333	7.06357	1	1	1
GOTERM_BP_DIRECT	GO:0097191~extrinsic apoptotic signaling pathway	3	1.67598	0.0689862	MLLT11, SFRP1, INHBA	161	52	19333	6.92774	1	1	1
GOTERM_BP_DIRECT	GO:0045737~positive regulation of cyclin-dependent protein serine/threonine kinase activity	3	1.67598	0.0689862	CCND2, CCNYL1, CDK5R1	161	52	19333	6.92774	1	1	1
GOTERM_BP_DIRECT	GO:0010628~positive regulation of gene expression	9	5.02793	0.0707909	SRPK2, NTRK2, VDR, NRXN1, LAMP3, DTNBP1, MSN, NRG1, INHBA	161	525	19333	2.05853	1	1	1
GOTERM_BP_DIRECT	GO:0000079~regulation of cyclin-dependent protein serine/threonine kinase activity	3	1.67598	0.0713139	CCND2, CDK5R1, CDKN3	161	53	19333	6.79702	1	1	1
GOTERM_BP_DIRECT	GO:0034214~protein hexamerization	2	1.11732	0.0720798	LRRC8C, LRRC8A	161	9	19333	26.6846	1	1	1
GOTERM_BP_DIRECT	GO:0048012~hepatocyte growth factor receptor signaling pathway	2	1.11732	0.0720798	NRP1, STMN1	161	9	19333	26.6846	1	1	1
GOTERM_BP_DIRECT	GO:0021612~facial nerve structural organization	2	1.11732	0.0720798	NRP1, EGR2	161	9	19333	26.6846	1	1	1
GOTERM_BP_DIRECT	GO:0021930~cerebellar granule cell precursor proliferation	2	1.11732	0.0720798	RERE, RORA	161	9	19333	26.6846	1	1	1
GOTERM_BP_DIRECT	GO:0051496~positive regulation of stress fiber assembly	3	1.67598	0.0760447	NRP1, SFRP1, SDC4	161	55	19333	6.54986	1	1	1
GOTERM_BP_DIRECT	GO:2000177~regulation of neural precursor cell proliferation	2	1.11732	0.0797628	SMARCA1, FOXO1	161	10	19333	24.0161	1	1	1
GOTERM_BP_DIRECT	GO:0006974~cellular response to DNA damage stimulus	6	3.35196	0.0825296	POLB, TIPIN, PMAIP1, DTL, FOXO1, OTUB1	161	279	19333	2.58238	1	1	1
GOTERM_BP_DIRECT	GO:0001649~osteoblast differentiation	4	2.23464	0.0853898	SFRP1, TPM4, SNAI1, CCN1	161	125	19333	3.84258	1	1	1
GOTERM_BP_DIRECT	GO:0071363~cellular response to growth factor stimulus	3	1.67598	0.0857922	URI1, SFRP1, ACVR2A	161	59	19333	6.1058	1	1	1
GOTERM_BP_DIRECT	GO:1902043~positive regulation of extrinsic apoptotic signaling pathway via death domain receptors	2	1.11732	0.0873827	SFRP1, PMAIP1	161	11	19333	21.8329	1	1	1
GOTERM_BP_DIRECT	GO:0015810~aspartate transport	2	1.11732	0.0873827	LRRC8C, LRRC8A	161	11	19333	21.8329	1	1	1
GOTERM_BP_DIRECT	GO:0031532~actin cytoskeleton reorganization	3	1.67598	0.0908001	NRP1, DTNBP1, TNIK	161	61	19333	5.90561	1	1	1
GOTERM_BP_DIRECT	GO:0008285~negative regulation of cell proliferation	8	4.46927	0.0913054	SFRP1, VDR, CDK10, INHBA, TOB1, PTGES, SKAP2, CDKN3	161	464	19333	2.07036	1	1	1
GOTERM_BP_DIRECT	GO:0045668~negative regulation of osteoblast differentiation	3	1.67598	0.0933357	SFRP1, TWIST2, TOB1	161	62	19333	5.81036	1	1	1
GOTERM_BP_DIRECT	GO:0007612~learning	3	1.67598	0.0933357	NTRK2, ATXN1, NRXN1	161	62	19333	5.81036	1	1	1
GOTERM_BP_DIRECT	GO:0031175~neuron projection development	4	2.23464	0.0933932	NRXN1, STMN1, DTNBP1, CDK5R1	161	130	19333	3.69479	1	1	1
GOTERM_BP_DIRECT	GO:0090179~planar cell polarity pathway involved in neural tube closure	2	1.11732	0.0949398	SFRP1, DVL3	161	12	19333	20.0135	1	1	1
GOTERM_BP_DIRECT	GO:0048333~mesodermal cell differentiation	2	1.11732	0.0949398	ITGA2, INHBA	161	12	19333	20.0135	1	1	1
GOTERM_BP_DIRECT	GO:0006829~zinc II ion transport	2	1.11732	0.0949398	SLC30A6, SLC39A8	161	12	19333	20.0135	1	1	1
GOTERM_BP_DIRECT	GO:0071481~cellular response to X-ray	2	1.11732	0.0949398	SFRP1, CCND2	161	12	19333	20.0135	1	1	1
GOTERM_BP_DIRECT	GO:0042592~homeostatic process	2	1.11732	0.0949398	IL31RA, RHCG	161	12	19333	20.0135	1	1	1
GOTERM_BP_DIRECT	GO:0042493~response to drug	6	3.35196	0.0966355	SFRP1, ITGA2, DVL3, INHBA, PGF, TXN2	161	293	19333	2.45899	1	1	1

## Sheet: COL-HEPGF vs. UNTR
Category	Term	Count	%	PValue	Genes	List Total	Pop Hits	Pop Total	Fold Enrichment	Bonferroni	Benjamini	FDR
GOTERM_BP_DIRECT	GO:0042060~wound healing	11	3.17919	9.04915e-06	CNN2, PDGFRB, PDGFRA, FKBP10, TGFB1, SDC4, FUT10, ERBB2, WNT5A, TNC, FGFR2	325	103	19333	6.35289	0.0212005	0.00810589	0.00808536
GOTERM_BP_DIRECT	GO:0051607~defense response to virus	16	4.62428	1.02693e-05	RSAD2, RIPK3, STAT1, STAT2, MX2, IFIT1, RELA, PML, IFIT2, IFIH1, HERC5, MOV10, PLSCR1, IRF2, DDIT4, PMAIP1	325	234	19333	4.06743	0.0240245	0.00810589	0.00808536
GOTERM_BP_DIRECT	GO:0010628~positive regulation of gene expression	25	7.22543	9.59931e-06	NRXN1, TNC, FBLN1, RBPJ, RELA, CNN2, CYP26B1, IL36B, DDRGK1, ERBB2, NTRK2, MAP2K1, TGFB1, VDR, EPHX2, WNT5A, DTNBP1, HMGA2, INHBA, RUNX2, IL1F10, IL1A, PLSCR1, ID3, TLR4	325	525	19333	2.83267	0.0224749	0.00810589	0.00808536
GOTERM_BP_DIRECT	GO:0007275~multicellular organism development	14	4.04624	7.9778e-05	PDGFRB, PDGFRA, NTRK2, VDR, FST, SPINK5, HMGA2, RYBP, ERBB2, ENC1, DRG1, ID3, ADAMTS9, FGFR2	325	217	19333	3.83782	0.172149	0.0472286	0.0471089
GOTERM_BP_DIRECT	GO:0070374~positive regulation of ERK1 and ERK2 cascade	14	4.04624	0.000137077	PDGFRB, PDGFRA, SEMA7A, NQO2, MAP2K1, TGFB1, CCL22, NRXN1, INHBA, NPNT, IL1A, NPTN, TLR4, FGFR2	325	229	19333	3.63671	0.277198	0.0636336	0.0634723
GOTERM_BP_DIRECT	GO:0001837~epithelial to mesenchymal transition	7	2.02312	0.000161234	TGFB1, WNT5A, SNAI1, HMGA2, RBPJ, FGFR2, LOXL2	325	49	19333	8.49802	0.31739	0.0636336	0.0634723
GOTERM_BP_DIRECT	GO:0050679~positive regulation of epithelial cell proliferation	8	2.31214	0.000201657	EPGN, TGFB1, ESRP2, ERBB2, WNT5A, RBPJ, FGFR2, RUNX2	325	72	19333	6.60957	0.379713	0.0682178	0.0680449
GOTERM_BP_DIRECT	GO:0001525~angiogenesis	14	4.04624	0.000362525	PDGFRB, NRP2, CEMIP2, NRXN1, SERPINE1, RBPJ, PLXDC1, CEACAM1, EPGN, MMP19, APOD, TGFBI, ITGA5, FGFR2	325	253	19333	3.29172	0.576251	0.107307	0.107035
GOTERM_BP_DIRECT	GO:0009615~response to virus	9	2.60116	0.000564922	IFIH1, CCL22, RSAD2, MX2, HMGA2, GATA3, NMI, IFIT1, IFIT2	325	111	19333	4.8232	0.73766	0.148637	0.148261
GOTERM_BP_DIRECT	GO:0030855~epithelial cell differentiation	8	2.31214	0.00102469	KRT4, TGFB1I1, KRT15, GSTA2, SPINK5, ID3, KRT20, FGFR2	325	94	19333	5.06265	0.911761	0.242646	0.242031
GOTERM_BP_DIRECT	GO:0007155~cell adhesion	21	6.06936	0.00116272	LGALS3BP, NRP2, MUC16, ITGA4, TGFB1I1, TNC, ADAM22, NPNT, RND3, LOXL2, THBS3, MFAP4, CEACAM1, COL6A2, NPTN, EMILIN2, CCR8, TGFBI, ITGA5, CTNNAL1, DSC2	325	555	19333	2.25083	0.936386	0.250302	0.249667
GOTERM_BP_DIRECT	GO:0043547~positive regulation of GTPase activity	11	3.17919	0.00136327	DOCK10, RABGAP1L, CCL22, ERBB2, CHN1, RAP1GDS1, TBC1D7, ASAP1, RSU1, MAPRE2, RAPGEFL1	325	189	19333	3.46216	0.96046	0.269019	0.268338
GOTERM_BP_DIRECT	GO:0034097~response to cytokine	6	1.7341	0.00160155	STAT1, TIMP3, OSMR, RELA, PML, PTGES	325	51	19333	6.99837	0.977528	0.269098	0.268416
GOTERM_BP_DIRECT	GO:0051092~positive regulation of NF-kappaB transcription factor activity	10	2.89017	0.00160949	CRNN, PRDX3, GREM1, TGFB1, RIPK3, DDRGK1, WNT5A, TRIM21, TLR4, RELA	325	161	19333	3.69479	0.977948	0.269098	0.268416
GOTERM_BP_DIRECT	GO:0035987~endodermal cell differentiation	5	1.44509	0.00170459	MAP2K1, ITGA4, HMGA2, INHBA, ITGA5	325	31	19333	9.59454	0.982401	0.269098	0.268416
GOTERM_BP_DIRECT	GO:0030198~extracellular matrix organization	10	2.89017	0.00190508	PDGFRA, ADAMTS5, MMP13, SPINK5, MMP19, FBLN1, TGFBI, NPNT, ADAMTS9, ADAMTS6	325	165	19333	3.60522	0.989062	0.281952	0.281237
GOTERM_BP_DIRECT	GO:0045165~cell fate commitment	6	1.7341	0.00263117	TGFB1I1, WNT5A, GATA3, FGFR2, PML, SOX5	325	57	19333	6.2617	0.998048	0.354026	0.353129
GOTERM_BP_DIRECT	GO:0030182~neuron differentiation	10	2.89017	0.00283333	NTRK2, EMX2, MAP2K1, ERBB2, WNT5A, XRN2, NNAT, DDIT4, ID3, RUNX2	325	175	19333	3.39921	0.998792	0.354026	0.353129
GOTERM_BP_DIRECT	GO:0048146~positive regulation of fibroblast proliferation	6	1.7341	0.00284058	PDGFRB, PDGFRA, TGFB1, WNT5A, FBLN1, PML	325	58	19333	6.15374	0.998813	0.354026	0.353129
GOTERM_BP_DIRECT	GO:0006915~apoptotic process	21	6.06936	0.00329597	SRGN, BEX2, STEAP3, DDX41, KRT20, PML, PRDX3, GREM1, IL1A, TIAM1, PLSCR1, RYBP, HINT2, CASP4, DDIT4, MFN2, PMAIP1, BAK1, XAF1, SQSTM1, FGFR2	325	607	19333	2.05801	0.999597	0.390243	0.389254
GOTERM_BP_DIRECT	GO:0033631~cell-cell adhesion mediated by integrin	3	0.867052	0.00401702	ITGA4, ITGA5, NPNT	325	6	19333	29.7431	0.999927	0.436644	0.435538
GOTERM_BP_DIRECT	GO:0042493~response to drug	13	3.75723	0.00405666	EMX2, TGFB1, ACSL1, STAT1, GATA3, INHBA, PGF, RELA, DUSP6, MAP1B, MYO6, APOD, BAK1	325	293	19333	2.63932	0.999934	0.436644	0.435538
GOTERM_BP_DIRECT	GO:0007264~small GTPase mediated signal transduction	8	2.31214	0.00431527	DOCK10, TIAM1, ARHGAP31, ARHGAP18, RHOF, RND3, RAPGEFL1, RERG	325	121	19333	3.93297	0.999964	0.444285	0.443159
GOTERM_BP_DIRECT	GO:0019221~cytokine-mediated signaling pathway	9	2.60116	0.0048675	IL1A, IL36B, STAT1, STAT2, OSMR, PRLR, CSF2RA, RELA, IL1F10	325	156	19333	3.43189	0.99999	0.461454	0.460285
GOTERM_BP_DIRECT	GO:0007171~activation of transmembrane receptor protein tyrosine kinase activity	4	1.15607	0.00495829	GREM1, EPGN, ADRB2, PRLR	325	21	19333	11.3307	0.999992	0.461454	0.460285
GOTERM_BP_DIRECT	GO:0008285~negative regulation of cell proliferation	17	4.91329	0.00535942	MAP2K1, TGFB1, VDR, TGFB1I1, EIF2AK1, GATA3, INHBA, NMI, RBPJ, NDRG1, RERG, PML, IL1A, CLMN, C18ORF54, BAK1, PTGES	325	464	19333	2.17945	0.999997	0.461454	0.460285
GOTERM_BP_DIRECT	GO:0071222~cellular response to lipopolysaccharide	10	2.89017	0.00538186	IL1A, IL36B, WNT5A, SERPINE1, CAPN2, CMPK2, CXCL3, TLR4, RELA, IL1F10	325	193	19333	3.08218	0.999997	0.461454	0.460285
GOTERM_BP_DIRECT	GO:1900020~positive regulation of protein kinase C activity	3	0.867052	0.00556172	NRXN1, WNT5A, DIPK2A	325	7	19333	25.4941	0.999998	0.461454	0.460285
GOTERM_BP_DIRECT	GO:0007259~JAK-STAT cascade	5	1.44509	0.0057134	STAT1, STAT2, NMI, PRLR, CSF2RA	325	43	19333	6.91699	0.999999	0.461454	0.460285
GOTERM_BP_DIRECT	GO:0008284~positive regulation of cell proliferation	19	5.49133	0.00584612	PDGFRB, PDGFRA, NTRK2, TGFB1, TNC, OSMR, PRLR, PGF, RELA, RUNX2, PRDX3, GREM1, TIAM1, EPGN, DDRGK1, ERBB2, GID8, DMD, FGFR2	325	553	19333	2.04383	0.999999	0.461454	0.460285
GOTERM_BP_DIRECT	GO:0014070~response to organic cyclic compound	6	1.7341	0.0063785	VKORC1, ACSL1, FST, BAK1, DUSP6, PTGES	325	70	19333	5.09881	1	0.476663	0.475455
GOTERM_BP_DIRECT	GO:0002053~positive regulation of mesenchymal cell proliferation	4	1.15607	0.00644139	PRRX1, STAT1, WNT5A, FGFR2	325	23	19333	10.3454	1	0.476663	0.475455
GOTERM_BP_DIRECT	GO:0045071~negative regulation of viral genome replication	5	1.44509	0.00726505	IFIH1, PLSCR1, RSAD2, IFIT1, N4BP1	325	46	19333	6.46589	1	0.51078	0.509486
GOTERM_BP_DIRECT	GO:0014012~peripheral nervous system axon regeneration	3	0.867052	0.00733384	MAP1B, TNC, APOD	325	8	19333	22.3073	1	0.51078	0.509486
GOTERM_BP_DIRECT	GO:0002244~hematopoietic progenitor cell differentiation	6	1.7341	0.00850316	PDGFRA, TGFB1, PTPRZ1, FST, INHBA, HERC6	325	75	19333	4.75889	1	0.575299	0.573842
GOTERM_BP_DIRECT	GO:0050727~regulation of inflammatory response	7	2.02312	0.00889992	SEMA7A, WNT5A, CASP4, TNC, USP18, RELA, PTGES	325	106	19333	3.92833	1	0.585417	0.583934
GOTERM_BP_DIRECT	GO:0001934~positive regulation of protein phosphorylation	10	2.89017	0.00969849	NTRK2, SEMA7A, TGFB1, ERBB2, NPTN, DTNBP1, TNIK, SQSTM1, ACVR2A, PGF	325	212	19333	2.80595	1	0.615366	0.613807
GOTERM_BP_DIRECT	GO:0010718~positive regulation of epithelial to mesenchymal transition	5	1.44509	0.0104252	TIAM1, TGFB1, TGFB1I1, SNAI1, LOXL2	325	51	19333	5.83198	1	0.615366	0.613807
GOTERM_BP_DIRECT	GO:0018108~peptidyl-tyrosine phosphorylation	8	2.31214	0.0104881	PDGFRB, NTRK2, PDGFRA, MAP2K1, CHKA, PEAK1, ERBB2, FGFR2	325	143	19333	3.3279	1	0.615366	0.613807
GOTERM_BP_DIRECT	GO:0045893~positive regulation of transcription, DNA-templated	22	6.35838	0.0108105	MAP2K1, EGR2, TGFB1, RBPMS, RIPK3, STAT1, TGFB1I1, WNT5A, CCDC124, HMGA2, GATA3, INHBA, RELA, PML, RUNX2, PSMD9, RYBP, ELF4, RUVBL2, SNAI1, TADA1, TRIM21	325	724	19333	1.80759	1	0.615366	0.613807
GOTERM_BP_DIRECT	GO:0060068~vagina development	3	0.867052	0.0115285	RBP4, WNT5A, BAK1	325	10	19333	17.8458	1	0.615366	0.613807
GOTERM_BP_DIRECT	GO:0046777~protein autophosphorylation	9	2.60116	0.0118398	PDGFRB, NTRK2, PDGFRA, RIPK3, PEAK1, EIF2AK1, ERBB2, TNIK, FGFR2	325	182	19333	2.94162	1	0.615366	0.613807
GOTERM_BP_DIRECT	GO:0002062~chondrocyte differentiation	5	1.44509	0.0119029	TGFB1, HMGA2, TGFBI, RUNX2, SOX5	325	53	19333	5.6119	1	0.615366	0.613807
GOTERM_BP_DIRECT	GO:0042542~response to hydrogen peroxide	5	1.44509	0.0119029	PDGFRB, PRDX3, STAT1, CAPN2, BAK1	325	53	19333	5.6119	1	0.615366	0.613807
GOTERM_BP_DIRECT	GO:0001666~response to hypoxia	9	2.60116	0.0122079	IL1A, TGFB1, AHCY, DDIT4, CAPN2, PLOD1, PML, PGF, LOXL2	325	183	19333	2.92555	1	0.615366	0.613807
GOTERM_BP_DIRECT	GO:0070372~regulation of ERK1 and ERK2 cascade	4	1.15607	0.0123448	TIAM1, CEACAM1, ERBB2, FGFR2	325	29	19333	8.20499	1	0.615366	0.613807
GOTERM_BP_DIRECT	GO:0010332~response to gamma radiation	4	1.15607	0.0123448	IL1A, GATA3, BAK1, PML	325	29	19333	8.20499	1	0.615366	0.613807
GOTERM_BP_DIRECT	GO:0045944~positive regulation of transcription from RNA polymerase II promoter	32	9.24855	0.0124736	MAML1, GLIS3, GATA3, ADRB2, RBPJ, RELA, DDRGK1, RUVBL2, MYO6, EGR2, TGFB1, AUTS2, PRRX1, STAT1, VDR, STAT2, WNT5A, HMGA2, INHBA, NPNT, POU2F3, ACVR2A, RUNX2, GREM1, IL1A, PLSCR1, ELF4, IRF2, RFX5, SQSTM1, TLR4, FGFR2	325	1210	19333	1.57319	1	0.615366	0.613807
GOTERM_BP_DIRECT	GO:0030335~positive regulation of cell migration	11	3.17919	0.0139326	PDGFRB, TIAM1, PDGFRA, SEMA7A, TGFB1, DDRGK1, SEMA4B, SNAI1, MYADM, ITGA5, SYNE2	325	264	19333	2.47859	1	0.659993	0.658321
GOTERM_BP_DIRECT	GO:0035456~response to interferon-beta	3	0.867052	0.0139357	PLSCR1, STAT1, XAF1	325	11	19333	16.2235	1	0.659993	0.658321
GOTERM_BP_DIRECT	GO:0048701~embryonic cranial skeleton morphogenesis	4	1.15607	0.0148183	PDGFRA, PRRX1, FGFR2, RUNX2	325	31	19333	7.67563	1	0.688036	0.686292
GOTERM_BP_DIRECT	GO:0001764~neuron migration	7	2.02312	0.0151416	NTRK2, EMX2, AUTS2, MAP1B, DDIT4, GATA3, CELSR2	325	119	19333	3.49919	1	0.689523	0.687776
GOTERM_BP_DIRECT	GO:0048333~mesodermal cell differentiation	3	0.867052	0.0165394	HMGA2, INHBA, FGFR2	325	12	19333	14.8715	1	0.738968	0.737095
GOTERM_BP_DIRECT	GO:0071363~cellular response to growth factor stimulus	5	1.44509	0.0171177	SLC4A7, EHD4, MAP1B, ERBB2, ACVR2A	325	59	19333	5.0412	1	0.750642	0.74874
GOTERM_BP_DIRECT	GO:0042475~odontogenesis of dentin-containing tooth	5	1.44509	0.018105	PDGFRA, FST, TNC, ACVR2A, RUNX2	325	60	19333	4.95718	1	0.779503	0.777528
GOTERM_BP_DIRECT	GO:0051726~regulation of cell cycle	12	3.46821	0.0210828	BEX2, MAP2K1, TGFB1, UHRF2, RUVBL2, MX2, ID3, HMGA2, DMD, BAK1, INHBA, PML	325	324	19333	2.20319	1	0.8915	0.889241
GOTERM_BP_DIRECT	GO:0001657~ureteric bud development	4	1.15607	0.0221432	TGFB1, SDC4, NPNT, FGFR2	325	36	19333	6.60957	1	0.895342	0.893073
GOTERM_BP_DIRECT	GO:0072593~reactive oxygen species metabolic process	4	1.15607	0.0221432	RIPK3, DDIT4, PMAIP1, PLA2R1	325	36	19333	6.60957	1	0.895342	0.893073
GOTERM_BP_DIRECT	GO:0051457~maintenance of protein location in nucleus	3	0.867052	0.0223079	TAF8, CHCHD10, PML	325	14	19333	12.747	1	0.895342	0.893073
GOTERM_BP_DIRECT	GO:0006897~endocytosis	9	2.60116	0.0243386	LGALS3BP, EHD2, RABGAP1L, EHD4, MYO6, TMPRSS4, PLA2R1, SORL1, LOXL2	325	208	19333	2.57392	1	0.960565	0.958131
GOTERM_BP_DIRECT	GO:0035909~aorta morphogenesis	3	0.867052	0.0254588	PDGFRB, FKBP10, ADAMTS9	325	15	19333	11.8972	1	0.988303	0.985799
GOTERM_BP_DIRECT	GO:0099645~neurotransmitter receptor localization to postsynaptic specialization membrane	3	0.867052	0.0287785	ERBB2, ADAM22, NPTX1	325	16	19333	11.1537	1	1	0.997888
GOTERM_BP_DIRECT	GO:0048661~positive regulation of smooth muscle cell proliferation	5	1.44509	0.0299314	PDGFRB, TGFB1, STAT1, TLR4, FGFR2	325	70	19333	4.24901	1	1	0.997888
GOTERM_BP_DIRECT	GO:0071902~positive regulation of protein serine/threonine kinase activity	5	1.44509	0.0313142	MAP2K1, ACSL1, HMGA2, PARP16, ADRB2	325	71	19333	4.18917	1	1	0.997888
GOTERM_BP_DIRECT	GO:0014066~regulation of phosphatidylinositol 3-kinase signaling	3	0.867052	0.0322605	CRNN, CEACAM1, DIPK2A	325	17	19333	10.4976	1	1	0.997888
GOTERM_BP_DIRECT	GO:0007566~embryo implantation	4	1.15607	0.0330986	TPPP3, STC1, FBLN1, PRLR	325	42	19333	5.66535	1	1	0.997888
GOTERM_BP_DIRECT	GO:2000098~negative regulation of smooth muscle cell-matrix adhesion	2	0.578035	0.0332378	SERPINE1, APOD	325	2	19333	59.4862	1	1	0.997888
GOTERM_BP_DIRECT	GO:0033674~positive regulation of kinase activity	5	1.44509	0.0341909	PDGFRB, NTRK2, PDGFRA, ERBB2, FGFR2	325	73	19333	4.07439	1	1	0.997888
GOTERM_BP_DIRECT	GO:0030501~positive regulation of bone mineralization	4	1.15607	0.0351524	TGFB1, VDR, ADRB2, ACVR2A	325	43	19333	5.5336	1	1	0.997888
GOTERM_BP_DIRECT	GO:0060065~uterus development	3	0.867052	0.0358984	RBP4, WNT5A, GATA3	325	18	19333	9.91436	1	1	0.997888
GOTERM_BP_DIRECT	GO:0055072~iron ion homeostasis	4	1.15607	0.0372707	STEAP3, SLC25A28, EIF2AK1, FTL	325	44	19333	5.40783	1	1	0.997888
GOTERM_BP_DIRECT	GO:0016477~cell migration	10	2.89017	0.0396408	PDGFRB, TIAM1, CEACAM1, TGFB1, SDC4, PEAK1, SNAI1, RHOF, RND3, SORL1	325	271	19333	2.19506	1	1	0.997888
GOTERM_BP_DIRECT	GO:0032332~positive regulation of chondrocyte differentiation	3	0.867052	0.0396861	RUNX2, LOXL2, SOX5	325	19	19333	9.39255	1	1	0.997888
GOTERM_BP_DIRECT	GO:0050765~negative regulation of phagocytosis	3	0.867052	0.0396861	CNN2, PLSCR1, TGFB1	325	19	19333	9.39255	1	1	0.997888
GOTERM_BP_DIRECT	GO:0010243~response to organonitrogen compound	3	0.867052	0.0396861	VKORC1, IL1A, TNIK	325	19	19333	9.39255	1	1	0.997888
GOTERM_BP_DIRECT	GO:0007417~central nervous system development	7	2.02312	0.0408871	EMX2, RNF103, PTPRZ1, SPINK5, ADAM22, ID3, NPTX1	325	150	19333	2.77602	1	1	0.997888
GOTERM_BP_DIRECT	GO:0072089~stem cell proliferation	4	1.15607	0.0416985	PRRX1, CD109, RBPJ, RUNX2	325	46	19333	5.17271	1	1	0.997888
GOTERM_BP_DIRECT	GO:2000647~negative regulation of stem cell proliferation	3	0.867052	0.0436176	CD109, FBLN1, RBPJ	325	20	19333	8.92292	1	1	0.997888
GOTERM_BP_DIRECT	GO:0006952~defense response	5	1.44509	0.0437151	STAT1, STAT2, MX2, GATA3, INHBA	325	79	19333	3.76495	1	1	0.997888
GOTERM_BP_DIRECT	GO:1904646~cellular response to beta-amyloid	4	1.15607	0.0440072	ITGA4, CASP4, ADRB2, TLR4	325	47	19333	5.06265	1	1	0.997888
GOTERM_BP_DIRECT	GO:0016925~protein sumoylation	4	1.15607	0.0440072	IFIH1, EGR2, UHRF2, PML	325	47	19333	5.06265	1	1	0.997888
GOTERM_BP_DIRECT	GO:0043406~positive regulation of MAP kinase activity	5	1.44509	0.0454331	PDGFRB, EPGN, TGFB1, ERBB2, TLR4	325	80	19333	3.71788	1	1	0.997888
GOTERM_BP_DIRECT	GO:0050673~epithelial cell proliferation	4	1.15607	0.0488114	ESRP2, BAK1, RBPJ, RUNX2	325	49	19333	4.85601	1	1	0.997888
GOTERM_BP_DIRECT	GO:0051781~positive regulation of cell division	4	1.15607	0.0488114	IL1A, TGFB1, FGFR2, PGF	325	49	19333	4.85601	1	1	0.997888
GOTERM_BP_DIRECT	GO:0032956~regulation of actin cytoskeleton organization	5	1.44509	0.0489808	PDGFRB, IL1A, ARHGAP18, RHOF, RND3	325	82	19333	3.6272	1	1	0.997888
GOTERM_BP_DIRECT	GO:0072277~metanephric glomerular capillary formation	2	0.578035	0.0494414	PDGFRB, PDGFRA	325	3	19333	39.6574	1	1	0.997888
GOTERM_BP_DIRECT	GO:0060058~positive regulation of apoptotic process involved in mammary gland involution	2	0.578035	0.0494414	VDR, PML	325	3	19333	39.6574	1	1	0.997888
GOTERM_BP_DIRECT	GO:0038091~positive regulation of cell proliferation by VEGF-activated platelet derived growth factor receptor signaling pathway	2	0.578035	0.0494414	PDGFRB, PDGFRA	325	3	19333	39.6574	1	1	0.997888
GOTERM_BP_DIRECT	GO:0014040~positive regulation of Schwann cell differentiation	2	0.578035	0.0494414	EGR2, RELA	325	3	19333	39.6574	1	1	0.997888
GOTERM_BP_DIRECT	GO:0045087~innate immune response	17	4.91329	0.0496837	PLA2G2F, RSAD2, SAMD9, MX2, GATA3, RELA, PML, IFIT2, IFIH1, HERC5, IL36B, ELF4, CASP4, PI3, TRIM21, TLR4, N4BP1	325	605	19333	1.67151	1	1	0.997888
GOTERM_BP_DIRECT	GO:0001933~negative regulation of protein phosphorylation	5	1.44509	0.0508104	TGFB1, CD109, MYADM, FBLN1, DUSP6	325	83	19333	3.5835	1	1	0.997888
GOTERM_BP_DIRECT	GO:0010862~positive regulation of pathway-restricted SMAD protein phosphorylation	4	1.15607	0.0538607	TGFB1, RBPMS, INHBA, ACVR2A	325	51	19333	4.66558	1	1	0.997888
GOTERM_BP_DIRECT	GO:0006366~transcription from RNA polymerase II promoter	9	2.60116	0.0539016	PRRX1, CCDC124, GLIS3, GATA3, NMI, INHBA, ADRB2, SQSTM1, SOX5	325	244	19333	2.19416	1	1	0.997888
GOTERM_BP_DIRECT	GO:0043065~positive regulation of apoptotic process	11	3.17919	0.0540346	PDGFRB, TGFB1, RYBP, EMILIN2, PMAIP1, ID3, HMGA2, BAK1, SQSTM1, DUSP6, IFIT2	325	332	19333	1.97093	1	1	0.997888
GOTERM_BP_DIRECT	GO:0002437~inflammatory response to antigenic stimulus	3	0.867052	0.0562169	IL36B, RBPJ, IL1F10	325	23	19333	7.75906	1	1	0.997888
GOTERM_BP_DIRECT	GO:0010499~proteasomal ubiquitin-independent protein catabolic process	3	0.867052	0.0562169	ENC1, PSMB10, PSMB9	325	23	19333	7.75906	1	1	0.997888
GOTERM_BP_DIRECT	GO:0007162~negative regulation of cell adhesion	4	1.15607	0.0564758	ADAM22, TNC, FBLN1, TGFBI	325	52	19333	4.57586	1	1	0.997888
GOTERM_BP_DIRECT	GO:0045766~positive regulation of angiogenesis	7	2.02312	0.0583179	GREM1, IL1A, WNT5A, SERPINE1, EMILIN2, HMGA2, PGF	325	164	19333	2.53904	1	1	0.997888
GOTERM_BP_DIRECT	GO:0042127~regulation of cell proliferation	7	2.02312	0.0583179	CNN2, TGFB1, STAT1, STAT2, TNC, EMILIN2, NDRG1	325	164	19333	2.53904	1	1	0.997888
GOTERM_BP_DIRECT	GO:0070373~negative regulation of ERK1 and ERK2 cascade	5	1.44509	0.060512	TIMP3, FBLN1, DMD, TLR4, DUSP6	325	88	19333	3.3799	1	1	0.997888
GOTERM_BP_DIRECT	GO:0030509~BMP signaling pathway	5	1.44509	0.060512	TGFB1, FST, WNT5A, ACVR2A, RUNX2	325	88	19333	3.3799	1	1	0.997888
GOTERM_BP_DIRECT	GO:0035904~aorta development	3	0.867052	0.0606665	EGR2, LOXL1, ADAMTS6	325	24	19333	7.43577	1	1	0.997888
GOTERM_BP_DIRECT	GO:0010839~negative regulation of keratinocyte proliferation	3	0.867052	0.0606665	VDR, CD109, FGFR2	325	24	19333	7.43577	1	1	0.997888
GOTERM_BP_DIRECT	GO:0060348~bone development	4	1.15607	0.064674	VKORC1, BGN, STC1, FGFR2	325	55	19333	4.32627	1	1	0.997888
GOTERM_BP_DIRECT	GO:0060907~positive regulation of macrophage cytokine production	3	0.867052	0.0652321	SEMA7A, WNT5A, TLR4	325	25	19333	7.13834	1	1	0.997888
GOTERM_BP_DIRECT	GO:0051351~positive regulation of ligase activity	2	0.578035	0.0653742	RIPK3, MID1IP1	325	4	19333	29.7431	1	1	0.997888
GOTERM_BP_DIRECT	GO:0060762~regulation of branching involved in mammary gland duct morphogenesis	2	0.578035	0.0653742	TGFB1, WNT5A	325	4	19333	29.7431	1	1	0.997888
GOTERM_BP_DIRECT	GO:0048562~embryonic organ morphogenesis	2	0.578035	0.0653742	RBP4, FGFR2	325	4	19333	29.7431	1	1	0.997888
GOTERM_BP_DIRECT	GO:0060157~urinary bladder development	2	0.578035	0.0653742	RBP4, WNT5A	325	4	19333	29.7431	1	1	0.997888
GOTERM_BP_DIRECT	GO:0060312~regulation of blood vessel remodeling	2	0.578035	0.0653742	CEACAM1, TGFB1	325	4	19333	29.7431	1	1	0.997888
GOTERM_BP_DIRECT	GO:0090402~oncogene-induced cell senescence	2	0.578035	0.0653742	HMGA2, PML	325	4	19333	29.7431	1	1	0.997888
GOTERM_BP_DIRECT	GO:0042472~inner ear morphogenesis	4	1.15607	0.0675219	PRRX1, MYO6, GATA3, FGFR2	325	56	19333	4.24901	1	1	0.997888
GOTERM_BP_DIRECT	GO:0002376~immune system process	4	1.15607	0.0675219	IRF2, SQSTM1, PSMB10, PSMB9	325	56	19333	4.24901	1	1	0.997888
GOTERM_BP_DIRECT	GO:0031175~neuron projection development	6	1.7341	0.0679185	CLMN, NRXN1, MAP1B, TMEM108, TNC, DTNBP1	325	130	19333	2.74551	1	1	0.997888
GOTERM_BP_DIRECT	GO:0030154~cell differentiation	18	5.20231	0.0682018	NTRK2, SEMA7A, UHRF2, VDR, FST, SEMA4B, SPINK5, DDX41, INHBA, PGF, DUSP6, ELF4, MORN2, ELF5, TAF8, MMP19, ID3, SQSTM1	325	682	19333	1.57002	1	1	0.997888
GOTERM_BP_DIRECT	GO:0032727~positive regulation of interferon-alpha production	3	0.867052	0.0699087	IFIH1, STAT1, TLR4	325	26	19333	6.86379	1	1	0.997888
GOTERM_BP_DIRECT	GO:0045892~negative regulation of transcription, DNA-templated	16	4.62428	0.0723599	TGFB1, VDR, WNT5A, BHLHE41, HMGA2, GATA3, RBPJ, FOXP2, RELA, PML, RUNX2, LOXL2, GREM1, ATXN1, RUVBL2, ID3	325	591	19333	1.61045	1	1	0.997888
GOTERM_BP_DIRECT	GO:0008045~motor neuron axon guidance	3	0.867052	0.0746912	EGR2, ERBB2, CHN1	325	27	19333	6.60957	1	1	0.997888
GOTERM_BP_DIRECT	GO:0045599~negative regulation of fat cell differentiation	4	1.15607	0.0764002	TGFB1, TGFB1I1, WNT5A, GATA3	325	59	19333	4.03296	1	1	0.997888
GOTERM_BP_DIRECT	GO:0007565~female pregnancy	5	1.44509	0.0779165	SLC38A1, TGFB1, CAPN2, ITGA5, PGF	325	96	19333	3.09824	1	1	0.997888
GOTERM_BP_DIRECT	GO:0030199~collagen fibril organization	4	1.15607	0.0794684	GREM1, FKBP10, LOXL1, LOXL2	325	60	19333	3.96574	1	1	0.997888
GOTERM_BP_DIRECT	GO:0006024~glycosaminoglycan biosynthetic process	3	0.867052	0.0795748	PDGFRB, HS3ST6, HS3ST1	325	28	19333	6.37352	1	1	0.997888
GOTERM_BP_DIRECT	GO:0048843~negative regulation of axon extension involved in axon guidance	3	0.867052	0.0795748	SEMA7A, SEMA4B, WNT5A	325	28	19333	6.37352	1	1	0.997888
GOTERM_BP_DIRECT	GO:0060744~mammary gland branching involved in thelarche	2	0.578035	0.0810407	TGFB1, WNT5A	325	5	19333	23.7945	1	1	0.997888
GOTERM_BP_DIRECT	GO:0060676~ureteric bud formation	2	0.578035	0.0810407	GREM1, GATA3	325	5	19333	23.7945	1	1	0.997888
GOTERM_BP_DIRECT	GO:1903895~negative regulation of IRE1-mediated unfolded protein response	2	0.578035	0.0810407	DDRGK1, DNAJB9	325	5	19333	23.7945	1	1	0.997888
GOTERM_BP_DIRECT	GO:1903670~regulation of sprouting angiogenesis	2	0.578035	0.0810407	CEACAM1, CEMIP2	325	5	19333	23.7945	1	1	0.997888
GOTERM_BP_DIRECT	GO:0018057~peptidyl-lysine oxidation	2	0.578035	0.0810407	LOXL1, LOXL2	325	5	19333	23.7945	1	1	0.997888
GOTERM_BP_DIRECT	GO:0002248~connective tissue replacement involved in inflammatory response wound healing	2	0.578035	0.0810407	IL1A, TGFB1	325	5	19333	23.7945	1	1	0.997888
GOTERM_BP_DIRECT	GO:0051216~cartilage development	4	1.15607	0.0825895	PRRX1, DDRGK1, WNT5A, SOX5	325	61	19333	3.90073	1	1	0.997888
GOTERM_BP_DIRECT	GO:0007015~actin filament organization	6	1.7341	0.0828435	TPM4, MYO6, MYO5A, RHOF, RND3, TRIOBP	325	138	19333	2.58635	1	1	0.997888
GOTERM_BP_DIRECT	GO:0046697~decidualization	3	0.867052	0.0845548	TPPP3, VDR, STC1	325	29	19333	6.15374	1	1	0.997888
GOTERM_BP_DIRECT	GO:0033137~negative regulation of peptidyl-serine phosphorylation	3	0.867052	0.0845548	DDIT4, DMD, BAK1	325	29	19333	6.15374	1	1	0.997888
GOTERM_BP_DIRECT	GO:0010033~response to organic substance	3	0.867052	0.0845548	WNT5A, TIMP3, RELA	325	29	19333	6.15374	1	1	0.997888
GOTERM_BP_DIRECT	GO:0030155~regulation of cell adhesion	4	1.15607	0.0857626	SPINK5, TNC, PRLR, PML	325	62	19333	3.83782	1	1	0.997888
GOTERM_BP_DIRECT	GO:0030216~keratinocyte differentiation	4	1.15607	0.0857626	MAP2K1, WNT5A, RBPJ, POU2F3	325	62	19333	3.83782	1	1	0.997888
GOTERM_BP_DIRECT	GO:0051965~positive regulation of synapse assembly	4	1.15607	0.0857626	NTRK2, NRXN1, SLITRK6, LRRN1	325	62	19333	3.83782	1	1	0.997888
GOTERM_BP_DIRECT	GO:0007411~axon guidance	7	2.02312	0.0879838	SEMA7A, NRP2, NRXN1, SEMA4B, WNT5A, NPTN, GATA3	325	183	19333	2.27543	1	1	0.997888
GOTERM_BP_DIRECT	GO:0006954~inflammatory response	12	3.46821	0.0891998	IL1A, SEMA7A, CYP26B1, TGFB1, CERS6, CCL22, IL36B, CASP4, CXCL3, TLR4, RELA, IL1F10	325	413	19333	1.72841	1	1	0.997888
GOTERM_BP_DIRECT	GO:0045840~positive regulation of mitotic nuclear division	3	0.867052	0.0896266	PDGFRB, IL1A, EPGN	325	30	19333	5.94862	1	1	0.997888
GOTERM_BP_DIRECT	GO:0007420~brain development	9	2.60116	0.0907909	EMX2, EGR2, ATXN1, PFKFB3, NNAT, DDIT4, DTNBP1, APOD, BAK1	325	274	19333	1.95392	1	1	0.997888
GOTERM_BP_DIRECT	GO:0008283~cell proliferation	7	2.02312	0.0915273	IRF2, GATA3, BAK1, DDX41, TGFBI, SORL1, PTGES	325	185	19333	2.25083	1	1	0.997888
GOTERM_BP_DIRECT	GO:0000122~negative regulation of transcription from RNA polymerase II promoter	23	6.6474	0.0939097	TGFB1, PRRX1, SATB1, STAT1, VDR, FST, GLIS3, BHLHE41, HMGA2, GATA3, RBPJ, FOXP2, RELA, LOXL2, RYBP, ATXN1, MIER2, RFX5, IRF2, SNAI1, ID3, SQSTM1, FGFR2	325	973	19333	1.40615	1	1	0.997888
GOTERM_BP_DIRECT	GO:0060349~bone morphogenesis	3	0.867052	0.0947858	CYP26B1, MMP13, FGFR2	325	31	19333	5.75672	1	1	0.997888
GOTERM_BP_DIRECT	GO:0032967~positive regulation of collagen biosynthetic process	3	0.867052	0.0947858	PDGFRB, TGFB1, INHBA	325	31	19333	5.75672	1	1	0.997888
GOTERM_BP_DIRECT	GO:0031069~hair follicle morphogenesis	3	0.867052	0.0947858	FST, SNAI1, FGFR2	325	31	19333	5.75672	1	1	0.997888
GOTERM_BP_DIRECT	GO:0032757~positive regulation of interleukin-8 production	4	1.15607	0.0955854	WNT5A, SERPINE1, TLR4, RELA	325	65	19333	3.66069	1	1	0.997888
GOTERM_BP_DIRECT	GO:2001137~positive regulation of endocytic recycling	2	0.578035	0.0964455	EHD2, SORL1	325	6	19333	19.8287	1	1	0.997888
GOTERM_BP_DIRECT	GO:0003417~growth plate cartilage development	2	0.578035	0.0964455	MMP13, THBS3	325	6	19333	19.8287	1	1	0.997888
GOTERM_BP_DIRECT	GO:0072197~ureter morphogenesis	2	0.578035	0.0964455	EMX2, GATA3	325	6	19333	19.8287	1	1	0.997888
GOTERM_BP_DIRECT	GO:0032020~ISG15-protein conjugation	2	0.578035	0.0964455	HERC5, UBA7	325	6	19333	19.8287	1	1	0.997888
GOTERM_BP_DIRECT	GO:0060021~palate development	4	1.15607	0.0989576	PDGFRA, PRRX1, SNAI1, INHBA	325	66	19333	3.60522	1	1	0.997888
GOTERM_BP_DIRECT	GO:0045109~intermediate filament organization	4	1.15607	0.0989576	KRT4, KRT15, KRT78, KRT20	325	66	19333	3.60522	1	1	0.997888

## Sheet: COL-HEPGF vs. COL
Category	Term	Count	%	PValue	Genes	List Total	Pop Hits	Pop Total	Fold Enrichment	Bonferroni	Benjamini	FDR
GOTERM_BP_DIRECT	GO:0009615~response to virus	10	3.63636	1.40525e-05	IFIH1, RSAD2, MX2, HMGA2, ADAR, NMI, ZC3HAV1, IFIT1, IFIT3, IFIT2	251	111	19333	6.93909	0.0252377	0.0127807	0.0127807
GOTERM_BP_DIRECT	GO:0051607~defense response to virus	17	6.18182	7.06459e-08	RSAD2, RIPK3, STAT1, STAT2, MX2, ADAR, ZC3HAV1, IFIT1, IFIT3, PML, IFIT2, IFIH1, HERC5, MOV10, PLSCR1, ITGAX, IRF9	251	234	19333	5.59575	0.000128497	0.000128505	0.000128505
GOTERM_BP_DIRECT	GO:0048146~positive regulation of fibroblast proliferation	7	2.54545	0.000101535	PDGFRB, PDGFRA, TGFB1, MYC, WNT5A, FBLN1, PML	251	58	19333	9.29599	0.168647	0.061564	0.061564
GOTERM_BP_DIRECT	GO:0006952~defense response	7	2.54545	0.000556434	STAT1, STAT2, MX2, IL31RA, NLRP3, TAP1, FCGR2B	251	79	19333	6.8249	0.636667	0.253038	0.253038
GOTERM_BP_DIRECT	GO:0042060~wound healing	7	2.54545	0.00221457	PDGFRB, PDGFRA, FKBP10, TGFB1, TPM1, WNT5A, DCBLD2	251	103	19333	5.23463	0.982275	0.733736	0.733736
GOTERM_BP_DIRECT	GO:0001666~response to hypoxia	9	3.27273	0.00266924	TGFB1, MMP2, FUNDC1, VEGFC, PLAT, PLOD1, PAM, PML, LOXL2	251	183	19333	3.78806	0.992264	0.733736	0.733736
GOTERM_BP_DIRECT	GO:0045071~negative regulation of viral genome replication	5	1.81818	0.00290921	IFIH1, PLSCR1, RSAD2, ZC3HAV1, IFIT1	251	46	19333	8.37216	0.995006	0.733736	0.733736
GOTERM_BP_DIRECT	GO:0006471~protein ADP-ribosylation	4	1.45455	0.00353743	PARP6, PARP16, ZC3HAV1, PARP14	251	24	19333	12.8373	0.998413	0.733736	0.733736
GOTERM_BP_DIRECT	GO:0001837~epithelial to mesenchymal transition	5	1.81818	0.00366503	TGFB1, WNT5A, HMGA2, RBPJ, LOXL2	251	49	19333	7.85958	0.998743	0.733736	0.733736
GOTERM_BP_DIRECT	GO:0032956~regulation of actin cytoskeleton organization	6	2.18182	0.0042223	PDGFRB, CCDC88A, RHOBTB3, ARHGAP18, PAM, RHOBTB1	251	82	19333	5.6359	0.999546	0.733736	0.733736
GOTERM_BP_DIRECT	GO:0009617~response to bacterium	7	2.54545	0.00491545	UPK1B, TMEM255A, DGKB, TENT5A, FCGR2B, USP18, HERC6	251	121	19333	4.45593	0.999872	0.733736	0.733736
GOTERM_BP_DIRECT	GO:0045766~positive regulation of angiogenesis	8	2.90909	0.00553095	GREM1, AKT3, WNT5A, ITGAX, VEGFC, EMILIN2, HMGA2, RUNX1	251	164	19333	3.75726	0.999958	0.733736	0.733736
GOTERM_BP_DIRECT	GO:0045087~innate immune response	17	6.18182	0.00558802	RSAD2, SAMD9, C1R, MX2, ZBTB1, ADAR, ZC3HAV1, PARP14, IFIT3, PML, IFIT2, IFIH1, HERC5, ELF4, CASP4, NLRP3, TRIM21	251	605	19333	2.16431	0.999963	0.733736	0.733736
GOTERM_BP_DIRECT	GO:2000553~positive regulation of T-helper 2 cell cytokine production	3	1.09091	0.00564723	RSAD2, CD81, NLRP3	251	9	19333	25.6746	0.999966	0.733736	0.733736
GOTERM_BP_DIRECT	GO:0032967~positive regulation of collagen biosynthetic process	4	1.45455	0.0073514	PDGFRB, TGFB1, VIM, RUNX1	251	31	19333	9.93857	0.999999	0.89148	0.89148
GOTERM_BP_DIRECT	GO:0043066~negative regulation of apoptotic process	15	5.45455	0.00944357	PDGFRB, AREL1, SHC1, WNT5A, TWIST2, IL31RA, HMGA2, ADAR, IFIT3, UNG, GREM1, CCND2, MYC, ID1, PPIF	251	530	19333	2.17992	1	1	1
GOTERM_BP_DIRECT	GO:0006886~intracellular protein transport	11	4	0.0108689	SEC23A, SEC24B, RAB38, VPS35, TBC1D2B, TBC1D12, AP2B1, ARFGAP3, SEC31A, AP1M1, EXPH5	251	329	19333	2.57527	1	1	1
GOTERM_BP_DIRECT	GO:0050727~regulation of inflammatory response	6	2.18182	0.0122353	SEMA7A, AREL1, WNT5A, CASP4, NLRP3, USP18	251	106	19333	4.35984	1	1	1
GOTERM_BP_DIRECT	GO:0048661~positive regulation of smooth muscle cell proliferation	5	1.81818	0.0128564	PDGFRB, TGFB1, STAT1, MYC, MMP2	251	70	19333	5.50171	1	1	1
GOTERM_BP_DIRECT	GO:0090110~cargo loading into COPII-coated vesicle	3	1.09091	0.0136804	SEC23A, SEC24B, SEC31A	251	14	19333	16.5051	1	1	1
GOTERM_BP_DIRECT	GO:0050679~positive regulation of epithelial cell proliferation	5	1.81818	0.0141413	TGFB1, MYC, WNT5A, ID1, RBPJ	251	72	19333	5.34888	1	1	1
GOTERM_BP_DIRECT	GO:0016055~Wnt signaling pathway	8	2.90909	0.0143408	CCDC88A, RNF138, GID8, WNT5A, VPS35, HBP1, C12ORF43, DKK3	251	197	19333	3.12787	1	1	1
GOTERM_BP_DIRECT	GO:0035909~aorta morphogenesis	3	1.09091	0.0156518	PDGFRB, FKBP10, SEC24B	251	15	19333	15.4048	1	1	1
GOTERM_BP_DIRECT	GO:0002244~hematopoietic progenitor cell differentiation	5	1.81818	0.0162164	PDGFRA, TGFB1, ADAR, SSBP3, HERC6	251	75	19333	5.13493	1	1	1
GOTERM_BP_DIRECT	GO:0001525~angiogenesis	9	3.27273	0.0174605	PDGFRB, NUS1, RNF213, SHC1, ANPEP, MMP2, ID1, VEZF1, RBPJ	251	253	19333	2.73998	1	1	1
GOTERM_BP_DIRECT	GO:0007259~JAK-STAT cascade	4	1.45455	0.0180247	STAT1, STAT2, IL31RA, NMI	251	43	19333	7.16501	1	1	1
GOTERM_BP_DIRECT	GO:0051092~positive regulation of NF-kappaB transcription factor activity	7	2.54545	0.0183575	GREM1, TGFB1, PRKCH, RIPK3, WNT5A, NLRP3, TRIM21	251	161	19333	3.34887	1	1	1
GOTERM_BP_DIRECT	GO:0010628~positive regulation of gene expression	14	5.09091	0.0194993	TGFB1, WNT5A, HMGA2, FBLN1, CD3E, RBPJ, PLSCR1, CYP26B1, MYC, ID1, CREB3L2, ITGAX, VPS35, VIM	251	525	19333	2.05397	1	1	1
GOTERM_BP_DIRECT	GO:0048384~retinoic acid receptor signaling pathway	3	1.09091	0.0222352	CYP26B1, SNW1, PML	251	18	19333	12.8373	1	1	1
GOTERM_BP_DIRECT	GO:0006275~regulation of DNA replication	4	1.45455	0.0228112	CCDC88A, CHRAC1, ZBTB38, JADE1	251	47	19333	6.55523	1	1	1
GOTERM_BP_DIRECT	GO:0010761~fibroblast migration	3	1.09091	0.0246421	FUT8, LAMTOR2, PML	251	19	19333	12.1617	1	1	1
GOTERM_BP_DIRECT	GO:0050765~negative regulation of phagocytosis	3	1.09091	0.0246421	PLSCR1, TGFB1, FCGR2B	251	19	19333	12.1617	1	1	1
GOTERM_BP_DIRECT	GO:0030308~negative regulation of cell growth	6	2.18182	0.0254889	GREM1, TGFB1, GNG4, JADE1, PML, DCBLD2	251	128	19333	3.6105	1	1	1
GOTERM_BP_DIRECT	GO:1904026~regulation of collagen fibril organization	2	0.727273	0.025696	EFEMP2, AEBP1	251	2	19333	77.0239	1	1	1
GOTERM_BP_DIRECT	GO:0043536~positive regulation of blood vessel endothelial cell migration	4	1.45455	0.0268103	NUS1, TGFB1, AKT3, VEGFC	251	50	19333	6.16191	1	1	1
GOTERM_BP_DIRECT	GO:0060339~negative regulation of type I interferon-mediated signaling pathway	3	1.09091	0.0271501	STAT2, ADAR, USP18	251	20	19333	11.5536	1	1	1
GOTERM_BP_DIRECT	GO:0008284~positive regulation of cell proliferation	14	5.09091	0.0282606	PDGFRB, PDGFRA, TGFB1, SHC1, CD81, DHPS, IL31RA, VEGFC, GREM1, CCND2, MYC, GID8, ITGAX, SSBP3	251	553	19333	1.94997	1	1	1
GOTERM_BP_DIRECT	GO:0016567~protein ubiquitination	13	4.72727	0.029233	AREL1, UHRF2, UBA7, PML, RNF223, HERC5, RNF103, RNF213, RNF138, TSPAN17, ENC1, TRIM21, HERC6	251	498	19333	2.01066	1	1	1
GOTERM_BP_DIRECT	GO:0002062~chondrocyte differentiation	4	1.45455	0.031159	TGFB1, CREB3L2, HMGA2, RUNX1	251	53	19333	5.81312	1	1	1
GOTERM_BP_DIRECT	GO:0006986~response to unfolded protein	4	1.45455	0.0342511	EDEM1, MFN2, DNAJB9, HSPA2	251	55	19333	5.60174	1	1	1
GOTERM_BP_DIRECT	GO:0002053~positive regulation of mesenchymal cell proliferation	3	1.09091	0.0352512	STAT1, MYC, WNT5A	251	23	19333	10.0466	1	1	1
GOTERM_BP_DIRECT	GO:0060252~positive regulation of glial cell proliferation	3	1.09091	0.0352512	PRKCH, MYC, VEGFC	251	23	19333	10.0466	1	1	1
GOTERM_BP_DIRECT	GO:0030099~myeloid cell differentiation	3	1.09091	0.0381342	TET2, PML, RUNX1	251	24	19333	9.62799	1	1	1
GOTERM_BP_DIRECT	GO:0035904~aorta development	3	1.09091	0.0381342	EFEMP2, AP2B1, ADAMTS6	251	24	19333	9.62799	1	1	1
GOTERM_BP_DIRECT	GO:0038091~positive regulation of cell proliferation by VEGF-activated platelet derived growth factor receptor signaling pathway	2	0.727273	0.0382962	PDGFRB, PDGFRA	251	3	19333	51.3493	1	1	1
GOTERM_BP_DIRECT	GO:0072277~metanephric glomerular capillary formation	2	0.727273	0.0382962	PDGFRB, PDGFRA	251	3	19333	51.3493	1	1	1
GOTERM_BP_DIRECT	GO:1903911~positive regulation of receptor clustering	2	0.727273	0.0382962	TGFB1, CD81	251	3	19333	51.3493	1	1	1
GOTERM_BP_DIRECT	GO:0045944~positive regulation of transcription from RNA polymerase II promoter	24	8.72727	0.0415402	TGFB1, CD81, STAT1, STAT2, ZBTB38, WNT5A, GLIS3, TET2, HMGA2, ETV1, VEZF1, ADRB2, RBPJ, RUNX1, GREM1, PLSCR1, SNW1, ELF4, MYC, RFX5, CREB3L2, NLRP3, SSBP3, IRF9	251	1210	19333	1.52775	1	1	1
GOTERM_BP_DIRECT	GO:0032727~positive regulation of interferon-alpha production	3	1.09091	0.0441578	IFIH1, STAT1, ZC3HAV1	251	26	19333	8.88737	1	1	1
GOTERM_BP_DIRECT	GO:0045892~negative regulation of transcription, DNA-templated	14	5.09091	0.0443648	TGFB1, SHC1, ZBTB38, WNT5A, TWIST2, HMGA2, PARP14, RBPJ, PML, LOXL2, DKK3, GREM1, SNW1, ID1	251	591	19333	1.82459	1	1	1
GOTERM_BP_DIRECT	GO:1990830~cellular response to leukemia inhibitory factor	5	1.81818	0.0447583	RNF138, GLDC, VEGFC, PARP16, PML	251	103	19333	3.73902	1	1	1
GOTERM_BP_DIRECT	GO:0048843~negative regulation of axon extension involved in axon guidance	3	1.09091	0.0505069	SEMA7A, SEMA3A, WNT5A	251	28	19333	8.25256	1	1	1
GOTERM_BP_DIRECT	GO:0030947~regulation of vascular endothelial growth factor receptor signaling pathway	2	0.727273	0.0507342	TMEM204, VEGFC	251	4	19333	38.512	1	1	1
GOTERM_BP_DIRECT	GO:0060762~regulation of branching involved in mammary gland duct morphogenesis	2	0.727273	0.0507342	TGFB1, WNT5A	251	4	19333	38.512	1	1	1
GOTERM_BP_DIRECT	GO:0060157~urinary bladder development	2	0.727273	0.0507342	RBP4, WNT5A	251	4	19333	38.512	1	1	1
GOTERM_BP_DIRECT	GO:0051351~positive regulation of ligase activity	2	0.727273	0.0507342	RIPK3, MID1IP1	251	4	19333	38.512	1	1	1
GOTERM_BP_DIRECT	GO:0090402~oncogene-induced cell senescence	2	0.727273	0.0507342	HMGA2, PML	251	4	19333	38.512	1	1	1
GOTERM_BP_DIRECT	GO:0006897~endocytosis	7	2.54545	0.0527681	EPN3, LGALS3BP, DPYSL2, SURF4, TBC1D2B, PLA2R1, LOXL2	251	208	19333	2.59215	1	1	1
GOTERM_BP_DIRECT	GO:0045109~intermediate filament organization	4	1.45455	0.0539485	KRT4, KRT15, KRT78, VIM	251	66	19333	4.66812	1	1	1
GOTERM_BP_DIRECT	GO:0030335~positive regulation of cell migration	8	2.90909	0.0563323	PDGFRB, PDGFRA, SEMA7A, TGFB1, SEMA3A, MMP2, ITGAX, TWIST2	251	264	19333	2.33406	1	1	1
GOTERM_BP_DIRECT	GO:0071560~cellular response to transforming growth factor beta stimulus	4	1.45455	0.0600833	CLEC3B, TGFB1, WNT5A, FBN1	251	69	19333	4.46515	1	1	1
GOTERM_BP_DIRECT	GO:0042127~regulation of cell proliferation	6	2.18182	0.0617545	CCDC88A, TGFB1, STAT1, STAT2, EMILIN2, PDS5B	251	164	19333	2.81795	1	1	1
GOTERM_BP_DIRECT	GO:0014070~response to organic cyclic compound	4	1.45455	0.0621979	TET2, TWIST2, NLRP3, DUSP6	251	70	19333	4.40137	1	1	1
GOTERM_BP_DIRECT	GO:0007275~multicellular organism development	7	2.54545	0.0626305	PDGFRB, PDGFRA, RYBP, CDH11, CRABP1, ENC1, HMGA2	251	217	19333	2.48464	1	1	1
GOTERM_BP_DIRECT	GO:0034653~retinoic acid catabolic process	2	0.727273	0.0630119	CYP26B1, CRABP1	251	5	19333	30.8096	1	1	1
GOTERM_BP_DIRECT	GO:1902950~regulation of dendritic spine maintenance	2	0.727273	0.0630119	VPS35, FCGR2B	251	5	19333	30.8096	1	1	1
GOTERM_BP_DIRECT	GO:0060744~mammary gland branching involved in thelarche	2	0.727273	0.0630119	TGFB1, WNT5A	251	5	19333	30.8096	1	1	1
GOTERM_BP_DIRECT	GO:1905166~negative regulation of lysosomal protein catabolic process	2	0.727273	0.0630119	LAPTM4B, VPS35	251	5	19333	30.8096	1	1	1
GOTERM_BP_DIRECT	GO:0019082~viral protein processing	3	1.09091	0.0641	FUT8, MGAT4B, PARP16	251	32	19333	7.22099	1	1	1
GOTERM_BP_DIRECT	GO:0043552~positive regulation of phosphatidylinositol 3-kinase activity	3	1.09091	0.0641	PDGFRB, PDGFRA, TGFB1	251	32	19333	7.22099	1	1	1
GOTERM_BP_DIRECT	GO:0060325~face morphogenesis	3	1.09091	0.0641	PDGFRA, TGFB1, MMP2	251	32	19333	7.22099	1	1	1
GOTERM_BP_DIRECT	GO:0071902~positive regulation of protein serine/threonine kinase activity	4	1.45455	0.0643469	SHC1, HMGA2, PARP16, ADRB2	251	71	19333	4.33937	1	1	1
GOTERM_BP_DIRECT	GO:0007507~heart development	7	2.54545	0.0650774	RBP4, TGFB1, SHC1, MMP2, PAM, BICC1, FBN1	251	219	19333	2.46195	1	1	1
GOTERM_BP_DIRECT	GO:0002040~sprouting angiogenesis	3	1.09091	0.0676706	RNF213, VEGFC, LOXL2	251	33	19333	7.00217	1	1	1
GOTERM_BP_DIRECT	GO:0071300~cellular response to retinoic acid	4	1.45455	0.0709958	CYP26B1, SNW1, MYC, WNT5A	251	74	19333	4.16345	1	1	1
GOTERM_BP_DIRECT	GO:0051973~positive regulation of telomerase activity	3	1.09091	0.0713054	GREM1, NVL, MYC	251	34	19333	6.79623	1	1	1
GOTERM_BP_DIRECT	GO:0048008~platelet-derived growth factor receptor signaling pathway	3	1.09091	0.0713054	PDGFRB, PDGFRA, PLAT	251	34	19333	6.79623	1	1	1
GOTERM_BP_DIRECT	GO:0007264~small GTPase mediated signal transduction	5	1.81818	0.0721676	CCDC88A, RHOBTB3, ARHGAP18, RAB38, RHOBTB1	251	121	19333	3.18281	1	1	1
GOTERM_BP_DIRECT	GO:0001822~kidney development	5	1.81818	0.0721676	CYP26B1, WNT5A, AP2B1, BICC1, ADAMTS6	251	121	19333	3.18281	1	1	1
GOTERM_BP_DIRECT	GO:0006489~dolichyl diphosphate biosynthetic process	2	0.727273	0.0751315	DPAGT1, NUS1	251	6	19333	25.6746	1	1	1
GOTERM_BP_DIRECT	GO:0071864~positive regulation of cell proliferation in bone marrow	2	0.727273	0.0751315	SHC1, HMGA2	251	6	19333	25.6746	1	1	1
GOTERM_BP_DIRECT	GO:0015677~copper ion import	2	0.727273	0.0751315	STEAP4, SLC31A1	251	6	19333	25.6746	1	1	1
GOTERM_BP_DIRECT	GO:0032020~ISG15-protein conjugation	2	0.727273	0.0751315	HERC5, UBA7	251	6	19333	25.6746	1	1	1
GOTERM_BP_DIRECT	GO:0016192~vesicle-mediated transport	7	2.54545	0.084087	SEC23A, RHOBTB3, RAB38, AP2B1, HSPA2, ARFGAP3, AP1M1	251	234	19333	2.30413	1	1	1
GOTERM_BP_DIRECT	GO:0000165~MAPK cascade	5	1.81818	0.0846874	TGFB1, SHC1, MYC, IL31RA, DUSP6	251	128	19333	3.00875	1	1	1
GOTERM_BP_DIRECT	GO:0034614~cellular response to reactive oxygen species	3	1.09091	0.0864433	PDGFRA, MMP2, TPM1	251	38	19333	6.08083	1	1	1
GOTERM_BP_DIRECT	GO:0010742~macrophage derived foam cell differentiation	2	0.727273	0.0870949	TGFB1, STAT1	251	7	19333	22.0068	1	1	1
GOTERM_BP_DIRECT	GO:0007182~common-partner SMAD protein phosphorylation	2	0.727273	0.0870949	TGFB1, PML	251	7	19333	22.0068	1	1	1
GOTERM_BP_DIRECT	GO:0060760~positive regulation of response to cytokine stimulus	2	0.727273	0.0870949	IFIH1, WNT5A	251	7	19333	22.0068	1	1	1
GOTERM_BP_DIRECT	GO:0071219~cellular response to molecule of bacterial origin	2	0.727273	0.0870949	WNT5A, FCGR2B	251	7	19333	22.0068	1	1	1
GOTERM_BP_DIRECT	GO:0030433~ubiquitin-dependent ERAD pathway	4	1.45455	0.0876409	RNF103, EDEM1, DNAJB9, UBQLN2	251	81	19333	3.80365	1	1	1
GOTERM_BP_DIRECT	GO:0045893~positive regulation of transcription, DNA-templated	15	5.45455	0.088912	TGFB1, RIPK3, SHC1, STAT1, WNT5A, IL31RA, JADE1, HMGA2, PML, RUNX1, RYBP, ELF4, MYC, CREB3L2, TRIM21	251	724	19333	1.5958	1	1	1
GOTERM_BP_DIRECT	GO:0036211~protein modification process	4	1.45455	0.0901423	UBA7, RIPK3, PLAT, LOXL2	251	82	19333	3.75726	1	1	1
GOTERM_BP_DIRECT	GO:0006888~ER to Golgi vesicle-mediated transport	5	1.81818	0.0903576	SEC23A, SEC24B, KDELR1, CREB3L2, SEC31A	251	131	19333	2.93984	1	1	1
GOTERM_BP_DIRECT	GO:0045214~sarcomere organization	3	1.09091	0.0903668	CSRP1, CFL2, TPM1	251	39	19333	5.92492	1	1	1
GOTERM_BP_DIRECT	GO:0007169~transmembrane receptor protein tyrosine kinase signaling pathway	5	1.81818	0.0942365	PDGFRB, PDGFRA, SHC1, IL31RA, CD3E	251	133	19333	2.89564	1	1	1
GOTERM_BP_DIRECT	GO:0033627~cell adhesion mediated by integrin	3	1.09091	0.0943417	ITGAX, EMILIN2, FBN1	251	40	19333	5.77679	1	1	1
GOTERM_BP_DIRECT	GO:0045727~positive regulation of translation	4	1.45455	0.0952335	POLDIP3, MYC, PRR16, VIM	251	84	19333	3.6678	1	1	1
GOTERM_BP_DIRECT	GO:0001503~ossification	4	1.45455	0.0978225	CLEC3B, CDH11, STC1, RUNX1	251	85	19333	3.62465	1	1	1
GOTERM_BP_DIRECT	GO:0007165~signal transduction	23	8.36364	0.0982872	PDGFRB, LGALS3BP, PRKCH, RIPK3, SHC1, STAT1, STAT2, CRABP1, VEGFC, STC1, PLCXD2, GREM1, MOB3C, OLFML3, ANPEP, CHN2, DPYSL2, AKT3, TNFSF9, NLRP3, FCGR2B, PRKG1, FBN1	251	1268	19333	1.39712	1	1	1
GOTERM_BP_DIRECT	GO:0060385~axonogenesis involved in innervation	2	0.727273	0.0989042	SEMA3A, NPTX1	251	8	19333	19.256	1	1	1
GOTERM_BP_DIRECT	GO:0001553~luteinization	2	0.727273	0.0989042	PDGFRA, MMP2	251	8	19333	19.256	1	1	1
GOTERM_BP_DIRECT	GO:0050688~regulation of defense response to virus	2	0.727273	0.0989042	HERC5, IFIT1	251	8	19333	19.256	1	1	1
GOTERM_BP_DIRECT	GO:0060346~bone trabecula formation	2	0.727273	0.0989042	MMP2, THBS3	251	8	19333	19.256	1	1	1
GOTERM_BP_DIRECT	GO:0061298~retina vasculature development in camera-type eye	2	0.727273	0.0989042	PDGFRB, PDGFRA	251	8	19333	19.256	1	1	1
GOTERM_BP_DIRECT	GO:0017185~peptidyl-lysine hydroxylation	2	0.727273	0.0989042	FKBP10, PLOD1	251	8	19333	19.256	1	1	1
